# Supplementary material for: Divergent evolutionary trajectories following speciation in two ectoparasitic honey bee mites
Source: Commun Biol. 2019 Oct 1;2:357. doi: 10.1038/s42003-019-0606-0 (PMC6773775; doi:10.1038/s42003-019-0606-0)
Supplement: Supplementary file 3 — Supplementary Data 1 [file 42003_2019_606_MOESM3_ESM.xlsx]

## Sheet: Supplementary table 1
#shared	SOG_ID	OG_ID	V. destructor	V. jacobsoni	T. mercedesae	M. occidentalis	I. scapularis	T. urticae	AncestralClade	GOTerms
6	AEBK	AEBK-0001	LOC111242790	LOC111260641	augustus-scaffold0000011947-processed-gene-0*41-mRNA-1	LOC100905665	IscW_ISCW019815	LOC107360775	ROOT	GO:0042733;GO:0005887;GO:0030513;GO:0004872;GO:0006898;GO:0005515
6	AFKI	AFKI-0001	LOC111242798	LOC111269458	maker-scaffold0000015764-augustus-gene-0*28-mRNA-1	LOC100899921	IscW_ISCW012718	LOC107359794	ROOT	GO:0060021;GO:0048008;GO:0001553;GO:0005516;GO:0043194;GO:0008210;GO:0001822;GO:0033268;GO:0016020;GO:0009791;GO:0006807;GO:0030506;GO:0008366;GO:0044325;GO:0030425;GO:0010761;GO:0048705;GO:0005622;GO:0060325;GO:0048745
6	AFQU	AFQU-0001	LOC111242802	LOC111265563	maker-scaffold0000024308-augustus-gene-0*22-mRNA-1	LOC100909079	IscW_ISCW001811	LOC107367564	ROOT	GO:0005840;GO:0003735;GO:0006412
6	ABDQ	ABDQ-0002	LOC111242809	LOC111272175	maker-scaffold0000008403-augustus-gene-0*44-mRNA-1	LOC100903817	IscW_ISCW004473	LOC107364190	ROOT	GO:0000786;GO:0046982;GO:0003677;GO:0005634
6	ACHQ	ACHQ-0002	LOC111242814	LOC111270059	augustus-scaffold0000004717-processed-gene-0*14-mRNA-1	LOC100907650	IscW_ISCW016193	LOC107367512	ROOT	GO:0005634;GO:0005515;GO:0003677
6	ACYQ	ACYQ-0001	LOC111242816	LOC111266971	augustus-scaffold0000002539-processed-gene-0*7-mRNA-1	LOC100900455	IscW_ISCW015851	LOC107363383	ROOT	GO:0007165;GO:0005515
6	ABHX	ABHX-0003	LOC111242817	LOC111266969	maker-scaffold0000014682-augustus-gene-0*59-mRNA-1	LOC100901030	IscW_ISCW014899	LOC107363121	ROOT	GO:0005515
6	BESC	BESC-0001	LOC111242818	LOC111268146	maker-scaffold0000015692-augustus-gene-0*21-mRNA-1	LOC100897805	IscW_ISCW009385	LOC107360521	ROOT	GO:0016020
6	AGNX	AGNX-0001	LOC111242821	LOC111258728	maker-scaffold0000008745-augustus-gene-0*17-mRNA-1	LOC100901310	IscW_ISCW004999	LOC107362677	ROOT	GO:0035023;GO:0005089
6	ABWF	ABWF-0003	LOC111242824	LOC111272993	augustus-scaffold0000026605-processed-gene-0*11-mRNA-1	LOC108864734	IscW_ISCW003677	LOC107368210	ROOT	GO:0046983
6	AHPV	AHPV-0001	LOC111242825	LOC111263774	augustus-scaffold0000009077-processed-gene-0*24-mRNA-1	LOC100899919	IscW_ISCW017340	LOC107363669	ROOT	NA
6	AGCV	AGCV-0001	LOC111242826	LOC111258731	maker-scaffold0000010162-augustus-gene-0*59-mRNA-1	LOC100901944	IscW_ISCW018505	LOC107368856	ROOT	GO:0005515
6	ABFX	ABFX-0004	LOC111242827	LOC111270127	augustus-scaffold0000015846-processed-gene-0*13-mRNA-1	LOC100900311	IscW_ISCW009755	LOC107370601	ROOT	NA
6	AHIG	AHIG-0001	LOC111242828	LOC111272431	maker-scaffold0000000318-augustus-gene-0*6-mRNA-1	LOC108863781	IscW_ISCW004740	LOC107371148	ROOT	NA
6	AEHI	AEHI-0002	LOC111242831	LOC111258742	genemark-scaffold0000010976-processed-gene-0*3-mRNA-1	LOC100901169	IscW_ISCW021516	LOC107368503	ROOT	GO:0042981
6	ADRO	ADRO-0001	LOC111242832	LOC111258733	augustus-scaffold0000010162-processed-gene-0*21-mRNA-1	LOC100908243	IscW_ISCW008131	LOC107370024	ROOT	GO:0003824
6	ACED	ACED-0002	LOC111242833	LOC111258699	maker-scaffold0000000691-augustus-gene-0*5-mRNA-1	LOC100907502	IscW_ISCW023334	LOC107366736	ROOT	GO:0008199;GO:0006879;GO:0006826
6	ABDO	ABDO-0014	LOC111242835	LOC111272428	augustus-scaffold0000008450-processed-gene-0*10-mRNA-1	LOC100904748	IscW_ISCW018551	LOC107362277	ROOT	GO:0006915;GO:0051865;GO:0005829;GO:0031145;GO:0035666;GO:0045676;GO:0005524;GO:0007286;GO:0005694;GO:0005886;GO:0006513;GO:0016579;GO:0039020;GO:0085020;GO:0005654;GO:0000151;GO:0010008;GO:0070062;GO:0070979;GO:0097039;GO:0044314;GO:0031435;GO:0035519;GO:0038095;GO:0061631;GO:0030509;GO:0030718;GO:0007140;GO:0061630;GO:0002223;GO:0070534;GO:0006281;GO:0016322;GO:0048132;GO:0043130;GO:0061418;GO:…
6	ACLT	ACLT-0001	LOC111242836	LOC111258735	maker-scaffold0000010162-augustus-gene-0*54-mRNA-1	LOC100902758	IscW_ISCW008174	LOC107371399	ROOT	NA
6	ABDE	ABDE-0003	LOC111242837	LOC111261907	maker-scaffold0000003460-augustus-gene-0*48-mRNA-1	LOC108863780	IscW_ISCW007959	LOC107362294	ROOT	GO:0006508;GO:0004222
6	AFMH	AFMH-0001	LOC111242842	LOC111258851	maker-scaffold0000010919-augustus-gene-0*29-mRNA-1	LOC100900398	IscW_ISCW020443	LOC107364420	ROOT	GO:0030145;GO:0004619;GO:0005737;GO:0006007
6	ABKX	ABKX-0002	LOC111242844	LOC111269129	augustus-scaffold0000012429-processed-gene-0*22-mRNA-1	LOC100901912	IscW_ISCW004925	LOC107371724	ROOT	GO:0003824;GO:0008152
6	AETK	AETK-0001	LOC111242846	LOC111269131	augustus-scaffold0000002069-processed-gene-0*12-mRNA-1	LOC100904385	IscW_ISCW009002	LOC107369787	ROOT	GO:0042254;GO:0005515
6	ABCP	ABCP-0004	LOC111242847	LOC111269132	augustus-scaffold0000001300-processed-gene-0*9-mRNA-1	LOC100901630	IscW_ISCW002252	LOC107369823	ROOT	GO:0016021
6	ACNS	ACNS-0002	LOC111242849	LOC111269116	augustus-scaffold0000004462-processed-gene-0*4-mRNA-1	LOC100905618	IscW_ISCW014824	LOC107364369	ROOT	GO:0016021;GO:0007186;GO:0004930
6	ACNR	ACNR-0002	LOC111242852	LOC111269334	maker-scaffold0000007843-augustus-gene-0*40-mRNA-1	LOC100905928	IscW_ISCW023585	LOC107365904	ROOT	GO:0005525
6	ABYG	ABYG-0003	LOC111242853	LOC111272224	maker-scaffold0000032719-augustus-gene-0*21-mRNA-1	LOC100898734	IscW_ISCW015035	LOC107362634	ROOT	GO:0016491
6	ABHG	ABHG-0002	LOC111242855	LOC111267881	maker-scaffold0000002077-augustus-gene-0*43-mRNA-1	LOC100904495	IscW_ISCW002156	LOC107371736	ROOT	GO:0016020
6	ABWV	ABWV-0002	LOC111242858	LOC111264613	augustus-scaffold0000025588-processed-gene-0*4-mRNA-1	LOC100902168	IscW_ISCW017077	LOC107371410	ROOT	GO:0008152;GO:0000062;GO:0005515;GO:0003824
6	ACRO	ACRO-0001	LOC111242859	LOC111265807	augustus-scaffold0000000770-processed-gene-0*11-mRNA-1	LOC100898073	IscW_ISCW006036	LOC107370769	ROOT	GO:0005515
6	ABKH	ABKH-0001	LOC111242860	LOC111272266	maker-scaffold0000012117-augustus-gene-0*34-mRNA-1	LOC100901763	IscW_ISCW007909	LOC107360965	ROOT	NA
6	ACKR	ACKR-0001	LOC111242865	LOC111259565	maker-scaffold0000002508-augustus-gene-0*30-mRNA-1	LOC100904465	IscW_ISCW016786	LOC107372006	ROOT	GO:0005524;GO:0004814;GO:0005737;GO:0006420
6	AEGD	AEGD-0001	LOC111242866	LOC111264611	maker-scaffold0000025588-augustus-gene-0*9-mRNA-1	LOC100897976	IscW_ISCW001798	LOC107368375	ROOT	GO:0000145;GO:0006904;GO:0015031
6	ADOZ	ADOZ-0001	LOC111242868	LOC111271500	maker-scaffold0000013614-augustus-gene-0*12-mRNA-1	LOC100907675	IscW_ISCW020076	LOC107367274	ROOT	GO:0007528;GO:0045666;GO:0045211;GO:0048666;GO:0021522;GO:0005737;GO:0005634;GO:0048665;GO:0005515
6	AIUZ	AIUZ-0001	LOC111242878	LOC111266720	maker-scaffold0000030111-augustus-gene-0*17-mRNA-1	LOC100897500	IscW_ISCW006369	LOC107366814	ROOT	GO:0008053
6	ACQG	ACQG-0002	LOC111242879	LOC111272646	maker-scaffold0000017802-augustus-gene-0*46-mRNA-1	LOC100908933	IscW_ISCW023197	LOC107363714	ROOT	GO:0000030;GO:0006493;GO:0016020
6	AHWL	AHWL-0001	LOC111242880	LOC111265649	maker-scaffold0000001275-augustus-gene-0*10-mRNA-1	LOC100908836	IscW_ISCW015393	LOC107363071	ROOT	GO:0005840;GO:0003735;GO:0006412
6	ABSF	ABSF-0001	LOC111242881	LOC111265731	maker-scaffold0000030238-augustus-gene-0*7-mRNA-1	LOC100905341	IscW_ISCW000015	LOC107360979	ROOT	GO:0046856
6	AILM	AILM-0001	LOC111242886	LOC111268168	maker-scaffold0000028467-augustus-gene-0*18-mRNA-1	LOC100905199	IscW_ISCW017826	LOC107369359	ROOT	GO:0005739
6	AGKH	AGKH-0001	LOC111242893	LOC111272648	genemark-scaffold0000000770-processed-gene-0*7-mRNA-1	LOC100908793	IscW_ISCW023863	LOC107371092	ROOT	GO:0005515
6	AFDN	AFDN-0001	LOC111242896	LOC111261205	maker-scaffold0000015953-augustus-gene-0*25-mRNA-1	LOC100903450	IscW_ISCW017219	LOC107368903	ROOT	GO:0005840;GO:0003735;GO:0006412
6	AHXY	AHXY-0001	LOC111242897	LOC111273942	augustus-scaffold0000005692-processed-gene-0*26-mRNA-1	LOC100904181	IscW_ISCW022773	LOC107363392	ROOT	NA
6	AFBE	AFBE-0001	LOC111242900	LOC111266644	augustus-scaffold0000010952-processed-gene-0*23-mRNA-1	LOC100903317	IscW_ISCW006222	LOC107371032	ROOT	GO:0051603;GO:0004298;GO:0005839
6	AFMG	AFMG-0001	LOC111242901	LOC111262600	maker-scaffold0000014578-augustus-gene-0*12-mRNA-1	LOC100899752	IscW_ISCW023068	LOC107362772	ROOT	GO:0005840;GO:0003735;GO:0006412
6	ABFK	ABFK-0001	LOC111242907	LOC111271623	augustus-scaffold0000013498-processed-gene-0*15-mRNA-1	LOC100906069	IscW_ISCW002528	LOC107361738	ROOT	GO:0006979;GO:0004601;GO:0055114;GO:0020037
6	AEQT	AEQT-0001	LOC111242913	LOC111269448	augustus-scaffold0000023460-processed-gene-0*7-mRNA-1	LOC100906287	IscW_ISCW022661	LOC107367461	ROOT	GO:0008152;GO:0016747
6	AFSY	AFSY-0001	LOC111242918	LOC111268517	augustus-scaffold0000009741-processed-gene-0*21-mRNA-1	LOC100897403	IscW_ISCW012564	LOC107365269	ROOT	GO:0006508;GO:0004222
6	ABOI	ABOI-0002	LOC111242920	LOC111267797	augustus-scaffold0000011189-processed-gene-0*1-mRNA-1	LOC100901661	IscW_ISCW020584	LOC107367519	ROOT	GO:0004402;GO:0016573;GO:0006355
6	ABGJ	ABGJ-0003	LOC111242925	LOC111262611	maker-scaffold0000028833-augustus-gene-0*16-mRNA-1	LOC100901698	IscW_ISCW009857	LOC107359238	ROOT	GO:0080019
6	ADTM	ADTM-0001	LOC111242932	LOC111266510	genemark-scaffold0000018078-processed-gene-0*9-mRNA-1	LOC100905110	IscW_ISCW018893	LOC107362450	ROOT	GO:0005515;GO:0005096;GO:0051056
6	ADOC	ADOC-0001	LOC111242935	LOC111263466	maker-scaffold0000003103-augustus-gene-0*111-mRNA-1	LOC100902734	IscW_ISCW007621	LOC107369675	ROOT	GO:0006351;GO:0003676;GO:0006379;GO:0008270
6	AGXI	AGXI-0001	LOC111242947	LOC111262017	maker-scaffold0000007743-augustus-gene-0*17-mRNA-1	LOC100900527	IscW_ISCW022605	LOC107365680	ROOT	GO:0016598;GO:0004057
6	AENR	AENR-0001	LOC111242950	LOC111273674	augustus-scaffold0000020392-processed-gene-0*31-mRNA-1	LOC108864190	IscW_ISCW017872	LOC107370298	ROOT	GO:0005634;GO:0046983;GO:0030374;GO:0006355
6	ACIY	ACIY-0002	LOC111242952	LOC111261760	genemark-scaffold0000033280-processed-gene-0*8-mRNA-1	LOC100898175	IscW_ISCW013029	LOC107365670	ROOT	GO:0005576;GO:0006030;GO:0008061
6	ANDE	ANDE-0001	LOC111242964	LOC111266480	maker-scaffold0000005950-augustus-gene-0*1-mRNA-1	LOC100902935	IscW_ISCW022568	LOC107363920	ROOT	NA
6	ABKH	ABKH-0003	LOC111242973	LOC111272252	maker-scaffold0000012247-augustus-gene-0*22-mRNA-1	LOC100900492	IscW_ISCW016485	LOC107370106	ROOT	NA
6	ABCX	ABCX-0015	LOC111242977	LOC111263465	maker-scaffold0000012271-augustus-gene-0*35-mRNA-1	LOC100908151	IscW_ISCW020603	LOC107362509	ROOT	GO:0016021;GO:0007186;GO:0004983
6	ACST	ACST-0001	LOC111242981	LOC111262601	augustus-scaffold0000005462-processed-gene-0*6-mRNA-1	LOC100906844	IscW_ISCW019590	LOC107369258	ROOT	GO:0005515
6	AESR	AESR-0001	LOC111242983	LOC111263735	augustus-scaffold0000002512-processed-gene-0*13-mRNA-1	LOC100907137	IscW_ISCW007670	LOC107360666	ROOT	GO:0005515
6	AHCY	AHCY-0001	LOC111242989	LOC111260345	maker-scaffold0000004205-augustus-gene-0*8-mRNA-1	LOC100907645	IscW_ISCW000858	LOC107368004	ROOT	GO:0007094;GO:0005515
6	ACSM	ACSM-0001	LOC111242991	LOC111271659	maker-scaffold0000009757-augustus-gene-0*8-mRNA-1	LOC100901406	IscW_ISCW023825	LOC107359441	ROOT	GO:0005515
6	AGTY	AGTY-0001	LOC111242994	LOC111267874	augustus-scaffold0000016351-processed-gene-0*10-mRNA-1	LOC100898967	IscW_ISCW002709	LOC107370863	ROOT	GO:0004168;GO:0043048
6	AEQP	AEQP-0001	LOC111243005	LOC111264039	maker-scaffold0000017895-augustus-gene-0*14-mRNA-1	LOC100908903	IscW_ISCW019185	LOC107364087	ROOT	GO:0005509;GO:0005515
6	AEGM	AEGM-0001	LOC111243012	LOC111266627	maker-scaffold0000028438-augustus-gene-0*15-mRNA-1	LOC100897742	IscW_ISCW000028	LOC107368371	ROOT	NA
6	AEGH	AEGH-0001	LOC111243013	LOC111266628	maker-scaffold0000028438-augustus-gene-0*17-mRNA-1	LOC100902309	IscW_ISCW016800	LOC107364724	ROOT	GO:0035556
6	AHBN	AHBN-0001	LOC111243017	LOC111259566	maker-scaffold0000001896-augustus-gene-0*11-mRNA-1	LOC100908154	IscW_ISCW022643	LOC107359760	ROOT	GO:0071840;GO:0009987;GO:0044424
6	ADKT	ADKT-0001	LOC111243018	LOC111271335	maker-scaffold0000009737-augustus-gene-0*19-mRNA-1	LOC100905075	IscW_ISCW019054	LOC107365837	ROOT	GO:0016021
6	ABPL	ABPL-0001	LOC111243022	LOC111262772	maker-scaffold0000007169-augustus-gene-0*21-mRNA-1	LOC108864165	IscW_ISCW018410	LOC107364875	ROOT	GO:0008081;GO:0006629
6	ABCV	ABCV-0004	LOC111243030	LOC111264131	maker-scaffold0000008629-augustus-gene-0*27-mRNA-1	LOC100907932	IscW_ISCW005068	LOC107366388	ROOT	GO:0016021;GO:0055085;GO:0022857
6	ABMR	ABMR-0001	LOC111243031	LOC111258719	maker-scaffold0000010949-augustus-gene-0*37-mRNA-1	LOC100901593	IscW_ISCW004698	LOC107359172	ROOT	GO:0030154;GO:0044444;GO:0004888;GO:0051179;GO:0016021;GO:0051716;GO:0043229;GO:0012505;GO:0007399;GO:0034097;GO:0048522;GO:0098609;GO:0097367;GO:0031982;GO:0098589;GO:0045916;GO:0005576;GO:0005886;GO:0045321;GO:0005515;GO:0051704
6	ACZF	ACZF-0001	LOC111243034	LOC111268078	maker-scaffold0000008430-augustus-gene-0*5-mRNA-1	LOC100905411	IscW_ISCW015964	LOC107372153	ROOT	GO:0005515
6	AEGK	AEGK-0001	LOC111243038	LOC111264490	genemark-scaffold0000004791-processed-gene-0*4-mRNA-1	LOC100903269	IscW_ISCW000021	LOC107368483	ROOT	GO:0043227;GO:0002244;GO:0003723;GO:0016020;GO:0005737;GO:0008022
6	ACPS	ACPS-0001	LOC111243047	LOC111264064	maker-scaffold0000018399-augustus-gene-0*33-mRNA-1	LOC100899466	IscW_ISCW015944	LOC107361640	ROOT	GO:0019510;GO:0004013;GO:0051287;GO:0006730
6	ABDI	ABDI-0002	LOC111243050	LOC111260658	augustus-scaffold0000010767-processed-gene-0*1-mRNA-1	LOC100905961	IscW_ISCW002341	LOC107371582	ROOT	GO:0043565;GO:0006355
6	ADEJ	ADEJ-0001	LOC111243056	LOC111260464	maker-scaffold0000009485-augustus-gene-0*54-mRNA-1	LOC100908747	IscW_ISCW016654	LOC107365512	ROOT	GO:0046872;GO:0005515
6	AHEY	AHEY-0001	LOC111243057	LOC111260465	maker-scaffold0000009485-augustus-gene-0*55-mRNA-1	LOC100909033	IscW_ISCW003250	LOC107366255	ROOT	GO:0061700;GO:0032008;GO:0005515
6	AGCT	AGCT-0001	LOC111243061	LOC111259149	maker-scaffold0000011730-augustus-gene-0*16-mRNA-1	LOC100901610	IscW_ISCW012830	LOC107365672	ROOT	GO:0005840;GO:0003735;GO:0006412
6	ABHW	ABHW-0004	LOC111243063	LOC111272392	augustus-scaffold0000020403-processed-gene-0*15-mRNA-1	LOC100905677	IscW_ISCW017464	LOC107359521	ROOT	GO:0004871;GO:0005525;GO:0007188;GO:0003924;GO:0031683
6	ABYG	ABYG-0002	LOC111243066	LOC111260466	maker-scaffold0000009485-augustus-gene-0*51-mRNA-1	LOC100905941	IscW_ISCW005749	LOC107359493	ROOT	GO:0016491
6	AGCU	AGCU-0001	LOC111243070	LOC111259152	maker-scaffold0000017731-augustus-gene-0*47-mRNA-1	LOC100901750	IscW_ISCW013570	LOC107360626	ROOT	GO:0005634;GO:0046983;GO:0003700;GO:0006355
6	ABGR	ABGR-0002	LOC111243071	LOC111263585	genemark-scaffold0000002864-processed-gene-0*6-mRNA-1	LOC100905992	IscW_ISCW012180	LOC107372155	ROOT	GO:0044464;GO:0016829;GO:0050896;GO:0003824
6	ACHK	ACHK-0001	LOC111243072	LOC111259151	maker-scaffold0000017731-augustus-gene-0*48-mRNA-1	LOC100901468	IscW_ISCW016977	LOC107363576	ROOT	GO:0008474;GO:0002084
6	AGXB	AGXB-0001	LOC111243075	LOC111270862	augustus-scaffold0000006994-processed-gene-0*27-mRNA-1	LOC100903681	IscW_ISCW003566	LOC107360068	ROOT	GO:0005515
6	ACXY	ACXY-0002	LOC111243078	LOC111270866	augustus-scaffold0000006994-processed-gene-0*29-mRNA-1	LOC100899445	IscW_ISCW009854	LOC107367488	ROOT	GO:0007275;GO:0035869;GO:0005515;GO:0060429;GO:0009653;GO:0060271;GO:0005815;GO:0051179
6	AEYW	AEYW-0001	LOC111243091	LOC111266885	maker-scaffold0000006529-augustus-gene-0*11-mRNA-1	LOC100904177	IscW_ISCW008642	LOC107369664	ROOT	GO:0005515
6	ABLV	ABLV-0002	LOC111243100	LOC111267233	maker-scaffold0000018584-augustus-gene-0*66-mRNA-1	LOC100906342	IscW_ISCW006452	LOC107365595	ROOT	GO:0007165
6	AFNZ	AFNZ-0001	LOC111243103	LOC111272158	maker-scaffold0000008657-augustus-gene-0*11-mRNA-1	LOC100907225	IscW_ISCW016778	LOC107359981	ROOT	GO:0005634;GO:0042393;GO:0006974;GO:0018312;GO:0010835
6	ACOJ	ACOJ-0001	LOC111243112	LOC111261217	maker-scaffold0000020270-augustus-gene-0*6-mRNA-1	LOC108864244	IscW_ISCW007056	LOC107366232	ROOT	GO:0048731;GO:0031410;GO:0005515;GO:0012505;GO:0016020;GO:0006810;GO:0050789;GO:0071704;GO:0009987;GO:0043231;GO:0016787
6	ABON	ABON-0001	LOC111243113	LOC111261211	genemark-scaffold0000001513-processed-gene-0*4-mRNA-1	LOC100903157	IscW_ISCW013575	LOC107361946	ROOT	GO:0005576
6	ABCG	ABCG-0015	LOC111243114	LOC111261212	maker-scaffold0000001513-augustus-gene-0*35-mRNA-1	LOC100903298	IscW_ISCW016307	LOC107369492	ROOT	GO:0042302
6	ASMI	ASMI-0001	LOC111243122	LOC111265396	maker-scaffold0000031945-augustus-gene-0*36-mRNA-1	LOC100897463	IscW_ISCW014086	LOC107371479	ROOT	GO:0016021;GO:0016012
6	AFDO	AFDO-0001	LOC111243124	LOC111268539	genemark-scaffold0000025504-processed-gene-0*1-mRNA-1	LOC100907215	IscW_ISCW002777	LOC107363039	ROOT	GO:0030695;GO:0005515
6	ABQX	ABQX-0002	LOC111243125	LOC111268541	maker-scaffold0000013037-augustus-gene-0*32-mRNA-1	LOC100897287	IscW_ISCW012070	LOC107369301	ROOT	GO:0006004;GO:0004560
6	AJZM	AJZM-0001	LOC111243126	LOC111266882	maker-scaffold0000001918-augustus-gene-0*42-mRNA-1	LOC100904609	IscW_ISCW022176	LOC107361849	ROOT	GO:0006434;GO:0004828;GO:0005524;GO:0005737
6	AGPT	AGPT-0001	LOC111243127	LOC111268545	augustus-scaffold0000013037-processed-gene-0*7-mRNA-1	LOC100902965	IscW_ISCW023301	LOC107363541	ROOT	GO:0008299
6	ADCS	ADCS-0001	LOC111243130	LOC111268752	maker-scaffold0000005637-augustus-gene-0*69-mRNA-1	LOC100899698	IscW_ISCW018887	LOC107365050	ROOT	GO:0007411;GO:0010646;GO:0023051;GO:0005102
6	AFTJ	AFTJ-0001	LOC111243132	LOC111271017	augustus-scaffold0000006301-processed-gene-0*12-mRNA-1	LOC100907812	IscW_ISCW003107	LOC107367550	ROOT	GO:0005622;GO:0006886
6	AEXI	AEXI-0001	LOC111243138	LOC111264286	maker-scaffold0000023602-augustus-gene-0*26-mRNA-1	LOC100902765	IscW_ISCW007758	LOC107364641	ROOT	GO:0005681;GO:0005515;GO:0006396
6	ADXF	ADXF-0001	LOC111243139	LOC111264287	maker-scaffold0000024813-augustus-gene-0*19-mRNA-1	LOC100897813	IscW_ISCW015137	LOC107363407	ROOT	GO:0006433;GO:0005524;GO:0004827;GO:0005737
6	ABWP	ABWP-0002	LOC111243140	LOC111264290	maker-scaffold0000019829-augustus-gene-0*27-mRNA-1	LOC100897668	IscW_ISCW009539	LOC107363088	ROOT	GO:0016579;GO:0006511;GO:0036459
6	AGTU	AGTU-0001	LOC111243141	LOC111264292	maker-scaffold0000024813-augustus-gene-0*20-mRNA-1	LOC100898105	IscW_ISCW006940	LOC107367494	ROOT	GO:0005576;GO:0009987
6	ABTZ	ABTZ-0002	LOC111243149	LOC111260636	genemark-scaffold0000011947-processed-gene-0*21-mRNA-1	LOC100905813	IscW_ISCW018507	LOC107360471	ROOT	GO:0009116;GO:0009156;GO:0004749;GO:0009165;GO:0000287
6	ABCL	ABCL-0015	LOC111243158	LOC111271021	genemark-scaffold0000015393-processed-gene-0*8-mRNA-1	LOC100900127	IscW_ISCW014579	LOC107369271	ROOT	GO:0030010;GO:0005524;GO:0000226;GO:0006468;GO:0004674
6	ACNK	ACNK-0002	LOC111243160	LOC111263732	augustus-scaffold0000006801-processed-gene-0*27-mRNA-1	LOC100906923	IscW_ISCW003289	LOC107367100	ROOT	GO:0007229;GO:1900407;GO:0005829;GO:0007179;GO:0036071;GO:0046368;GO:0007585;GO:0006491;GO:0008424;GO:0016477;GO:0010468;GO:0043112;GO:0000139;GO:0018279
6	ABFI	ABFI-0004	LOC111243161	LOC111263711	maker-scaffold0000005024-augustus-gene-0*56-mRNA-1	LOC100899672	IscW_ISCW020731	LOC107359178	ROOT	GO:0008484;GO:0008152
6	AJTS	AJTS-0001	LOC111243166	LOC111260637	maker-scaffold0000011947-augustus-gene-0*67-mRNA-1	LOC100898060	IscW_ISCW013662	LOC107371817	ROOT	GO:0006689;GO:0008047
6	AHMY	AHMY-0001	LOC111243168	LOC111260934	genemark-scaffold0000001143-processed-gene-0*6-mRNA-1	LOC100899601	IscW_ISCW008438	LOC107367753	ROOT	GO:0016021;GO:0055114;GO:0016627;GO:0006784
6	AIDT	AIDT-0001	LOC111243170	LOC111260639	maker-scaffold0000011947-exonerate_protein2genome-gene-0*44-mRNA-1	LOC100900265	IscW_ISCW003596	LOC107366131	ROOT	GO:0032299;GO:0006401
6	AIUC	AIUC-0001	LOC111243171	LOC111268215	augustus-scaffold0000006479-processed-gene-0*8-mRNA-1	LOC100905839	IscW_ISCW021217	LOC107361943	ROOT	GO:0005515
6	ABDE	ABDE-0002	LOC111243172	LOC111263087	genemark-scaffold0000002647-processed-gene-0*4-mRNA-1	LOC100898155	IscW_ISCW007711	LOC107366242	ROOT	GO:0006508;GO:0004222
6	ABWO	ABWO-0001	LOC111243177	LOC111262018	maker-scaffold0000006331-augustus-gene-0*69-mRNA-1	LOC100908857	IscW_ISCW004620	LOC107371128	ROOT	GO:0003746;GO:0006414;GO:0005853
6	ABQV	ABQV-0004	LOC111243178	LOC111260796	maker-scaffold0000007242-augustus-gene-0*19-mRNA-1	LOC100901616	IscW_ISCW018501	LOC107360724	ROOT	GO:0004725;GO:0016311;GO:0046872
6	AHWI	AHWI-0001	LOC111243179	LOC111264255	maker-scaffold0000000020-exonerate_protein2genome-gene-0*22-mRNA-1	LOC100902639	IscW_ISCW021644	LOC107370130	ROOT	NA
6	ACGL	ACGL-0001	LOC111243180	LOC111261671	maker-scaffold0000025637-augustus-gene-0*38-mRNA-1	LOC100902126	IscW_ISCW009593	LOC107362619	ROOT	GO:0005581;GO:0005201
6	ACGL	ACGL-0002	LOC111243181	LOC111270346	augustus-scaffold0000008818-processed-gene-0*24-mRNA-1	LOC100901975	IscW_ISCW022619	LOC107370163	ROOT	GO:0005581;GO:0005201
6	ABIV	ABIV-0005	LOC111243185	LOC111263468	maker-scaffold0000005853-augustus-gene-0*28-mRNA-1	LOC100905917	IscW_ISCW019192	LOC107363613	ROOT	GO:0005515
6	AFOJ	AFOJ-0001	LOC111243186	LOC111263469	maker-scaffold0000003721-augustus-gene-0*39-mRNA-1	LOC100902410	IscW_ISCW021269	LOC107367257	ROOT	GO:0046540;GO:0000398
6	AFEC	AFEC-0001	LOC111243187	LOC111260640	maker-scaffold0000000211-augustus-gene-0*12-mRNA-1	LOC100898345	IscW_ISCW019216	LOC107368532	ROOT	GO:0030529;GO:0042254;GO:0005730;GO:0003723
6	AIUR	AIUR-0001	LOC111243191	LOC111264471	genemark-scaffold0000004712-processed-gene-0*11-mRNA-1	LOC100907761	IscW_ISCW005261	LOC107363855	ROOT	NA
6	ABFS	ABFS-0002	LOC111243192	LOC111260041	augustus-scaffold0000010143-processed-gene-0*7-mRNA-1	LOC100907875	IscW_ISCW000900	LOC107368088	ROOT	GO:0005524;GO:0034314;GO:0005885
6	ABMI	ABMI-0002	LOC111243193	LOC111265913	maker-scaffold0000011994-augustus-gene-0*4-mRNA-1	LOC108864264	IscW_ISCW003813	LOC107359050	ROOT	GO:0005829;GO:0005516;GO:0060452;GO:0060087;GO:0030425;GO:0050873;GO:0055119;GO:0007283;GO:0045744;GO:0005096;GO:0010614;GO:0043951;GO:0005654;GO:0031116;GO:0010519;GO:0048487;GO:0000188;GO:0060159;GO:0032809;GO:0007213;GO:0071877;GO:0031234;GO:0043547;GO:0043234;GO:0001965
6	AHZQ	AHZQ-0001	LOC111243199	LOC111270584	augustus-scaffold0000004402-processed-gene-0*8-mRNA-1	LOC100906500	IscW_ISCW004407	LOC107359790	ROOT	GO:0046324;GO:0043025;GO:0014802;GO:0050821;GO:0009967;GO:0051930;GO:0030176;GO:0045687;GO:0014069;GO:0007413;GO:0021553;GO:0033601;GO:0043005;GO:0005790;GO:0071782;GO:0030334;GO:0071787;GO:0021801;GO:0030315;GO:0065002;GO:0043209;GO:0005634;GO:0032403;GO:0043234;GO:0060317;GO:2000172;GO:0033603;GO:0007568;GO:0030517;GO:0070571;GO:0014823;GO:0048709
6	ABED	ABED-0009	LOC111243200	LOC111266866	augustus-scaffold0000023883-processed-gene-0*37-mRNA-1	LOC100904905	IscW_ISCW018963	LOC107370065	ROOT	GO:0005524;GO:0016817;GO:0005515
6	ABRH	ABRH-0003	LOC111243201	LOC111264851	genemark-scaffold0000008052-processed-gene-0*2-mRNA-1	LOC100904617	IscW_ISCW023657	LOC107371069	ROOT	GO:0046983
6	AJWD	AJWD-0001	LOC111243202	LOC111264853	genemark-scaffold0000003667-processed-gene-0*6-mRNA-1	LOC100904323	IscW_ISCW010409	LOC107361358	ROOT	GO:0003676
6	AIEL	AIEL-0001	LOC111243205	LOC111264857	maker-scaffold0000001675-augustus-gene-0*8-mRNA-1	LOC100904470	IscW_ISCW010408	LOC107360884	ROOT	GO:0005634;GO:0003684;GO:0006289
6	ACVP	ACVP-0001	LOC111243209	LOC111266227	maker-scaffold0000004040-augustus-gene-0*9-mRNA-1	LOC100898353	IscW_ISCW013161	LOC107368950	ROOT	GO:0005216;GO:0055085;GO:0016020;GO:0006811
6	ACPU	ACPU-0001	LOC111243214	LOC111270093	maker-scaffold0000000126-augustus-gene-0*6-mRNA-1	LOC100899887	IscW_ISCW003557	LOC107368127	ROOT	GO:0045010;GO:0003676;GO:0016192;GO:0003779
6	ABFS	ABFS-0006	LOC111243218	LOC111258923	maker-scaffold0000012484-augustus-gene-0*27-mRNA-1	LOC100900539	IscW_ISCW024111	LOC107371969	ROOT	GO:0050998;GO:0035060;GO:0005829;GO:0009792;GO:0002121;GO:0002102;GO:0030957;GO:0005524;GO:0031011;GO:0000281;GO:0031492;GO:0045121;GO:0005886;GO:0098974;GO:0040011;GO:0035148;GO:0072562;GO:0021762;GO:0035902;GO:0005865;GO:0019894;GO:0060041;GO:0005884;GO:0070527;GO:0007291;GO:0070062;GO:0006909;GO:0071257;GO:0014069;GO:0030863;GO:0035267;GO:0030866;GO:0098973;GO:0016319;GO:0000980;GO:0001725;GO:…
6	ADEV	ADEV-0001	LOC111243232	LOC111270409	maker-scaffold0000018410-augustus-gene-0*14-mRNA-1	LOC108864365	IscW_ISCW002174	LOC107360401	ROOT	GO:0005829;GO:0009893;GO:0003729;GO:0006402;GO:0010286;GO:0005515;GO:0000932;GO:0007165;GO:0009737;GO:0007053;GO:0035186;GO:0006417;GO:0000001;GO:0042493;GO:0003727;GO:0014070;GO:0005739;GO:0005844
6	ABCL	ABCL-0024	LOC111243233	LOC111265522	maker-scaffold0000016260-augustus-gene-0*41-mRNA-1	LOC100899131	IscW_ISCW020324	LOC107364244	ROOT	GO:0005524;GO:0004672;GO:0006468
6	AHVI	AHVI-0001	LOC111243243	LOC111269127	genemark-scaffold0000011636-processed-gene-0*16-mRNA-1	LOC100908269	IscW_ISCW016265	LOC107366434	ROOT	GO:0044433;GO:0098588;GO:0016021;GO:0005768;GO:0098791;GO:0016409;GO:0019707;GO:0005783;GO:0006605;GO:0043588;GO:0050789;GO:0005886;GO:0018230
6	ABGJ	ABGJ-0008	LOC111243245	LOC111265178	maker-scaffold0000026524-augustus-gene-0*51-mRNA-1	LOC100908925	IscW_ISCW021433	LOC107359641	ROOT	GO:0080019
6	ABJO	ABJO-0004	LOC111243246	LOC111270076	maker-scaffold0000026524-augustus-gene-0*50-mRNA-1	LOC100902169	IscW_ISCW017527	LOC107362317	ROOT	GO:0006470;GO:0043169;GO:0004722
6	ABCI	ABCI-0001	LOC111243251	LOC111265394	maker-scaffold0000031945-augustus-gene-0*37-mRNA-1	LOC100897680	IscW_ISCW000295	LOC107359049	ROOT	GO:0004715;GO:0005524;GO:0006468;GO:0005515
6	AFIT	AFIT-0001	LOC111243253	LOC111270209	augustus-scaffold0000010358-processed-gene-0*39-mRNA-1	LOC100908918	IscW_ISCW011681	LOC107371473	ROOT	GO:0000795;GO:0071922;GO:0009636;GO:0048146;GO:0000278;GO:0035562;GO:0060623;GO:0008156;GO:0000785;GO:0051704;GO:0005737;GO:0045132;GO:0008278;GO:0005515;GO:0045875
6	AHQE	AHQE-0001	LOC111243255	LOC111270211	maker-scaffold0000010358-augustus-gene-0*98-mRNA-1	LOC100905327	IscW_ISCW020052	LOC107368320	ROOT	GO:1902531;GO:0044237;GO:0016020;GO:0005488;GO:0071704;GO:0009968;GO:0005764
6	AHQF	AHQF-0001	LOC111243257	LOC111270213	maker-scaffold0000010358-augustus-gene-0*99-mRNA-1	LOC100905473	IscW_ISCW011752	LOC107367292	ROOT	GO:0003735;GO:0015934;GO:0006412
6	ABTK	ABTK-0001	LOC111243259	LOC111269135	maker-scaffold0000000110-augustus-gene-0*11-mRNA-1	LOC100904218	IscW_ISCW004376	LOC107367563	ROOT	NA
6	ABGS	ABGS-0006	LOC111243263	LOC111268268	maker-scaffold0000005882-augustus-gene-0*22-mRNA-1	LOC100908042	IscW_ISCW012212	LOC107362420	ROOT	GO:0018242;GO:0032504;GO:0002378;GO:0016266;GO:0016021;GO:0030145;GO:0031985;GO:0030246;GO:0005796;GO:0018243;GO:0070062;GO:0048471;GO:0004653;GO:0009312;GO:0000139;GO:0005789
6	ABCU	ABCU-0002	LOC111243265	LOC111272006	maker-scaffold0000015735-augustus-gene-0*45-mRNA-1	LOC100902543	IscW_ISCW001446	LOC107371187	ROOT	GO:0003824;GO:0008152
6	ADEL	ADEL-0001	LOC111243266	LOC111271975	maker-scaffold0000006873-augustus-gene-0*22-mRNA-1	LOC100901536	IscW_ISCW022216	LOC107368612	ROOT	GO:0016021
6	ABDZ	ABDZ-0008	LOC111243269	LOC111266886	maker-scaffold0000004894-augustus-gene-0*64-mRNA-1	LOC100904034	IscW_ISCW024405	LOC107359528	ROOT	GO:0016787
6	ADIN	ADIN-0001	LOC111243273	LOC111267335	maker-scaffold0000008030-augustus-gene-0*29-mRNA-1	LOC100899974	IscW_ISCW020568	LOC107367265	ROOT	GO:0007165
6	ACSQ	ACSQ-0001	LOC111243277	LOC111264902	maker-scaffold0000010369-augustus-gene-0*9-mRNA-1	LOC100897939	IscW_ISCW000324	LOC107371233	ROOT	GO:0005515
6	AHZJ	AHZJ-0001	LOC111243278	LOC111267337	maker-scaffold0000008030-augustus-gene-0*28-mRNA-1	LOC100901730	IscW_ISCW006574	LOC107365102	ROOT	GO:0019867
6	AGLU	AGLU-0001	LOC111243281	LOC111265943	maker-scaffold0000028136-augustus-gene-0*26-mRNA-1	LOC100899644	IscW_ISCW002601	LOC107361243	ROOT	GO:0016192;GO:0006886;GO:0005515
6	AHID	AHID-0001	LOC111243282	LOC111265944	maker-scaffold0000009596-augustus-gene-0*15-mRNA-1	LOC100907023	IscW_ISCW010680	LOC107359154	ROOT	GO:0016757
6	ACKH	ACKH-0001	LOC111243284	LOC111265945	maker-scaffold0000009596-augustus-gene-0*16-mRNA-1	LOC100899786	IscW_ISCW019640	LOC107371706	ROOT	GO:2001256;GO:0030176
6	ABVM	ABVM-0001	LOC111243285	LOC111265946	maker-scaffold0000018028-augustus-gene-0*15-mRNA-1	LOC100906735	IscW_ISCW020680	LOC107372289	ROOT	GO:0003796
6	AIBD	AIBD-0001	LOC111243288	LOC111264981	augustus-scaffold0000008252-processed-gene-0*47-mRNA-1	LOC100898897	IscW_ISCW010335	LOC107365501	ROOT	GO:0005634;GO:0000077
6	ABCJ	ABCJ-0009	LOC111243289	LOC111264982	maker-scaffold0000010545-augustus-gene-0*27-mRNA-1	LOC100901637	IscW_ISCW009700	LOC107363731	ROOT	GO:0003924;GO:0005525
6	AECF	AECF-0001	LOC111243290	LOC111263893	genemark-scaffold0000002677-processed-gene-0*4-mRNA-1	LOC100909364	IscW_ISCW020557	LOC107367227	ROOT	GO:0005515
6	ABSP	ABSP-0002	LOC111243309	LOC111265355	maker-scaffold0000011918-augustus-gene-0*44-mRNA-1	LOC100899692	IscW_ISCW016765	LOC107364696	ROOT	GO:0007156;GO:0005886;GO:0005509
6	ABFG	ABFG-0005	LOC111243312	LOC111270748	genemark-scaffold0000008341-processed-gene-0*4-mRNA-1	LOC100907294	IscW_ISCW010075	LOC107363340	ROOT	GO:0005921
6	ABMF	ABMF-0002	LOC111243318	LOC111261636	maker-scaffold0000009155-augustus-gene-0*32-mRNA-1	LOC100902588	IscW_ISCW009695	LOC107361505	ROOT	GO:0048839
6	ABTC	ABTC-0002	LOC111243319	LOC111261638	augustus-scaffold0000009155-processed-gene-0*11-mRNA-1	LOC108864120	IscW_ISCW021251	LOC107368672	ROOT	GO:0008081;GO:0006629
6	ABCE	ABCE-0007	LOC111243321	LOC111260960	augustus-scaffold0000010068-processed-gene-0*8-mRNA-1	LOC100909142	IscW_ISCW007225	LOC107363314	ROOT	GO:0055114;GO:0005506;GO:0020037;GO:0016705
6	AEUP	AEUP-0002	LOC111243324	LOC111260963	maker-scaffold0000010068-augustus-gene-0*22-mRNA-1	LOC100903679	IscW_ISCW007338	LOC107371195	ROOT	GO:0030433;GO:0005783;GO:0031625
6	ADJW	ADJW-0001	LOC111243326	LOC111260969	maker-scaffold0000005529-exonerate_protein2genome-gene-0*3-mRNA-1	LOC100902434	IscW_ISCW017082	LOC107372187	ROOT	NA
6	ACWU	ACWU-0001	LOC111243332	LOC111263562	augustus-scaffold0000004762-processed-gene-0*43-mRNA-1	LOC100898659	IscW_ISCW014095	LOC107370919	ROOT	GO:0009723;GO:0032541;GO:0009751;GO:0043069;GO:0042802;GO:0016020;GO:0005881;GO:0032366;GO:0042742;GO:0032934;GO:0044233;GO:0005739;GO:0071561
6	ADZT	ADZT-0001	LOC111243333	LOC111261142	maker-scaffold0000002975-augustus-gene-0*31-mRNA-1	LOC100898683	IscW_ISCW003325	LOC107366149	ROOT	GO:0008442;GO:0055114;GO:0004616;GO:0051287
6	ADEI	ADEI-0002	LOC111243343	LOC111258857	augustus-scaffold0000001871-processed-gene-0*16-mRNA-1	LOC100899183	IscW_ISCW012664	LOC107360001	ROOT	GO:0009058;GO:0030170;GO:0003824
6	ASFX	ASFX-0001	LOC111243345	LOC111258859	genemark-scaffold0000013140-processed-gene-0*13-mRNA-1	LOC100905970	IscW_ISCW007279	LOC107364552	ROOT	GO:0006457
6	AEUO	AEUO-0001	LOC111243353	LOC111262007	maker-scaffold0000002785-augustus-gene-0*11-mRNA-1	LOC100908710	IscW_ISCW014925	LOC107371050	ROOT	GO:0007264;GO:0043547;GO:0005096;GO:0017034;GO:0042127
6	AHWG	AHWG-0001	LOC111243354	LOC111264247	maker-scaffold0000003583-augustus-gene-0*14-mRNA-1	LOC100902214	IscW_ISCW018204	LOC107362323	ROOT	GO:0048487;GO:0007023;GO:0005096;GO:0007021
6	AKCG	AKCG-0001	LOC111243355	LOC111264249	augustus-scaffold0000003583-processed-gene-0*8-mRNA-1	LOC100902067	IscW_ISCW004810	LOC107367542	ROOT	GO:0019752;GO:0030170;GO:0016831
6	ADJL	ADJL-0001	LOC111243357	LOC111262011	maker-scaffold0000006331-augustus-gene-0*65-mRNA-1	LOC100907732	IscW_ISCW008643	LOC107371164	ROOT	GO:0007015;GO:0007155;GO:0005515
6	AEUQ	AEUQ-0001	LOC111243358	LOC111260797	maker-scaffold0000013959-augustus-gene-0*62-mRNA-1	LOC100903536	IscW_ISCW001753	LOC107359557	ROOT	GO:0005524;GO:0006468;GO:0004674
6	AFNJ	AFNJ-0001	LOC111243359	LOC111264251	maker-scaffold0000004249-augustus-gene-0*9-mRNA-1	LOC100902499	IscW_ISCW020012	LOC107367559	ROOT	GO:0003896;GO:0006269
6	ABIW	ABIW-0002	LOC111243360	LOC111260798	maker-scaffold0000013959-augustus-gene-0*64-mRNA-1	LOC100909332	IscW_ISCW010334	LOC107365915	ROOT	GO:0005267;GO:0071805;GO:0016020
6	AEUM	AEUM-0001	LOC111243367	LOC111262013	maker-scaffold0000006331-augustus-gene-0*66-mRNA-1	LOC100902671	IscW_ISCW004474	LOC107361201	ROOT	GO:0031305;GO:0045039;GO:0005744;GO:0015450;GO:0042719;GO:0005515
6	AGFD	AGFD-0001	LOC111243368	LOC111270698	genemark-scaffold0000013959-processed-gene-0*13-mRNA-1	LOC100899866	IscW_ISCW005712	LOC107360237	ROOT	GO:0016020;GO:0005783;GO:0005794
6	ABPV	ABPV-0004	LOC111243374	LOC111260129	maker-scaffold0000001618-augustus-gene-0*17-mRNA-1	LOC100906766	IscW_ISCW023944	LOC107366771	ROOT	GO:0005515
6	AGKC	AGKC-0001	LOC111243375	LOC111260130	maker-scaffold0000002712-augustus-gene-0*5-mRNA-1	LOC100898237	IscW_ISCW003845	LOC107359692	ROOT	NA
6	ABZP	ABZP-0002	LOC111243377	LOC111262848	augustus-scaffold0000024791-processed-gene-0*9-mRNA-1	LOC100900876	IscW_ISCW018006	LOC107360483	ROOT	GO:0000350;GO:0005515
6	ABCJ	ABCJ-0006	LOC111243381	LOC111273945	maker-scaffold0000003345-augustus-gene-0*40-mRNA-1	LOC100900592	IscW_ISCW003929	LOC107366664	ROOT	GO:0003924;GO:0005525
6	ABCJ	ABCJ-0027	LOC111243382	LOC111271023	maker-scaffold0000003345-augustus-gene-0*38-mRNA-1	LOC100900451	IscW_ISCW020674	LOC107362815	ROOT	GO:0003924;GO:0005525
6	AFNB	AFNB-0001	LOC111243383	LOC111263523	maker-scaffold0000000796-augustus-gene-0*46-mRNA-1	LOC100908311	IscW_ISCW020593	LOC107366657	ROOT	GO:0045239;GO:0006099;GO:0004333;GO:0006106
6	AHVT	AHVT-0001	LOC111243384	LOC111263524	maker-scaffold0000000796-augustus-gene-0*43-mRNA-1	LOC100898070	IscW_ISCW017652	LOC107359832	ROOT	GO:0005739
6	AILY	AILY-0001	LOC111243385	LOC111263525	augustus-scaffold0000009247-processed-gene-0*4-mRNA-1	LOC100898362	IscW_ISCW020591	LOC107367735	ROOT	GO:0019915
6	AFTU	AFTU-0001	LOC111243386	LOC111263526	maker-scaffold0000000796-augustus-gene-0*44-mRNA-1	LOC100899712	IscW_ISCW006068	LOC107370032	ROOT	GO:0005840;GO:0003735;GO:0006412
6	ABZI	ABZI-0002	LOC111243391	LOC111273721	genemark-scaffold0000025655-processed-gene-0*7-mRNA-1	LOC100900881	IscW_ISCW014927	LOC107361649	ROOT	GO:2001242;GO:0010628;GO:1905373;GO:0030173;GO:2001237;GO:0000138;GO:0005887;GO:0033188;GO:0047493;GO:0071222;GO:0071356;GO:0006686;GO:0002950;GO:0016043;GO:0006954;GO:0005634;GO:0046513;GO:0005789
6	ABCS	ABCS-0008	LOC111243395	LOC111259615	maker-scaffold0000001948-augustus-gene-0*19-mRNA-1	LOC100901919	IscW_ISCW019254	LOC107361387	ROOT	GO:0030054;GO:0048513;GO:0044425;GO:0008038;GO:0048812;GO:0050794;GO:0007610;GO:0045202;GO:0007154;GO:0061564;GO:0005515;GO:0098609;GO:0002376;GO:0023052;GO:0050896;GO:0005886;GO:0048518;GO:0043005;GO:0043226
6	ABFN	ABFN-0005	LOC111243401	LOC111272246	genemark-scaffold0000004078-processed-gene-0*1-mRNA-1	LOC100902084	IscW_ISCW022161	LOC107359642	ROOT	GO:0005509
6	ABHF	ABHF-0004	LOC111243404	LOC111273833	maker-scaffold0000004599-augustus-gene-0*44-mRNA-1	LOC100907724	IscW_ISCW011749	LOC107362889	ROOT	GO:0007264;GO:0003924;GO:0005622;GO:0005525
6	AHYS	AHYS-0001	LOC111243405	LOC111263905	maker-scaffold0000024657-augustus-gene-0*60-mRNA-1	LOC100909164	IscW_ISCW021583	LOC107364904	ROOT	GO:0005793;GO:0030173;GO:0006888;GO:0030134;GO:0005789;GO:0036498;GO:0015031;GO:0005515
6	ACLD	ACLD-0001	LOC111243406	LOC111264191	maker-scaffold0000011051-augustus-gene-0*30-mRNA-1	LOC100907465	IscW_ISCW018619	LOC107368512	ROOT	GO:0008270
6	AGOM	AGOM-0001	LOC111243408	LOC111264128	maker-scaffold0000002183-augustus-gene-0*8-mRNA-1	LOC100903738	IscW_ISCW005144	LOC107362635	ROOT	GO:0005741;GO:0006626
6	ADIU	ADIU-0001	LOC111243412	LOC111264852	maker-scaffold0000005480-augustus-gene-0*4-mRNA-1	LOC100905692	IscW_ISCW000059	LOC107362595	ROOT	GO:0005524
6	AFQS	AFQS-0001	LOC111243414	LOC111264858	maker-scaffold0000003667-augustus-gene-0*25-mRNA-1	LOC100904184	IscW_ISCW016901	LOC107361920	ROOT	NA
6	AFQT	AFQT-0001	LOC111243416	LOC111264856	maker-scaffold0000003667-augustus-gene-0*26-mRNA-1	LOC100908131	IscW_ISCW000544	LOC107364214	ROOT	GO:0016021;GO:0043085;GO:0016485
6	ADOY	ADOY-0002	LOC111243417	LOC111264666	maker-scaffold0000017954-augustus-gene-0*68-mRNA-1	LOC100905344	IscW_ISCW001767	LOC107363072	ROOT	GO:0000123;GO:0016573;GO:0005515;GO:0016301
6	AIKN	AIKN-0001	LOC111243419	LOC111264672	maker-scaffold0000017954-augustus-gene-0*71-mRNA-1	LOC100907285	IscW_ISCW004924	LOC107371536	ROOT	GO:0010628;GO:0005829;GO:1903772;GO:0006605;GO:0031902;GO:0045732;GO:0048471;GO:0016247;GO:0005886;GO:0000814;GO:0005667;GO:0042803;GO:0070062;GO:0047485;GO:0016236;GO:0043328;GO:1903543;GO:0036258;GO:0008134;GO:0032456;GO:0006357;GO:0016604;GO:0045022;GO:0033620;GO:0043405;GO:0055037;GO:0035974;GO:0010797;GO:0061635;GO:0042221;GO:0008022
6	AETV	AETV-0001	LOC111243420	LOC111260722	maker-scaffold0000021567-augustus-gene-0*24-mRNA-1	LOC108863656	IscW_ISCW006011	LOC107371185	ROOT	GO:0035023;GO:0005089;GO:0046982
6	AERZ	AERZ-0001	LOC111243422	LOC111260713	maker-scaffold0000007176-augustus-gene-0*29-mRNA-1	LOC100902556	IscW_ISCW013303	LOC107372260	ROOT	GO:0018242;GO:0006664;GO:0048339;GO:0048318;GO:0033577;GO:2000035;GO:0035251;GO:0042052;GO:0035252;GO:0001756;GO:0045746;GO:0007030;GO:0045747;GO:0070062;GO:0072358;GO:0060537;GO:0010470;GO:0005788;GO:0140096;GO:0005515
6	ADXT	ADXT-0001	LOC111243424	LOC111260152	maker-scaffold0000001544-augustus-gene-0*17-mRNA-1	LOC100901669	IscW_ISCW012762	LOC107365952	ROOT	GO:0009416;GO:0001658;GO:0042127;GO:0005737;GO:0051049;GO:0072719;GO:0051128;GO:1903047;GO:0048512;GO:0000790;GO:0046983;GO:0000280;GO:2000781;GO:0006260;GO:1904976;GO:0007062;GO:0044770;GO:0051321;GO:0042753;GO:0043234;GO:0010564;GO:0051239;GO:0045892;GO:0072711
6	ABKR	ABKR-0002	LOC111243426	LOC111260131	maker-scaffold0000027883-augustus-gene-0*38-mRNA-1	LOC100902106	IscW_ISCW006224	LOC107361384	ROOT	NA
6	AEYU	AEYU-0001	LOC111243427	LOC111260132	genemark-scaffold0000027883-processed-gene-0*12-mRNA-1	LOC100899256	IscW_ISCW016470	LOC107368789	ROOT	GO:0003777;GO:0005868;GO:0007018
6	ABEJ	ABEJ-0012	LOC111243430	LOC111260134	maker-scaffold0000027883-exonerate_est2genome-gene-0*0-mRNA-1	LOC100901954	IscW_ISCW019120	LOC107360384	ROOT	GO:0055085
6	ADBE	ADBE-0001	LOC111243433	LOC111262520	maker-scaffold0000004228-augustus-gene-0*26-mRNA-1	LOC100900206	IscW_ISCW013741	LOC107366361	ROOT	GO:0007156;GO:0005886;GO:0005509
6	ASIB	ASIB-0001	LOC111243438	LOC111260755	maker-scaffold0000014124-exonerate_protein2genome-gene-0*1-mRNA-1	LOC100908324	IscW_ISCW001542	LOC107365809	ROOT	GO:0003676;GO:0006355
6	ABLZ	ABLZ-0002	LOC111243439	LOC111266999	augustus-scaffold0000015540-processed-gene-0*5-mRNA-1	LOC100897225	IscW_ISCW021009	LOC107368151	ROOT	GO:0005096;GO:0005515
6	ABWJ	ABWJ-0001	LOC111243441	LOC111267000	maker-scaffold0000002511-augustus-gene-0*26-mRNA-1	LOC100898271	IscW_ISCW016937	LOC107363640	ROOT	GO:0004075;GO:0005524;GO:0046872
6	AHZX	AHZX-0001	LOC111243443	LOC111266471	maker-scaffold0000008764-augustus-gene-0*38-mRNA-1	LOC100900261	IscW_ISCW023433	LOC107368549	ROOT	GO:0070897;GO:0017025;GO:0006355
6	ABLN	ABLN-0003	LOC111243444	LOC111266474	maker-scaffold0000001056-augustus-gene-0*22-mRNA-1	LOC100900403	IscW_ISCW021213	LOC107372291	ROOT	GO:0006413;GO:0003743;GO:0005737
6	AGJB	AGJB-0001	LOC111243445	LOC111268514	maker-scaffold0000009741-augustus-gene-0*48-mRNA-1	LOC100897261	IscW_ISCW008360	LOC107366928	ROOT	GO:0005515;GO:0003723
6	ABCJ	ABCJ-0002	LOC111243446	LOC111260867	maker-scaffold0000000113-augustus-gene-0*28-mRNA-1	LOC100900274	IscW_ISCW002107	LOC107365615	ROOT	GO:0003924;GO:0005525
6	ACNQ	ACNQ-0001	LOC111243447	LOC111272166	maker-scaffold0000002773-augustus-gene-0*22-mRNA-1	LOC100906702	IscW_ISCW000012	LOC107371268	ROOT	GO:0005509;GO:0005515
6	AGRH	AGRH-0001	LOC111243452	LOC111269369	maker-scaffold0000013533-augustus-gene-0*14-mRNA-1	LOC100908868	IscW_ISCW023239	LOC107362410	ROOT	GO:0016021;GO:0008271;GO:0008272;GO:0055085
6	ACBV	ACBV-0002	LOC111243454	LOC111268403	maker-scaffold0000031682-augustus-gene-0*25-mRNA-1	LOC100907091	IscW_ISCW018440	LOC107363628	ROOT	GO:0005515
6	AFDW	AFDW-0001	LOC111243455	LOC111269370	maker-scaffold0000004941-augustus-gene-0*35-mRNA-1	LOC100903498	IscW_ISCW000017	LOC107366734	ROOT	NA
6	AHJB	AHJB-0001	LOC111243456	LOC111269372	maker-scaffold0000004941-augustus-gene-0*36-mRNA-1	LOC100903355	IscW_ISCW018202	LOC107367705	ROOT	GO:0005515;GO:0030425
6	AFDV	AFDV-0001	LOC111243457	LOC111269375	maker-scaffold0000004941-augustus-gene-0*34-mRNA-1	LOC100909009	IscW_ISCW008069	LOC107369532	ROOT	GO:0005840;GO:0003735;GO:0006412
6	ACGP	ACGP-0002	LOC111243458	LOC111260541	maker-scaffold0000001376-augustus-gene-0*58-mRNA-1	LOC100897782	IscW_ISCW011108	LOC107370372	ROOT	GO:0030131;GO:0016192;GO:0006886;GO:0030276
6	ABQH	ABQH-0003	LOC111243459	LOC111260543	maker-scaffold0000001376-augustus-gene-0*57-mRNA-1	LOC100897405	IscW_ISCW015429	LOC107369851	ROOT	GO:0015267;GO:0055085;GO:0016020
6	ABDG	ABDG-0009	LOC111243461	LOC111260157	genemark-scaffold0000003185-processed-gene-0*4-mRNA-1	LOC100905226	IscW_ISCW014331	LOC107363877	ROOT	GO:0003777;GO:0005524;GO:0007018;GO:0008017
6	ADIV	ADIV-0001	LOC111243463	LOC111258865	maker-scaffold0000000609-augustus-gene-0*5-mRNA-1	LOC100901196	IscW_ISCW017809	LOC107359819	ROOT	GO:0003779;GO:0017048;GO:0030036
6	AHFX	AHFX-0001	LOC111243464	LOC111258866	maker-scaffold0000013082-augustus-gene-0*39-mRNA-1	LOC100900247	IscW_ISCW012634	LOC107367892	ROOT	GO:0003735;GO:0015935;GO:0006412
6	AHYL	AHYL-0001	LOC111243468	LOC111268745	maker-scaffold0000023197-augustus-gene-0*27-mRNA-1	LOC100904466	IscW_ISCW005363	LOC107369689	ROOT	GO:0006970;GO:0005789;GO:0004377;GO:0009737;GO:0006487;GO:0006490;GO:0009832;GO:0005515
6	AHYK	AHYK-0001	LOC111243469	LOC111268746	maker-scaffold0000023197-augustus-gene-0*28-mRNA-1	LOC100904320	IscW_ISCW017590	LOC107368557	ROOT	GO:0061630
6	ADXV	ADXV-0001	LOC111243471	LOC111265076	maker-scaffold0000006553-augustus-gene-0*20-mRNA-1	LOC100904712	IscW_ISCW012825	LOC107364565	ROOT	GO:0005515
6	AHBC	AHBC-0001	LOC111243474	LOC111273709	maker-scaffold0000007210-augustus-gene-0*18-mRNA-1	LOC100908679	IscW_ISCW016148	LOC107367699	ROOT	GO:0003735;GO:0015935;GO:0003723;GO:0006412
6	ABHX	ABHX-0006	LOC111243482	LOC111267326	augustus-scaffold0000023490-processed-gene-0*5-mRNA-1	LOC100899235	IscW_ISCW022928	LOC107369536	ROOT	GO:0006468;GO:0005524;GO:0004672;GO:0005515
6	AJNK	AJNK-0001	LOC111243487	LOC111271280	augustus-scaffold0000007611-processed-gene-0*32-mRNA-1	LOC100903464	IscW_ISCW014524	LOC107371772	ROOT	GO:0016746;GO:0008152
6	AGTI	AGTI-0001	LOC111243488	LOC111271282	maker-scaffold0000007611-augustus-gene-0*42-mRNA-1	LOC100903319	IscW_ISCW009151	LOC107369068	ROOT	GO:0009982;GO:0003723;GO:0001522
6	ADHM	ADHM-0002	LOC111243492	LOC111266991	genemark-scaffold0000003693-processed-gene-0*8-mRNA-1	LOC100904806	IscW_ISCW005319	LOC107360217	ROOT	GO:0003723;GO:0006355
6	AGUB	AGUB-0001	LOC111243493	LOC111268519	genemark-scaffold0000001279-processed-gene-0*12-mRNA-1	LOC100899678	IscW_ISCW015614	LOC107366402	ROOT	GO:0003676;GO:0006397;GO:0046872
6	ACZO	ACZO-0001	LOC111243494	LOC111260828	maker-scaffold0000001920-augustus-gene-0*59-mRNA-1	LOC108864983	IscW_ISCW017821	LOC107365324	ROOT	GO:0006355;GO:0003700;GO:0003677;GO:0005515
6	ABFW	ABFW-0002	LOC111243495	LOC111271780	maker-scaffold0000001920-augustus-gene-0*55-mRNA-1	LOC100899964	IscW_ISCW010271	LOC107359190	ROOT	GO:0016491
6	ABCE	ABCE-0017	LOC111243496	LOC111260837	maker-scaffold0000010339-augustus-gene-0*68-mRNA-1	LOC100908678	IscW_ISCW016385	LOC107370208	ROOT	GO:0055114;GO:0005506;GO:0020037;GO:0016705
6	AGRW	AGRW-0001	LOC111243497	LOC111260826	maker-scaffold0000001920-augustus-gene-0*56-mRNA-1	LOC100901189	IscW_ISCW006947	LOC107360572	ROOT	GO:0005744;GO:0015031
6	AGTK	AGTK-0001	LOC111243498	LOC111260831	maker-scaffold0000001920-augustus-gene-0*58-mRNA-1	LOC100908251	IscW_ISCW012704	LOC107364737	ROOT	GO:0016021;GO:0005783
6	AGTL	AGTL-0001	LOC111243499	LOC111260827	genemark-scaffold0000001920-processed-gene-0*20-mRNA-1	LOC100908489	IscW_ISCW004475	LOC107364742	ROOT	GO:0006605;GO:0005742
6	ABLC	ABLC-0001	LOC111243510	LOC111264766	maker-scaffold0000003412-augustus-gene-0*24-mRNA-1	LOC100908078	IscW_ISCW005543	LOC107367669	ROOT	GO:0003676
6	ABWP	ABWP-0001	LOC111243512	LOC111267314	maker-scaffold0000011963-augustus-gene-0*65-mRNA-1	LOC100905649	IscW_ISCW009097	LOC107361053	ROOT	GO:0016579;GO:0005488;GO:0006511;GO:0036459
6	ACNL	ACNL-0002	LOC111243513	LOC111271654	genemark-scaffold0000027443-processed-gene-0*31-mRNA-1	LOC100900984	IscW_ISCW012099	LOC107363240	ROOT	NA
6	ABDC	ABDC-0004	LOC111243516	LOC111266975	genemark-scaffold0000019802-processed-gene-0*10-mRNA-1	LOC100897482	IscW_ISCW005340	LOC107365491	ROOT	GO:0043565;GO:0008270;GO:0003700;GO:0003707;GO:0043401;GO:0005634;GO:0006355
6	AENI	AENI-0001	LOC111243519	LOC111267687	genemark-scaffold0000003586-processed-gene-0*2-mRNA-1	LOC100898292	IscW_ISCW018150	LOC107368954	ROOT	GO:0006369;GO:0017145;GO:0051171;GO:0003729;GO:0046784;GO:0051716;GO:0031124;GO:0001824;GO:0000784;GO:0080090;GO:0048666;GO:0000445;GO:0010793;GO:0016973;GO:0048523;GO:0044451;GO:0000902;GO:2000112;GO:0005515
6	ADJT	ADJT-0001	LOC111243523	LOC111263587	maker-scaffold0000023255-augustus-gene-0*22-mRNA-1	LOC100903952	IscW_ISCW005592	LOC107366992	ROOT	GO:0016579;GO:0006511;GO:0036459
6	AHYV	AHYV-0001	LOC111243525	LOC111263590	genemark-scaffold0000009929-processed-gene-0*2-mRNA-1	LOC100909215	IscW_ISCW021546	LOC107368411	ROOT	GO:0005085;GO:0065007;GO:0016020;GO:0044431;GO:0017137;GO:0043234
6	AHYW	AHYW-0001	LOC111243526	LOC111263591	genemark-scaffold0000012394-processed-gene-0*1-mRNA-1	LOC100898840	IscW_ISCW015525	LOC107361542	ROOT	GO:0031083
6	ACLU	ACLU-0001	LOC111243529	LOC111272270	augustus-scaffold0000012392-processed-gene-0*3-mRNA-1	LOC100906816	IscW_ISCW023626	LOC107363123	ROOT	GO:0005515
6	ABDR	ABDR-0001	LOC111243531	LOC111262326	maker-scaffold0000004115-augustus-gene-0*24-mRNA-1	LOC100902840	IscW_ISCW001496	LOC107371740	ROOT	GO:0016021;GO:0007186;GO:0004930
6	AEPK	AEPK-0001	LOC111243535	LOC111258823	maker-scaffold0000003140-augustus-gene-0*10-mRNA-1	LOC108863645	IscW_ISCW022021	LOC107367263	ROOT	GO:0005509;GO:0005515
6	AEQX	AEQX-0001	LOC111243539	LOC111259242	maker-scaffold0000023410-augustus-gene-0*29-mRNA-1	LOC100903067	IscW_ISCW023430	LOC107365113	ROOT	GO:0043087;GO:0007165
6	AOPN	AOPN-0001	LOC111243540	LOC111259239	maker-scaffold0000005786-augustus-gene-0*23-mRNA-1	LOC100902924	IscW_ISCW019271	LOC107364468	ROOT	GO:0007165
6	AFOP	AFOP-0001	LOC111243545	LOC111273022	genemark-scaffold0000011209-processed-gene-0*2-mRNA-1	LOC100901165	IscW_ISCW015178	LOC107365869	ROOT	GO:0005802;GO:0042800;GO:0044666;GO:0006348;GO:0060290;GO:0016197;GO:0046331;GO:0042464;GO:0040014;GO:0048188;GO:0042803;GO:0045138;GO:0045652;GO:0000781;GO:0044665;GO:0040011;GO:0051568
6	ABDC	ABDC-0005	LOC111243546	LOC111260127	maker-scaffold0000014580-augustus-gene-0*7-mRNA-1	LOC100905083	IscW_ISCW007212	LOC107364249	ROOT	GO:0043565;GO:0008270;GO:0003700;GO:0003707;GO:0043401;GO:0005634;GO:0006355
6	AFLZ	AFLZ-0001	LOC111243551	LOC111273748	maker-scaffold0000000474-augustus-gene-0*46-mRNA-1	LOC100899985	IscW_ISCW018719	LOC107371411	ROOT	GO:0004818;GO:0006424;GO:0005524;GO:0004827;GO:0005737;GO:0006433
6	ABHZ	ABHZ-0002	LOC111243552	LOC111273749	maker-scaffold0000000474-augustus-gene-0*45-mRNA-1	LOC100898426	IscW_ISCW010766	LOC107359398	ROOT	GO:0006414;GO:0003924;GO:0005622;GO:0003746;GO:0005525
6	ADFN	ADFN-0001	LOC111243559	LOC111269436	maker-scaffold0000026947-augustus-gene-0*33-mRNA-1	LOC100902700	IscW_ISCW010164	LOC107360918	ROOT	GO:0046324;GO:0010628;GO:0005829;GO:0016126;GO:0051170;GO:0004691;GO:0032147;GO:0016020;GO:0010800;GO:0005524;GO:0006110;GO:0001302;GO:0005641;GO:0042304;GO:0005886;GO:0007050;GO:0007031;GO:0007283;GO:1901796;GO:0005654;GO:0016241;GO:0008607;GO:0031588;GO:0070062;GO:0004679;GO:0046320;GO:0048285;GO:0071900;GO:0051291;GO:0030295;GO:0006469;GO:0006754;GO:0043531;GO:0043539;GO:0005978;GO:0016208;GO:…
6	ABCL	ABCL-0019	LOC111243562	LOC111270075	augustus-scaffold0000026591-processed-gene-0*17-mRNA-1	LOC100908644	IscW_ISCW015680	LOC107359488	ROOT	GO:0005524;GO:0004683;GO:0006468;GO:0005516
6	ABIH	ABIH-0004	LOC111243564	LOC111271833	maker-scaffold0000012393-augustus-gene-0*16-mRNA-1	LOC100897830	IscW_ISCW004236	LOC107371708	ROOT	GO:0006486;GO:0016020;GO:0008417
6	ACDJ	ACDJ-0001	LOC111243565	LOC111271834	augustus-scaffold0000027381-processed-gene-0*60-mRNA-1	LOC100897385	IscW_ISCW002104	LOC107366870	ROOT	GO:0000324;GO:0009706;GO:0015085;GO:0035751;GO:0070588;GO:0009579;GO:0032472;GO:0005797;GO:0010008;GO:0032588;GO:0006487;GO:0005801;GO:0006828;GO:0005765;GO:0032468;GO:0080167
6	ABHX	ABHX-0004	LOC111243570	LOC111260154	maker-scaffold0000001447-augustus-gene-0*14-mRNA-1	LOC100901382	IscW_ISCW017172	LOC107361900	ROOT	GO:0005515
6	AGWR	AGWR-0001	LOC111243571	LOC111260155	maker-scaffold0000000134-augustus-gene-0*17-mRNA-1	LOC100901242	IscW_ISCW010411	LOC107368534	ROOT	GO:0006904
6	AGYB	AGYB-0001	LOC111243573	LOC111262517	genemark-scaffold0000030552-processed-gene-0*11-mRNA-1	LOC100897453	IscW_ISCW006029	LOC107364033	ROOT	GO:0016746;GO:0008152
6	ABEJ	ABEJ-0004	LOC111243589	LOC111267318	genemark-scaffold0000009631-processed-gene-0*2-mRNA-1	LOC100901947	IscW_ISCW007479	LOC107370102	ROOT	GO:0005509;GO:0055085
6	AHTN	AHTN-0001	LOC111243618	LOC111269509	maker-scaffold0000005668-augustus-gene-0*31-mRNA-1	LOC100905622	IscW_ISCW008817	LOC107367693	ROOT	GO:0006886;GO:0016020;GO:0005801
6	ASIH	ASIH-0001	LOC111243619	LOC111269511	maker-scaffold0000013371-augustus-gene-0*41-mRNA-1	LOC100901353	IscW_ISCW017869	LOC107360770	ROOT	GO:0005622;GO:0005515;GO:0006355
6	ACJP	ACJP-0001	LOC111243621	LOC111272030	genemark-scaffold0000005798-processed-gene-0*1-mRNA-1	LOC100903110	IscW_ISCW011337	LOC107370239	ROOT	GO:0030246;GO:0004559;GO:0006013
6	ADYJ	ADYJ-0001	LOC111243623	LOC111272032	maker-scaffold0000009801-augustus-gene-0*8-mRNA-1	LOC100901672	IscW_ISCW012662	LOC107369870	ROOT	GO:0016021;GO:0016627;GO:0005737;GO:0006629
6	AFSL	AFSL-0001	LOC111243625	LOC111273308	maker-scaffold0000004151-augustus-gene-0*4-mRNA-1	LOC100900839	IscW_ISCW003004	LOC107369587	ROOT	GO:0005488
6	AFGM	AFGM-0001	LOC111243626	LOC111273368	maker-scaffold0000005631-augustus-gene-0*57-mRNA-1	LOC100902828	IscW_ISCW017356	LOC107366744	ROOT	GO:0005515
6	AICF	AICF-0001	LOC111243627	LOC111273378	augustus-scaffold0000005631-processed-gene-0*30-mRNA-1	LOC100898935	IscW_ISCW006296	LOC107371447	ROOT	GO:0045454
6	ADYK	ADYK-0002	LOC111243630	LOC111261712	genemark-scaffold0000002353-processed-gene-0*11-mRNA-1	LOC100906486	IscW_ISCW020822	LOC107362373	ROOT	GO:0004866;GO:0005615
6	AEBL	AEBL-0001	LOC111243631	LOC111266622	maker-scaffold0000010573-augustus-gene-0*9-mRNA-1	LOC100897250	IscW_ISCW022709	LOC107362041	ROOT	GO:0005515
6	AHFV	AHFV-0001	LOC111243632	LOC111261717	maker-scaffold0000005757-augustus-gene-0*8-mRNA-1	LOC100906341	IscW_ISCW009423	LOC107368908	ROOT	NA
6	ADHK	ADHK-0001	LOC111243635	LOC111269642	maker-scaffold0000008673-augustus-gene-0*33-mRNA-1	LOC100899301	IscW_ISCW015303	LOC107367311	ROOT	GO:0005515;GO:0003723
6	ACTE	ACTE-0001	LOC111243636	LOC111272068	augustus-scaffold0000013241-processed-gene-0*25-mRNA-1	LOC100901138	IscW_ISCW000600	LOC107369584	ROOT	GO:0017137;GO:0006886
6	AFJO	AFJO-0001	LOC111243638	LOC111271969	maker-scaffold0000006441-augustus-gene-0*14-mRNA-1	LOC100907705	IscW_ISCW009268	LOC107362593	ROOT	GO:0015991;GO:0015078;GO:0033180
6	ADHI	ADHI-0001	LOC111243642	LOC111260911	augustus-scaffold0000002591-processed-gene-0*20-mRNA-1	LOC100899003	IscW_ISCW008155	LOC107362944	ROOT	GO:0003676
6	AESD	AESD-0001	LOC111243643	LOC111260450	augustus-scaffold0000002591-processed-gene-0*21-mRNA-1	LOC100905585	IscW_ISCW003723	LOC107371486	ROOT	GO:0035091;GO:0030512
6	AHLO	AHLO-0001	LOC111243645	LOC111273750	maker-scaffold0000003311-augustus-gene-0*10-mRNA-1	LOC108863657	IscW_ISCW016223	LOC107359294	ROOT	GO:0030544;GO:0018022;GO:0045944;GO:0050890;GO:0043462;GO:0016020;GO:0016279;GO:0005737;GO:0008134;GO:0005634;GO:0051117;GO:0005815;GO:0043234
6	AHSN	AHSN-0001	LOC111243655	LOC111268495	maker-scaffold0000021209-augustus-gene-0*61-mRNA-1	LOC100898890	IscW_ISCW017613	LOC107363696	ROOT	GO:0031145;GO:0005680;GO:0005515;GO:0030071
6	AEVR	AEVR-0001	LOC111243657	LOC111268759	maker-scaffold0000021209-augustus-gene-0*59-mRNA-1	LOC100898600	IscW_ISCW009422	LOC107366389	ROOT	GO:0008270;GO:0003677
6	AFKN	AFKN-0001	LOC111243660	LOC111268829	maker-scaffold0000003780-augustus-gene-0*40-mRNA-1	LOC100909261	IscW_ISCW019157	LOC107366377	ROOT	GO:0005829;GO:0043227;GO:0005515;GO:1990143;GO:0004632;GO:0015937
6	ABCT	ABCT-0007	LOC111243661	LOC111268187	maker-scaffold0000021209-augustus-gene-0*62-mRNA-1	LOC100902680	IscW_ISCW015962	LOC107361092	ROOT	GO:0005524;GO:0004672;GO:0006468
6	AHSO	AHSO-0001	LOC111243663	LOC111269099	maker-scaffold0000003780-augustus-gene-0*39-mRNA-1	LOC100899036	IscW_ISCW002233	LOC107365328	ROOT	GO:0005840;GO:0003735;GO:0006412
6	AGLW	AGLW-0001	LOC111243666	LOC111262644	maker-scaffold0000001985-augustus-gene-0*15-mRNA-1	LOC100905024	IscW_ISCW018883	LOC107366674	ROOT	GO:0007015;GO:0007049;GO:0003779;GO:0017048;GO:0030036
6	AFOM	AFOM-0001	LOC111243671	LOC111272884	maker-scaffold0000019813-augustus-gene-0*22-mRNA-1	LOC100909306	IscW_ISCW020965	LOC107362299	ROOT	GO:0016020
6	ADZY	ADZY-0001	LOC111243675	LOC111260777	maker-scaffold0000004267-augustus-gene-0*18-mRNA-1	LOC100906417	IscW_ISCW009227	LOC107360533	ROOT	GO:0000338;GO:0005515;GO:0008180
6	ACZT	ACZT-0002	LOC111243677	LOC111261713	maker-scaffold0000005631-augustus-gene-0*56-mRNA-1	LOC100906583	IscW_ISCW009504	LOC107368979	ROOT	GO:0016021;GO:0055085
6	AJEI	AJEI-0001	LOC111243679	LOC111262976	maker-scaffold0000020030-augustus-gene-0*83-mRNA-1	LOC108865243	IscW_ISCW017881	LOC107368661	ROOT	NA
6	AHUM	AHUM-0001	LOC111243680	LOC111267274	maker-scaffold0000012321-augustus-gene-0*12-mRNA-1	LOC100902122	IscW_ISCW018217	LOC107369957	ROOT	GO:0007411;GO:0016020
6	ABHY	ABHY-0003	LOC111243683	LOC111263793	maker-scaffold0000006862-augustus-gene-0*55-mRNA-1	LOC100906024	IscW_ISCW005053	LOC107367082	ROOT	GO:0005576;GO:0007275;GO:0016055;GO:0005102
6	ABPQ	ABPQ-0002	LOC111243684	LOC111271734	maker-scaffold0000013704-augustus-gene-0*8-mRNA-1	LOC100908071	IscW_ISCW016762	LOC107369517	ROOT	GO:0055014;GO:0001649;GO:0019216;GO:0003713;GO:0060347;GO:0070593;GO:0005886;GO:0030521;GO:0005654;GO:1901016;GO:0030308;GO:0003779;GO:0001725;GO:0045944;GO:2000134;GO:0046872;GO:0005925;GO:0055015;GO:0044325;GO:0030018;GO:0010972;GO:0050681;GO:0043066;GO:0042802;GO:0030036;GO:0003254;GO:0007164;GO:0000122;GO:0031430
6	AFJP	AFJP-0001	LOC111243687	LOC111269348	maker-scaffold0000023623-augustus-gene-0*30-mRNA-1	LOC100900019	IscW_ISCW021461	LOC107364259	ROOT	GO:0001104;GO:0016592;GO:0006357
6	ADKI	ADKI-0001	LOC111243689	LOC111262261	maker-scaffold0000001131-augustus-gene-0*41-mRNA-1	LOC100900766	IscW_ISCW004439	LOC107363098	ROOT	GO:0044205;GO:0004588;GO:0006207;GO:0004590
6	AHGT	AHGT-0001	LOC111243690	LOC111262262	maker-scaffold0000010702-augustus-gene-0*22-mRNA-1	LOC100904696	IscW_ISCW011315	LOC107362726	ROOT	GO:0050684;GO:0005739;GO:0005515
6	ABKY	ABKY-0004	LOC111243691	LOC111264082	genemark-scaffold0000020048-processed-gene-0*4-mRNA-1	LOC100899220	IscW_ISCW020642	LOC107366993	ROOT	GO:0035556;GO:0004435;GO:0006629
6	ACBX	ACBX-0001	LOC111243696	LOC111264321	maker-scaffold0000025779-augustus-gene-0*17-mRNA-1	LOC100902049	IscW_ISCW000910	LOC107362993	ROOT	GO:0006508;GO:0004222
6	ACEY	ACEY-0002	LOC111243703	LOC111264873	augustus-scaffold0000002744-processed-gene-0*7-mRNA-1	LOC100904448	IscW_ISCW023379	LOC107362537	ROOT	GO:0055085;GO:0016020;GO:0022857
6	ABOD	ABOD-0003	LOC111243704	LOC111264875	maker-scaffold0000002744-augustus-gene-0*20-mRNA-1	LOC108865074	IscW_ISCW015967	LOC107368383	ROOT	GO:0055114;GO:0016616;GO:0051287
6	AGER	AGER-0001	LOC111243706	LOC111262034	maker-scaffold0000015407-augustus-gene-0*13-mRNA-1	LOC100897540	IscW_ISCW009590	LOC107359497	ROOT	GO:0003723
6	ADQS	ADQS-0001	LOC111243707	LOC111262457	augustus-scaffold0000006714-processed-gene-0*13-mRNA-1	LOC100902429	IscW_ISCW002691	LOC107364080	ROOT	NA
6	ADEU	ADEU-0001	LOC111243708	LOC111264844	maker-scaffold0000014006-augustus-gene-0*78-mRNA-1	LOC100901835	IscW_ISCW001721	LOC107364568	ROOT	GO:0005829;GO:0030160;GO:0007216;GO:0008154;GO:0051592;GO:0043025;GO:0035094;GO:0019904;GO:0005886;GO:0048875;GO:0006461;GO:0007155;GO:2001256;GO:0051928;GO:0031802;GO:0045177;GO:0042803;GO:0014069;GO:0090279;GO:0060076;GO:0045178;GO:0046982;GO:0048148;GO:0003779;GO:0097110;GO:0044325;GO:0030018;GO:0008277;GO:0007623;GO:0030424;GO:2001257;GO:0007605;GO:0035584;GO:0003009;GO:0032426;GO:0048522;GO:…
6	ABCI	ABCI-0013	LOC111243710	LOC111267935	maker-scaffold0000007920-augustus-gene-0*38-mRNA-1	LOC100907341	IscW_ISCW006822	LOC107364430	ROOT	GO:0005524;GO:0004713;GO:0006468;GO:0005515
6	ABFM	ABFM-0002	LOC111243713	LOC111260775	maker-scaffold0000003410-augustus-gene-0*34-mRNA-1	LOC100906561	IscW_ISCW002116	LOC107362931	ROOT	GO:0004888;GO:0016021;GO:0045211;GO:0034220;GO:0022848;GO:0005515
6	AICN	AICN-0001	LOC111243714	LOC111269198	maker-scaffold0000016715-augustus-gene-0*35-mRNA-1	LOC100898698	IscW_ISCW021385	LOC107367235	ROOT	GO:0000981;GO:0003676;GO:0040034;GO:0006357
6	ABIE	ABIE-0005	LOC111243715	LOC111259140	augustus-scaffold0000005934-processed-gene-0*16-mRNA-1	LOC100903099	IscW_ISCW020666	LOC107368553	ROOT	GO:0004725;GO:0006470;GO:0005515
6	ADMP	ADMP-0001	LOC111243718	LOC111263162	maker-scaffold0000011586-augustus-gene-0*82-mRNA-1	LOC100897822	IscW_ISCW017325	LOC107368254	ROOT	GO:0005515
6	ABCF	ABCF-0009	LOC111243720	LOC111261126	maker-scaffold0000006111-augustus-gene-0*27-mRNA-1	LOC100903121	IscW_ISCW012339	LOC107366707	ROOT	GO:0004104
6	ADTZ	ADTZ-0001	LOC111243721	LOC111267472	maker-scaffold0000002813-augustus-gene-0*53-mRNA-1	LOC100905847	IscW_ISCW014412	LOC107364510	ROOT	GO:0006096;GO:0005524;GO:0003872;GO:0006002;GO:0005737
6	ABDP	ABDP-0010	LOC111243725	LOC111265894	maker-scaffold0000016081-augustus-gene-0*43-mRNA-1	LOC100909375	IscW_ISCW023846	LOC107359163	ROOT	GO:0006629;GO:0016788
6	ABEM	ABEM-0007	LOC111243728	LOC111261664	augustus-scaffold0000022678-processed-gene-0*1-mRNA-1	LOC108864605	IscW_ISCW003178	LOC107360326	ROOT	GO:0000786;GO:0046982;GO:0003677
6	AETW	AETW-0001	LOC111243729	LOC111261594	maker-scaffold0000007050-augustus-gene-0*9-mRNA-1	LOC100897721	IscW_ISCW001544	LOC107367898	ROOT	GO:0003676
6	ABCE	ABCE-0008	LOC111243735	LOC111269250	augustus-scaffold0000012454-processed-gene-0*24-mRNA-1	LOC100907032	IscW_ISCW007953	LOC107364173	ROOT	GO:0055114;GO:0005506;GO:0020037;GO:0016705
6	AFPR	AFPR-0001	LOC111243737	LOC111261289	augustus-scaffold0000007348-processed-gene-0*13-mRNA-1	LOC100898037	IscW_ISCW005373	LOC107368896	ROOT	NA
6	AHNP	AHNP-0001	LOC111243738	LOC111271126	maker-scaffold0000027350-augustus-gene-0*18-mRNA-1	LOC100901535	IscW_ISCW023285	LOC107366543	ROOT	GO:0003677
6	ABDL	ABDL-0003	LOC111243740	LOC111271130	genemark-scaffold0000002900-processed-gene-0*0-mRNA-1	LOC100898896	IscW_ISCW000704	LOC107370844	ROOT	GO:0005524;GO:0006468;GO:0004674
6	AEDL	AEDL-0001	LOC111243747	LOC111268626	genemark-scaffold0000014006-processed-gene-0*6-mRNA-1	LOC100901506	IscW_ISCW019931	LOC107370004	ROOT	GO:0016740;GO:0006400;GO:0051539;GO:0005737
6	ABYV	ABYV-0001	LOC111243748	LOC111268627	maker-scaffold0000014006-augustus-gene-0*76-mRNA-1	LOC100901365	IscW_ISCW001048	LOC107365230	ROOT	GO:0005515
6	ADUX	ADUX-0001	LOC111243749	LOC111268628	maker-scaffold0000014006-augustus-gene-0*75-mRNA-1	LOC100901222	IscW_ISCW013145	LOC107371555	ROOT	GO:0008299
6	AIRP	AIRP-0001	LOC111243750	LOC111268629	maker-scaffold0000014006-augustus-gene-0*77-mRNA-1	LOC100901082	IscW_ISCW022611	LOC107366395	ROOT	GO:0034314;GO:0005885
6	ACLR	ACLR-0001	LOC111243753	LOC111266340	genemark-scaffold0000011710-processed-gene-0*4-mRNA-1	LOC100908642	IscW_ISCW010601	LOC107367248	ROOT	GO:0003676
6	ABKJ	ABKJ-0001	LOC111243756	LOC111263801	maker-scaffold0000004902-augustus-gene-0*18-mRNA-1	LOC100904469	IscW_ISCW000078	LOC107362326	ROOT	GO:0006508;GO:0008234
6	AIWV	AIWV-0001	LOC111243758	LOC111262702	genemark-scaffold0000005171-processed-gene-0*15-mRNA-1	LOC100899938	IscW_ISCW020321	LOC107366518	ROOT	GO:0035091;GO:0005525;GO:0045494;GO:0070300;GO:0005737
6	AIWX	AIWX-0001	LOC111243759	LOC111262703	maker-scaffold0000003828-augustus-gene-0*13-mRNA-1	LOC100900225	IscW_ISCW015643	LOC107369001	ROOT	GO:0005634;GO:0007275;GO:0008270;GO:0006511;GO:0005515
6	ABEI	ABEI-0001	LOC111243765	LOC111263179	maker-scaffold0000011090-augustus-gene-0*8-mRNA-1	LOC100902875	IscW_ISCW001161	LOC107368873	ROOT	GO:0043565;GO:0003700;GO:0006355
6	AIKS	AIKS-0001	LOC111243766	LOC111274004	maker-scaffold0000003771-augustus-gene-0*11-mRNA-1	LOC100908983	IscW_ISCW010998	LOC107366847	ROOT	GO:0003735;GO:0070126;GO:0070125;GO:0005763;GO:0005743
6	ABCD	ABCD-0029	LOC111243768	LOC111269346	maker-scaffold0000023623-augustus-gene-0*31-mRNA-1	LOC100903325	IscW_ISCW016684	LOC107369946	ROOT	GO:0006508;GO:0004252
6	AGXL	AGXL-0001	LOC111243769	LOC111271542	maker-scaffold0000016094-augustus-gene-0*43-mRNA-1	LOC100898159	IscW_ISCW004083	LOC107368587	ROOT	GO:0032434
6	ACGN	ACGN-0002	LOC111243770	LOC111261285	maker-scaffold0000001961-augustus-gene-0*17-mRNA-1	LOC100897891	IscW_ISCW008744	LOC107359563	ROOT	GO:0005968;GO:0018344;GO:0008318
6	AETM	AETM-0001	LOC111243771	LOC111262198	maker-scaffold0000003061-augustus-gene-0*20-mRNA-1	LOC100907776	IscW_ISCW022746	LOC107361163	ROOT	GO:0051536;GO:0055114;GO:0004152;GO:0006207;GO:0005737
6	ABHR	ABHR-0003	LOC111243772	LOC111262199	augustus-scaffold0000010816-processed-gene-0*11-mRNA-1	LOC100908109	IscW_ISCW012674	LOC107369318	ROOT	NA
6	ADKH	ADKH-0002	LOC111243776	LOC111269554	maker-scaffold0000013010-augustus-gene-0*20-mRNA-1	LOC100906795	IscW_ISCW000719	LOC107361978	ROOT	GO:0043087;GO:0005515
6	ABFD	ABFD-0007	LOC111243778	LOC111269556	maker-scaffold0000019386-augustus-gene-0*89-mRNA-1	LOC100908171	IscW_ISCW014008	LOC107366783	ROOT	GO:0003676;GO:0005524;GO:0004386
6	AFPQ	AFPQ-0001	LOC111243781	LOC111269560	maker-scaffold0000013010-augustus-gene-0*19-mRNA-1	LOC100897307	IscW_ISCW019144	LOC107361618	ROOT	GO:0051536;GO:0005737;GO:0016226
6	ABIM	ABIM-0003	LOC111243789	LOC111259800	maker-scaffold0000001082-augustus-gene-0*20-mRNA-1	LOC100905298	IscW_ISCW003150	LOC107360550	ROOT	GO:0035556;GO:0005886;GO:0004016;GO:0006171
6	AKPD	AKPD-0001	LOC111243790	LOC111262699	maker-scaffold0000022963-augustus-gene-0*70-mRNA-1	LOC100902185	IscW_ISCW001557	LOC107365067	ROOT	NA
6	ABCM	ABCM-0005	LOC111243792	LOC111259175	maker-scaffold0000007975-augustus-gene-0*38-mRNA-1	LOC100901531	IscW_ISCW007915	LOC107361599	ROOT	GO:0016021;GO:0042626;GO:0005524;GO:0055085
6	AERI	AERI-0001	LOC111243793	LOC111267471	maker-scaffold0000002813-augustus-gene-0*51-mRNA-1	LOC100906929	IscW_ISCW010448	LOC107369564	ROOT	GO:0005525;GO:0003924;GO:0007165;GO:0016020
6	ACIS	ACIS-0001	LOC111243794	LOC111267473	maker-scaffold0000002813-augustus-gene-0*52-mRNA-1	LOC100905702	IscW_ISCW000554	LOC107362516	ROOT	GO:0005524;GO:0006468;GO:0004674
6	AHOB	AHOB-0001	LOC111243800	LOC111263799	maker-scaffold0000005487-augustus-gene-0*42-mRNA-1	LOC100906299	IscW_ISCW018750	LOC107370886	ROOT	NA
6	ADJP	ADJP-0001	LOC111243801	LOC111263794	augustus-scaffold0000005487-processed-gene-0*22-mRNA-1	LOC100901378	IscW_ISCW013390	LOC107361613	ROOT	GO:0008299
6	ABVE	ABVE-0003	LOC111243802	LOC111263795	maker-scaffold0000006862-augustus-gene-0*56-mRNA-1	LOC100906723	IscW_ISCW020801	LOC107363553	ROOT	GO:0001510;GO:0008168
6	ABPZ	ABPZ-0001	LOC111243804	LOC111273768	maker-scaffold0000011952-augustus-gene-0*55-mRNA-1	LOC100898656	IscW_ISCW012727	LOC107365340	ROOT	GO:0003676;GO:0008270
6	ADNB	ADNB-0002	LOC111243805	LOC111260187	augustus-scaffold0000005511-processed-gene-0*42-mRNA-1	LOC100907766	IscW_ISCW011428	LOC107360549	ROOT	GO:0005216;GO:0016021;GO:0005515;GO:0034220
6	ADHE	ADHE-0001	LOC111243806	LOC111263925	maker-scaffold0000005966-augustus-gene-0*16-mRNA-1	LOC100907627	IscW_ISCW012137	LOC107367367	ROOT	GO:0046983
6	ACES	ACES-0002	LOC111243814	LOC111273753	maker-scaffold0000011534-augustus-gene-0*22-mRNA-1	LOC100899185	IscW_ISCW022062	LOC107362377	ROOT	GO:0000209;GO:0006513;GO:0042534;GO:0061631;GO:0031625;GO:0001745;GO:0016021;GO:0000151;GO:0030182;GO:0030433;GO:1904153;GO:0005524;GO:0061630;GO:1903955;GO:0051301;GO:0007286;GO:0048471;GO:0051321;GO:0018279;GO:0005789
6	ABLS	ABLS-0002	LOC111243817	LOC111272128	maker-scaffold0000018359-augustus-gene-0*81-mRNA-1	LOC100905742	IscW_ISCW015439	LOC107369287	ROOT	GO:0016021;GO:0015293
6	ACIH	ACIH-0003	LOC111243820	LOC111262922	maker-scaffold0000001491-augustus-gene-0*35-mRNA-1	LOC100903944	IscW_ISCW002572	LOC107366302	ROOT	GO:0005515
6	AFGE	AFGE-0001	LOC111243826	LOC111272322	maker-scaffold0000000294-augustus-gene-0*10-mRNA-1	LOC100906582	IscW_ISCW022231	LOC107363868	ROOT	GO:0008017;GO:0003777;GO:0007165;GO:0005578;GO:0005524;GO:0007018;GO:0005509;GO:0005515
6	ACLE	ACLE-0002	LOC111243830	LOC111262246	maker-scaffold0000015327-augustus-gene-0*39-mRNA-1	LOC100903332	IscW_ISCW000992	LOC107369039	ROOT	GO:0016021;GO:0005789;GO:0015031
6	AINZ	AINZ-0001	LOC111243833	LOC111264308	maker-scaffold0000010137-augustus-gene-0*41-mRNA-1	LOC100906748	IscW_ISCW013788	LOC107367492	ROOT	GO:0033588;GO:0002098;GO:0005515
6	ABOY	ABOY-0002	LOC111243834	LOC111264309	maker-scaffold0000010137-augustus-gene-0*39-mRNA-1	LOC100906600	IscW_ISCW016640	LOC107361045	ROOT	GO:0005515
6	AENO	AENO-0001	LOC111243836	LOC111266040	maker-scaffold0000008829-augustus-gene-0*9-mRNA-1	LOC100900162	IscW_ISCW003491	LOC107372308	ROOT	GO:0005515
6	ABTD	ABTD-0002	LOC111243837	LOC111264088	maker-scaffold0000013805-augustus-gene-0*24-mRNA-1	LOC100902289	IscW_ISCW019521	LOC107372264	ROOT	GO:0009116;GO:0005524;GO:0016301
6	AGJI	AGJI-0001	LOC111243839	LOC111261471	genemark-scaffold0000009435-processed-gene-0*4-mRNA-1	LOC100907796	IscW_ISCW022593	LOC107366115	ROOT	GO:1902017;GO:0005829;GO:0030659;GO:0005096;GO:0045944;GO:0005768;GO:0042470;GO:0017137;GO:1901096;GO:0005776;GO:0034499;GO:0005576;GO:0043547;GO:0005739;GO:0015031
6	AFLP	AFLP-0001	LOC111243840	LOC111261472	genemark-scaffold0000009435-processed-gene-0*5-mRNA-1	LOC100908077	IscW_ISCW010249	LOC107361880	ROOT	GO:0005634
6	ABCD	ABCD-0004	LOC111243846	LOC111271531	maker-scaffold0000018671-augustus-gene-0*28-mRNA-1	LOC100901843	IscW_ISCW001619	LOC107361282	ROOT	GO:0006508;GO:0004252
6	ABCH	ABCH-0023	LOC111243847	LOC111267237	maker-scaffold0000004536-augustus-gene-0*35-mRNA-1	LOC108865228	IscW_ISCW022820	LOC107362796	ROOT	GO:0005515
6	ABCN	ABCN-0013	LOC111243848	LOC111259686	maker-scaffold0000017811-augustus-gene-0*41-mRNA-1	LOC100899693	IscW_ISCW010217	LOC107369978	ROOT	GO:0003676;GO:0005524
6	ABFD	ABFD-0001	LOC111243850	LOC111262441	maker-scaffold0000003608-augustus-gene-0*64-mRNA-1	LOC100902713	IscW_ISCW002555	LOC107367051	ROOT	GO:0003676;GO:0004386
6	AJBC	AJBC-0001	LOC111243851	LOC111262446	maker-scaffold0000003608-augustus-gene-0*65-mRNA-1	LOC100897712	IscW_ISCW020845	LOC107369593	ROOT	GO:0005515;GO:0030234
6	AIZY	AIZY-0001	LOC111243853	LOC111262448	augustus-scaffold0000003608-processed-gene-0*22-mRNA-1	LOC100897464	IscW_ISCW016771	LOC107369544	ROOT	GO:0034976;GO:0033146;GO:0043066;GO:1990592;GO:0005783;GO:0070062;GO:0005634;GO:0061178;GO:0005515
6	BFVC	BFVC-0001	LOC111243854	LOC111271475	maker-scaffold0000001421-augustus-gene-0*10-mRNA-1	LOC100902034	IscW_ISCW024702	LOC107363065	ROOT	NA
6	AHBE	AHBE-0001	LOC111243857	LOC111266038	maker-scaffold0000023370-augustus-gene-0*57-mRNA-1	LOC100904284	IscW_ISCW003744	LOC107368423	ROOT	GO:0016567;GO:0004842;GO:0005515
6	AFUY	AFUY-0001	LOC111243858	LOC111266035	maker-scaffold0000023370-augustus-gene-0*56-mRNA-1	LOC100901785	IscW_ISCW011710	LOC107362561	ROOT	GO:0003676
6	ABCK	ABCK-0011	LOC111243861	LOC111264204	maker-scaffold0000009325-augustus-gene-0*33-mRNA-1	LOC100901694	IscW_ISCW013988	LOC107366684	ROOT	GO:0005524;GO:0006468;GO:0004674
6	AHDE	AHDE-0001	LOC111243863	LOC111267234	augustus-scaffold0000016676-processed-gene-0*17-mRNA-1	LOC100905918	IscW_ISCW003698	LOC107362440	ROOT	GO:0051865;GO:0005829;GO:0030659;GO:0061061;GO:0030513;GO:0005886;GO:0005764;GO:0098588;GO:0060384;GO:0000151;GO:0098793;GO:0010259;GO:0035136;GO:0005515;GO:0044425;GO:0043161;GO:0042787;GO:0003677;GO:0007010;GO:0061630;GO:0005634;GO:0008045;GO:0043234;GO:0005768;GO:0010182;GO:0070936;GO:0008270;GO:0098805
6	AFMQ	AFMQ-0001	LOC111243864	LOC111272715	augustus-scaffold0000010089-processed-gene-0*5-mRNA-1	LOC100898260	IscW_ISCW000672	LOC107360635	ROOT	GO:0004422;GO:0006166;GO:0005737
6	ABKW	ABKW-0002	LOC111243867	LOC111260906	augustus-scaffold0000011944-processed-gene-0*12-mRNA-1	LOC100903009	IscW_ISCW021338	LOC107370242	ROOT	GO:0071526;GO:0017154;GO:0005515
6	ABGF	ABGF-0005	LOC111243869	LOC111260093	augustus-scaffold0000007959-processed-gene-0*16-mRNA-1	LOC100907793	IscW_ISCW021021	LOC107366180	ROOT	GO:0001558;GO:0003779;GO:0005198;GO:0005911;GO:0007016;GO:0005886;GO:0005856
6	AHRT	AHRT-0001	LOC111243870	LOC111260098	maker-scaffold0000015608-augustus-gene-0*61-mRNA-1	LOC100907934	IscW_ISCW001248	LOC107366727	ROOT	NA
6	ADNY	ADNY-0001	LOC111243872	LOC111259745	augustus-scaffold0000033105-processed-gene-0*13-mRNA-1	LOC100909123	IscW_ISCW019599	LOC107367737	ROOT	GO:0086001;GO:1903169;GO:0098772;GO:0060402;GO:0048518;GO:0061337;GO:0005783;GO:0060306;GO:0030315;GO:0023051;GO:0051716;GO:0010646;GO:0005488;GO:0086007;GO:0065009;GO:0048638;GO:0005891;GO:0050908
6	AFDQ	AFDQ-0001	LOC111243874	LOC111264504	augustus-scaffold0000020624-processed-gene-0*11-mRNA-1	LOC100903256	IscW_ISCW021118	LOC107363687	ROOT	GO:0045661;GO:0005829;GO:0048286;GO:0001560;GO:0043954;GO:0001105;GO:0003007;GO:0010735;GO:0035886;GO:0070412;GO:0030511;GO:2000721;GO:0010667;GO:0035065;GO:0001701;GO:0055012;GO:0042826;GO:1900222;GO:0005654;GO:2001015;GO:0000790;GO:0060065;GO:0045296;GO:0043388;GO:0097070;GO:0045987;GO:1904706;GO:0003257;GO:0001046;GO:0001764;GO:0035035;GO:0060157;GO:2000727;GO:0008284;GO:0043522;GO:0031175;GO:…
6	ABVQ	ABVQ-0001	LOC111243875	LOC111264505	maker-scaffold0000028675-augustus-gene-0*38-mRNA-1	LOC100898544	IscW_ISCW017608	LOC107366455	ROOT	GO:0016042;GO:0016787
6	ABUS	ABUS-0001	LOC111243877	LOC111271254	maker-scaffold0000011130-augustus-gene-0*20-mRNA-1	LOC100908567	IscW_ISCW018857	LOC107363207	ROOT	GO:0016021
6	AFCG	AFCG-0001	LOC111243878	LOC111260031	maker-scaffold0000012782-augustus-gene-0*13-mRNA-1	LOC100900336	IscW_ISCW014862	LOC107366547	ROOT	GO:0050793;GO:0030097;GO:0007179;GO:0009888;GO:0007354;GO:0001818;GO:0010862;GO:0050431;GO:0001568;GO:0009653;GO:0005615;GO:0030510;GO:2000562
6	AIYZ	AIYZ-0001	LOC111243881	LOC111270219	augustus-scaffold0000014502-processed-gene-0*18-mRNA-1	LOC100897757	IscW_ISCW018062	LOC107362183	ROOT	GO:0003676
6	AFZB	AFZB-0001	LOC111243882	LOC111271589	maker-scaffold0000003755-augustus-gene-0*53-mRNA-1	LOC100902809	IscW_ISCW018048	LOC107368821	ROOT	GO:0071817;GO:2001022;GO:0005876;GO:1990067;GO:0098813;GO:0005654;GO:0042127;GO:0009944;GO:0051726;GO:0097361;GO:0010209;GO:0005515;GO:0016226
6	ABKS	ABKS-0005	LOC111243884	LOC111268818	maker-scaffold0000001377-augustus-gene-0*31-mRNA-1	LOC100904736	IscW_ISCW023954	LOC107359847	ROOT	GO:0046983
6	AERQ	AERQ-0001	LOC111243885	LOC111268817	maker-scaffold0000011563-augustus-gene-0*16-mRNA-1	LOC100902000	IscW_ISCW007616	LOC107359420	ROOT	GO:0005783;GO:0016020
6	AGYN	AGYN-0001	LOC111243890	LOC111265254	augustus-scaffold0000007778-processed-gene-0*32-mRNA-1	LOC100903821	IscW_ISCW000599	LOC107369102	ROOT	GO:0005515
6	ABCI	ABCI-0015	LOC111243891	LOC111263516	maker-scaffold0000007264-augustus-gene-0*31-mRNA-1	LOC100903541	IscW_ISCW007787	LOC107371013	ROOT	GO:0005524;GO:0004713;GO:0006468;GO:0005515
6	ABFU	ABFU-0002	LOC111243893	LOC111269072	maker-scaffold0000007806-augustus-gene-0*19-mRNA-1	LOC100901955	IscW_ISCW009425	LOC107368477	ROOT	GO:0004725;GO:0006470;GO:0005856;GO:0005515
6	AEUH	AEUH-0001	LOC111243895	LOC111264707	maker-scaffold0000004658-augustus-gene-0*49-mRNA-1	LOC100907262	IscW_ISCW003700	LOC107367924	ROOT	GO:0016192;GO:0005794;GO:0030131;GO:0005488;GO:0008565;GO:0006886
6	ADTF	ADTF-0001	LOC111243898	LOC111272401	augustus-scaffold0000005731-processed-gene-0*13-mRNA-1	LOC100897429	IscW_ISCW018812	LOC107364353	ROOT	GO:0005515
6	AGEL	AGEL-0001	LOC111243902	LOC111264709	maker-scaffold0000004658-augustus-gene-0*46-mRNA-1	LOC100897277	IscW_ISCW007912	LOC107370781	ROOT	GO:0005488
6	AFZP	AFZP-0001	LOC111243904	LOC111262428	maker-scaffold0000012504-augustus-gene-0*30-mRNA-1	LOC100901280	IscW_ISCW009580	LOC107362594	ROOT	GO:0006505;GO:0031227;GO:0016788
6	ABHV	ABHV-0007	LOC111243905	LOC111262225	maker-scaffold0000007066-augustus-gene-0*16-mRNA-1	LOC100904843	IscW_ISCW023045	LOC107372166	ROOT	GO:0005576;GO:0006030;GO:0008061
6	ABDW	ABDW-0010	LOC111243906	LOC111259176	maker-scaffold0000034032-augustus-gene-0*38-mRNA-1	LOC100901675	IscW_ISCW017889	LOC107366237	ROOT	GO:0016021;GO:0005328;GO:0006836
6	ABKZ	ABKZ-0002	LOC111243909	LOC111265009	maker-scaffold0000000130-augustus-gene-0*28-mRNA-1	LOC100898982	IscW_ISCW008797	LOC107360571	ROOT	GO:0016810;GO:0006807
6	AHVM	AHVM-0001	LOC111243910	LOC111265010	augustus-scaffold0000017743-processed-gene-0*3-mRNA-1	LOC108864179	IscW_ISCW013190	LOC107361772	ROOT	GO:0000724;GO:0070876;GO:0005829;GO:0098505;GO:0007093;GO:0070200;GO:0005654;GO:1904355;GO:0003723;GO:0000784;GO:0010212;GO:0051972;GO:0061730;GO:0042795;GO:0070182
6	AHVN	AHVN-0001	LOC111243911	LOC111265011	maker-scaffold0000017743-augustus-gene-0*20-mRNA-1	LOC100899269	IscW_ISCW008173	LOC107369462	ROOT	GO:0005840;GO:0003735;GO:0006412
6	AGMN	AGMN-0001	LOC111243912	LOC111260175	maker-scaffold0000005511-augustus-gene-0*78-mRNA-1	LOC100905455	IscW_ISCW022487	LOC107363117	ROOT	GO:0000398;GO:0005681;GO:0030623;GO:0005515;GO:0017070
6	AGEP	AGEP-0001	LOC111243913	LOC111260176	maker-scaffold0000005511-augustus-gene-0*81-mRNA-1	LOC100905405	IscW_ISCW009216	LOC107360605	ROOT	GO:0003676;GO:0006396;GO:0000176;GO:0000166;GO:0008408
6	ADYV	ADYV-0001	LOC111243915	LOC111269049	maker-scaffold0000006426-augustus-gene-0*26-mRNA-1	LOC108865276	IscW_ISCW010734	LOC107372070	ROOT	NA
6	AEXZ	AEXZ-0001	LOC111243927	LOC111267565	augustus-scaffold0000008338-processed-gene-0*3-mRNA-1	LOC100897697	IscW_ISCW018964	LOC107365350	ROOT	GO:0005515
6	ABSG	ABSG-0003	LOC111243930	LOC111260613	maker-scaffold0000013648-augustus-gene-0*38-mRNA-1	LOC108864735	IscW_ISCW013039	LOC107365578	ROOT	GO:0018024;GO:0005694;GO:0005634;GO:0034968;GO:0005515;GO:0006355
6	ABSG	ABSG-0004	LOC111243931	LOC111260615	maker-scaffold0000013648-augustus-gene-0*37-mRNA-1	LOC100908527	IscW_ISCW021420	LOC107372226	ROOT	GO:0005634;GO:0008270;GO:0034968;GO:0005515;GO:0018024
6	ABDZ	ABDZ-0002	LOC111243936	LOC111265352	maker-scaffold0000034015-augustus-gene-0*29-mRNA-1	LOC100908285	IscW_ISCW012293	LOC107359585	ROOT	GO:0016787
6	ABGM	ABGM-0008	LOC111243938	LOC111273859	augustus-scaffold0000017387-processed-gene-0*4-mRNA-1	LOC100901182	IscW_ISCW022696	LOC107371821	ROOT	GO:0003676;GO:0005515
6	AIKY	AIKY-0001	LOC111243941	LOC111264839	maker-scaffold0000009040-augustus-gene-0*10-mRNA-1	LOC100905291	IscW_ISCW002806	LOC107369659	ROOT	GO:0010628;GO:0005829;GO:0010971;GO:0010800;GO:0051881;GO:0001650;GO:0005813;GO:1904120;GO:0005938;GO:1901858;GO:0070372;GO:0005654;GO:0051897;GO:1904031;GO:0005515;GO:0071500;GO:0050679;GO:0061418;GO:0000977;GO:1900744;GO:0010629;GO:1902882;GO:0033138
6	ADCP	ADCP-0001	LOC111243944	LOC111259180	maker-scaffold0000029203-augustus-gene-0*5-mRNA-1	LOC100901107	IscW_ISCW017405	LOC107362547	ROOT	GO:0015888
6	AEYN	AEYN-0001	LOC111243945	LOC111259665	maker-scaffold0000021806-augustus-gene-0*17-mRNA-1	LOC100904353	IscW_ISCW021026	LOC107369962	ROOT	GO:0005634;GO:0003700;GO:0006355
6	AFYI	AFYI-0001	LOC111243950	LOC111272877	genemark-scaffold0000020432-processed-gene-0*1-mRNA-1	LOC100909178	IscW_ISCW010671	LOC107370798	ROOT	GO:0048208
6	ACFY	ACFY-0002	LOC111243951	LOC111271304	augustus-scaffold0000014224-processed-gene-0*4-mRNA-1	LOC100899032	IscW_ISCW018730	LOC107359099	ROOT	GO:0016298;GO:0008203;GO:0016042
6	AHSI	AHSI-0001	LOC111243952	LOC111263088	augustus-scaffold0000019938-processed-gene-0*40-mRNA-1	LOC100900632	IscW_ISCW010535	LOC107360413	ROOT	GO:0005515
6	ABCM	ABCM-0004	LOC111243953	LOC111259641	maker-scaffold0000000872-augustus-gene-0*35-mRNA-1	LOC100906288	IscW_ISCW005908	LOC107366188	ROOT	GO:0016021;GO:0042626;GO:0005524;GO:0055085
6	ADHF	ADHF-0001	LOC111243958	LOC111266159	maker-scaffold0000012420-augustus-gene-0*13-mRNA-1	LOC100903108	IscW_ISCW010935	LOC107369126	ROOT	GO:0043549;GO:0030274;GO:0003714;GO:0035019;GO:0045785;GO:0043973;GO:0005886;GO:0051893;GO:0046985;GO:0005667;GO:0021702;GO:0005654;GO:0000790;GO:0042803;GO:0005730;GO:0030334;GO:0045944;GO:0000972;GO:0043621;GO:0010669;GO:0032784;GO:0001702;GO:0031252;GO:0009948;GO:0019899;GO:0001942;GO:0001102;GO:1902036;GO:0003682;GO:0001158;GO:0044089;GO:0045892;GO:0016055;GO:0045647;GO:0060319
6	AGXO	AGXO-0001	LOC111243959	LOC111267421	maker-scaffold0000010713-augustus-gene-0*64-mRNA-1	LOC100898878	IscW_ISCW023752	LOC107361191	ROOT	GO:0005975;GO:0016773
6	AEZB	AEZB-0001	LOC111243960	LOC111266157	maker-scaffold0000003301-augustus-gene-0*16-mRNA-1	LOC100902969	IscW_ISCW013477	LOC107369130	ROOT	GO:0046983
6	AGYX	AGYX-0001	LOC111243964	LOC111261008	maker-scaffold0000006445-augustus-gene-0*32-mRNA-1	LOC100900245	IscW_ISCW015961	LOC107371516	ROOT	GO:0046872
6	AGEW	AGEW-0001	LOC111243967	LOC111259250	maker-scaffold0000017433-augustus-gene-0*109-mRNA-1	LOC100905161	IscW_ISCW021965	LOC107364936	ROOT	GO:0030177;GO:0007517;GO:0045494;GO:0005829;GO:0007417;GO:0005667;GO:0045886;GO:0003407;GO:0005654;GO:0003700;GO:0007560;GO:0070417;GO:0014823;GO:0007005;GO:0000978;GO:0005515;GO:0006357
6	AGEV	AGEV-0001	LOC111243968	LOC111259286	maker-scaffold0000017433-augustus-gene-0*108-mRNA-1	LOC100901854	IscW_ISCW021962	LOC107363747	ROOT	GO:0005912;GO:0038024;GO:0007450;GO:0042063;GO:0001736;GO:0005578;GO:0006629;GO:0050821;GO:0045880;GO:0051128;GO:0051050;GO:0030111;GO:0048514;GO:0043167;GO:0016477;GO:0009880;GO:0030139;GO:0005102;GO:0035904;GO:0001751;GO:0032368;GO:0008039;GO:0032991;GO:0051246;GO:0050768;GO:0044459;GO:0006897;GO:0007476;GO:0007417;GO:0002244;GO:0048863;GO:0005768;GO:0030707;GO:0045165;GO:0009968;GO:0001756;GO:…
6	AGEU	AGEU-0001	LOC111243969	LOC111259297	maker-scaffold0000017433-augustus-gene-0*115-mRNA-1	LOC100905021	IscW_ISCW021964	LOC107360836	ROOT	GO:0042594;GO:0032981;GO:0009408;GO:0055093;GO:0006120;GO:0001666;GO:0005739;GO:0005515
6	ABCN	ABCN-0010	LOC111243975	LOC111261280	maker-scaffold0000007348-augustus-gene-0*55-mRNA-1	LOC100907666	IscW_ISCW008472	LOC107369235	ROOT	GO:0003676;GO:0005524
6	AFCO	AFCO-0001	LOC111243978	LOC111261283	maker-scaffold0000007348-augustus-gene-0*52-mRNA-1	LOC100905943	IscW_ISCW002098	LOC107364056	ROOT	GO:0005868;GO:0007018
6	ABED	ABED-0008	LOC111243979	LOC111267939	maker-scaffold0000003555-augustus-gene-0*28-mRNA-1	LOC100902433	IscW_ISCW016252	LOC107362345	ROOT	GO:0005524
6	AGLN	AGLN-0001	LOC111243980	LOC111267940	maker-scaffold0000003555-augustus-gene-0*27-mRNA-1	LOC100902292	IscW_ISCW001264	LOC107360404	ROOT	GO:0006400;GO:0008176
6	AGYQ	AGYQ-0001	LOC111243981	LOC111262709	maker-scaffold0000010365-augustus-gene-0*80-mRNA-1	LOC100897817	IscW_ISCW008626	LOC107366739	ROOT	GO:0000118;GO:0031491;GO:0005730;GO:0003677;GO:0042803
6	AITZ	AITZ-0001	LOC111243982	LOC111262710	maker-scaffold0000010365-augustus-gene-0*78-mRNA-1	LOC100907250	IscW_ISCW023134	LOC107363700	ROOT	GO:0005509
6	ABLI	ABLI-0005	LOC111243983	LOC111264769	maker-scaffold0000017535-augustus-gene-0*34-mRNA-1	LOC100903152	IscW_ISCW018707	LOC107370116	ROOT	GO:0005525
6	AFOL	AFOL-0001	LOC111243984	LOC111262712	maker-scaffold0000010365-augustus-gene-0*79-mRNA-1	LOC100902753	IscW_ISCW023827	LOC107360362	ROOT	GO:0005634;GO:0006370;GO:0004482
6	AITY	AITY-0001	LOC111243986	LOC111262713	augustus-scaffold0000010365-processed-gene-0*35-mRNA-1	LOC100902903	IscW_ISCW024069	LOC107366437	ROOT	NA
6	AEKB	AEKB-0001	LOC111243987	LOC111262714	maker-scaffold0000010365-augustus-gene-0*82-mRNA-1	LOC100907107	IscW_ISCW018066	LOC107366532	ROOT	GO:0006388;GO:0005654;GO:0048680;GO:0072669;GO:0070062;GO:0005509;GO:0005515
6	ACLD	ACLD-0002	LOC111243991	LOC111258623	maker-scaffold0000012167-augustus-gene-0*14-mRNA-1	LOC100897710	IscW_ISCW021453	LOC107362472	ROOT	GO:0008270;GO:0005515
6	AHYN	AHYN-0001	LOC111243993	LOC111264770	maker-scaffold0000003412-augustus-gene-0*23-mRNA-1	LOC100905481	IscW_ISCW001149	LOC107364399	ROOT	GO:0046961;GO:0046933;GO:0015991;GO:0033180
6	AHWR	AHWR-0001	LOC111243994	LOC111270814	maker-scaffold0000022865-augustus-gene-0*88-mRNA-1	LOC100897301	IscW_ISCW019131	LOC107366818	ROOT	GO:0006260;GO:0003677;GO:0005664
6	ACUY	ACUY-0002	LOC111243995	LOC111270815	maker-scaffold0000022865-augustus-gene-0*82-mRNA-1	LOC100909060	IscW_ISCW013550	LOC107361407	ROOT	GO:0006491;GO:0005509;GO:0005515
6	ABNV	ABNV-0002	LOC111243996	LOC111270817	augustus-scaffold0000022865-processed-gene-0*38-mRNA-1	LOC100904454	IscW_ISCW012446	LOC107361381	ROOT	GO:0004127;GO:0005524;GO:0006221;GO:0006207;GO:0009041
6	AJEW	AJEW-0002	LOC111243997	LOC111261408	augustus-scaffold0000006154-processed-gene-0*6-mRNA-1	LOC100901894	IscW_ISCW006563	LOC107364923	ROOT	GO:0016021
6	AGIB	AGIB-0001	LOC111243999	LOC111262423	maker-scaffold0000011941-augustus-gene-0*30-mRNA-1	LOC100901996	IscW_ISCW013435	LOC107368932	ROOT	GO:0032580;GO:0008376
6	ABIV	ABIV-0003	LOC111244000	LOC111260883	maker-scaffold0000023374-augustus-gene-0*42-mRNA-1	LOC100908722	IscW_ISCW010216	LOC107361032	ROOT	GO:0005515
6	AHXQ	AHXQ-0001	LOC111244001	LOC111264771	augustus-scaffold0000003412-processed-gene-0*13-mRNA-1	LOC100906207	IscW_ISCW012954	LOC107360072	ROOT	GO:0005840;GO:0003735;GO:0006412
6	AGEK	AGEK-0001	LOC111244003	LOC111269521	maker-scaffold0000001330-augustus-gene-0*26-mRNA-1	LOC100906070	IscW_ISCW009667	LOC107362240	ROOT	GO:0032040;GO:0006364;GO:0005515
6	ADMH	ADMH-0001	LOC111244004	LOC111269522	augustus-scaffold0000001330-processed-gene-0*14-mRNA-1	LOC100902358	IscW_ISCW001227	LOC107366287	ROOT	GO:0005524;GO:0004140;GO:0015937
6	AHXJ	AHXJ-0001	LOC111244005	LOC111269523	maker-scaffold0000001330-augustus-gene-0*27-mRNA-1	LOC100902216	IscW_ISCW006091	LOC107369600	ROOT	GO:0016853
6	ADNJ	ADNJ-0001	LOC111244006	LOC111272199	genemark-scaffold0000002205-processed-gene-0*3-mRNA-1	LOC100906784	IscW_ISCW023010	LOC107361151	ROOT	GO:0016021
6	AILT	AILT-0001	LOC111244007	LOC111270586	maker-scaffold0000013028-augustus-gene-0*23-mRNA-1	LOC100908376	IscW_ISCW010101	LOC107361683	ROOT	GO:0055114;GO:0004616;GO:0006098
6	ACDM	ACDM-0002	LOC111244010	LOC111268037	maker-scaffold0000004734-augustus-gene-0*24-mRNA-1	LOC100899559	IscW_ISCW009432	LOC107359205	ROOT	GO:0046488;GO:0016307
6	AIDB	AIDB-0001	LOC111244011	LOC111268038	maker-scaffold0000009063-augustus-gene-0*10-mRNA-1	LOC100899276	IscW_ISCW002261	LOC107368056	ROOT	GO:0006261;GO:0005654;GO:0044454;GO:0005515
6	AIDC	AIDC-0001	LOC111244012	LOC111268039	maker-scaffold0000032768-exonerate_protein2genome-gene-0*1-mRNA-1	LOC100899419	IscW_ISCW004107	LOC107371085	ROOT	GO:0016021;GO:0016192
6	AFUV	AFUV-0001	LOC111244016	LOC111260091	maker-scaffold0000023303-augustus-gene-0*6-mRNA-1	LOC100898140	IscW_ISCW000975	LOC107368576	ROOT	GO:0003682
6	AINO	AINO-0001	LOC111244017	LOC111267426	genemark-scaffold0000013873-processed-gene-0*4-mRNA-1	LOC108864548	IscW_ISCW004151	LOC107361721	ROOT	GO:0005634;GO:0045893;GO:0003677
6	ABIF	ABIF-0003	LOC111244018	LOC111264913	maker-scaffold0000008837-augustus-gene-0*27-mRNA-1	LOC100904133	IscW_ISCW013984	LOC107364981	ROOT	GO:0005576;GO:0006030;GO:0005975;GO:0003824;GO:0008061
6	ABEM	ABEM-0006	LOC111244025	LOC111273483	genemark-scaffold0000033335-processed-gene-0*0-mRNA-1	LOC108864635	IscW_ISCW002893	LOC107361623	ROOT	GO:0000786;GO:0046982;GO:0003677
6	ABDQ	ABDQ-0005	LOC111244027	LOC111273365	augustus-scaffold0000021798-processed-gene-0*2-mRNA-1	LOC100897621	IscW_ISCW018668	LOC107372213	ROOT	GO:0006334;GO:0003677;GO:0005634;GO:0000786;GO:0006352;GO:0046982
6	ADXU	ADXU-0001	LOC111244033	LOC111264099	augustus-scaffold0000029512-processed-gene-0*27-mRNA-1	LOC100907584	IscW_ISCW013497	LOC107364528	ROOT	NA
6	AIYS	AIYS-0001	LOC111244035	LOC111264103	maker-scaffold0000010670-augustus-gene-0*12-mRNA-1	LOC100900655	IscW_ISCW010830	LOC107360581	ROOT	GO:0005515
6	AFTG	AFTG-0001	LOC111244036	LOC111264670	maker-scaffold0000004175-augustus-gene-0*15-mRNA-1	LOC100907716	IscW_ISCW024485	LOC107371056	ROOT	GO:0005730;GO:0005739;GO:0005515
6	AIVY	AIVY-0001	LOC111244038	LOC111262343	maker-scaffold0000013984-augustus-gene-0*15-mRNA-1	LOC100904532	IscW_ISCW022639	LOC107361094	ROOT	GO:0046872
6	ABXE	ABXE-0001	LOC111244042	LOC111264671	maker-scaffold0000017954-augustus-gene-0*70-mRNA-1	LOC100907857	IscW_ISCW002326	LOC107361873	ROOT	GO:0044444;GO:0043227;GO:0043229;GO:0016020;GO:0043231;GO:0016787
6	ADIK	ADIK-0001	LOC111244045	LOC111264630	maker-scaffold0000018579-augustus-gene-0*9-mRNA-1	LOC100903999	IscW_ISCW010462	LOC107363029	ROOT	GO:0005515
6	AHUP	AHUP-0001	LOC111244048	LOC111259350	maker-scaffold0000011075-augustus-gene-0*105-mRNA-1	LOC100898408	IscW_ISCW019894	LOC107360700	ROOT	GO:0007034
6	ABHV	ABHV-0002	LOC111244049	LOC111267742	augustus-scaffold0000015126-processed-gene-0*11-mRNA-1	LOC100901383	IscW_ISCW014912	LOC107359986	ROOT	GO:0005576;GO:0006030;GO:0008061
6	ADNV	ADNV-0001	LOC111244051	LOC111263393	augustus-scaffold0000028270-processed-gene-0*10-mRNA-1	LOC100898576	IscW_ISCW001538	LOC107367358	ROOT	GO:0009605;GO:0048731;GO:0044444;GO:0043227;GO:0009888;GO:0051239;GO:0043229;GO:0043167;GO:0006952;GO:0070887;GO:0044877;GO:0031224;GO:0031012;GO:0048519;GO:0005886;GO:0050794;GO:0005515
6	ADCR	ADCR-0001	LOC111244052	LOC111263402	augustus-scaffold0000028270-processed-gene-0*11-mRNA-1	LOC100898436	IscW_ISCW019611	LOC107366212	ROOT	GO:0015267;GO:0055085;GO:0016020
6	ACGO	ACGO-0002	LOC111244056	LOC111260839	maker-scaffold0000003880-augustus-gene-0*4-mRNA-1	LOC100898939	IscW_ISCW013992	LOC107370081	ROOT	GO:0006915;GO:0016021
6	AEHW	AEHW-0001	LOC111244057	LOC111260853	maker-scaffold0000007134-augustus-gene-0*42-mRNA-1	LOC100898510	IscW_ISCW002567	LOC107364574	ROOT	GO:0005488
6	AGEF	AGEF-0001	LOC111244060	LOC111272204	maker-scaffold0000005084-augustus-gene-0*35-mRNA-1	LOC100897134	IscW_ISCW002911	LOC107364572	ROOT	GO:0005515
6	ABGJ	ABGJ-0005	LOC111244062	LOC111262449	maker-scaffold0000010222-augustus-gene-0*31-mRNA-1	LOC100908189	IscW_ISCW017626	LOC107365707	ROOT	GO:0080019
6	ABCY	ABCY-0005	LOC111244063	LOC111272108	genemark-scaffold0000026524-processed-gene-0*13-mRNA-1	LOC100906589	IscW_ISCW012342	LOC107363265	ROOT	GO:0016021;GO:0042626;GO:0005524;GO:0055085
6	ABRN	ABRN-0002	LOC111244069	LOC111268158	augustus-scaffold0000011155-processed-gene-0*6-mRNA-1	LOC100904948	IscW_ISCW005181	LOC107371226	ROOT	GO:0003779;GO:0016043
6	AFEI	AFEI-0001	LOC111244073	LOC111268665	maker-scaffold0000006629-augustus-gene-0*33-mRNA-1	LOC100898254	IscW_ISCW023083	LOC107365818	ROOT	GO:0019843;GO:0003735;GO:0015935;GO:0006412
6	ACFB	ACFB-0002	LOC111244074	LOC111267207	genemark-scaffold0000032452-processed-gene-0*21-mRNA-1	LOC100901928	IscW_ISCW008144	LOC107367969	ROOT	GO:0006508;GO:0005524;GO:0030163;GO:0004176;GO:0004252
6	ABCJ	ABCJ-0023	LOC111244079	LOC111270447	maker-scaffold0000006006-augustus-gene-0*53-mRNA-1	LOC100899541	IscW_ISCW018125	LOC107360347	ROOT	GO:0003924;GO:0005525
6	ABTV	ABTV-0001	LOC111244080	LOC111270448	maker-scaffold0000006006-augustus-gene-0*48-mRNA-1	LOC100907552	IscW_ISCW000710	LOC107367301	ROOT	GO:0005829;GO:0070301;GO:0043025;GO:0000422;GO:0000421;GO:0005875;GO:0030425;GO:0019904;GO:0010288;GO:0000045;GO:0008429;GO:0050830;GO:0008017;GO:0035973;GO:0032092;GO:0071280;GO:0070257;GO:0005739;GO:0006995;GO:0036464;GO:0005770;GO:0034198;GO:0030424;GO:0010040;GO:0005930;GO:0044754;GO:0031625;GO:0043278;GO:1901098
6	AFSR	AFSR-0002	LOC111244081	LOC111270450	maker-scaffold0000006006-augustus-gene-0*52-mRNA-1	LOC100908205	IscW_ISCW015432	LOC107369628	ROOT	GO:0032266;GO:0043295;GO:0005829;GO:0010231;GO:0070273;GO:0010314;GO:0004930;GO:0050750;GO:0005887;GO:0008270;GO:0046982;GO:0045892;GO:0010427;GO:0005634;GO:0007186;GO:0030864;GO:0009787;GO:0017124
6	AEFG	AEFG-0001	LOC111244083	LOC111269635	maker-scaffold0000013522-augustus-gene-0*78-mRNA-1	LOC100907135	IscW_ISCW012393	LOC107365526	ROOT	GO:0030178;GO:0008013
6	ABFW	ABFW-0008	LOC111244084	LOC111268159	maker-scaffold0000019429-exonerate_est2genome-gene-0*0-mRNA-1	LOC100905973	IscW_ISCW021418	LOC107367108	ROOT	GO:0016491
6	AGXY	AGXY-0001	LOC111244095	LOC111267952	maker-scaffold0000004556-augustus-gene-0*22-mRNA-1	LOC100901759	IscW_ISCW018536	LOC107360827	ROOT	GO:0005769;GO:0097422;GO:0005829;GO:0045053;GO:0045335;GO:0030111;GO:0005764;GO:1990126;GO:0005515;GO:0010008;GO:0016241;GO:0005770;GO:0007224;GO:0070062;GO:0071346;GO:0008565;GO:0030510;GO:0006886;GO:0042147;GO:0030906
6	AEVJ	AEVJ-0001	LOC111244096	LOC111267954	maker-scaffold0000001255-augustus-gene-0*60-mRNA-1	LOC100901619	IscW_ISCW000011	LOC107363508	ROOT	GO:0003743;GO:0005852;GO:0005515
6	ABFU	ABFU-0003	LOC111244097	LOC111261583	augustus-scaffold0000000077-processed-gene-0*10-mRNA-1	LOC100907365	IscW_ISCW009496	LOC107363115	ROOT	GO:0004725;GO:0006470;GO:0005856;GO:0005515
6	AEQN	AEQN-0001	LOC111244101	LOC111267717	augustus-scaffold0000000653-processed-gene-0*2-mRNA-1	LOC100904686	IscW_ISCW023150	LOC107359535	ROOT	GO:0005674;GO:0006367
6	AECZ	AECZ-0001	LOC111244102	LOC111262431	maker-scaffold0000024098-augustus-gene-0*17-mRNA-1	LOC100901567	IscW_ISCW010268	LOC107360053	ROOT	GO:0045116;GO:0019781
6	ADQP	ADQP-0001	LOC111244103	LOC111262433	maker-scaffold0000009246-augustus-gene-0*10-mRNA-1	LOC100908332	IscW_ISCW005254	LOC107363284	ROOT	GO:0046168;GO:0005975;GO:0051287;GO:0009331;GO:0055114;GO:0004367;GO:0042803
6	ABEQ	ABEQ-0006	LOC111244106	LOC111261413	augustus-scaffold0000032063-processed-gene-0*9-mRNA-1	LOC100907704	IscW_ISCW017192	LOC107360743	ROOT	GO:0006457;GO:0005524;GO:0051082
6	AHNO	AHNO-0001	LOC111244107	LOC111261404	augustus-scaffold0000007137-processed-gene-0*9-mRNA-1	LOC100900969	IscW_ISCW011736	LOC107359333	ROOT	GO:0005488;GO:0008612;GO:0019135
6	ABTX	ABTX-0001	LOC111244108	LOC111266604	maker-scaffold0000001184-augustus-gene-0*22-mRNA-1	LOC100904841	IscW_ISCW013592	LOC107371145	ROOT	NA
6	AEYZ	AEYZ-0002	LOC111244109	LOC111263912	maker-scaffold0000011393-augustus-gene-0*36-mRNA-1	LOC100907085	IscW_ISCW020886	LOC107359063	ROOT	GO:0016477;GO:0005488
6	ADRS	ADRS-0001	LOC111244110	LOC111266608	genemark-scaffold0000001184-processed-gene-0*1-mRNA-1	LOC100898452	IscW_ISCW010731	LOC107365768	ROOT	GO:0016021
6	ABXF	ABXF-0003	LOC111244111	LOC111266061	maker-scaffold0000013442-augustus-gene-0*21-mRNA-1	LOC100904051	IscW_ISCW018476	LOC107368101	ROOT	GO:0000266;GO:0003924;GO:0016559;GO:0005525
6	ABXH	ABXH-0001	LOC111244112	LOC111266062	maker-scaffold0000010093-augustus-gene-0*31-mRNA-1	LOC100899654	IscW_ISCW007669	LOC107367708	ROOT	GO:0008146
6	AEJK	AEJK-0001	LOC111244115	LOC111266067	augustus-scaffold0000010093-processed-gene-0*16-mRNA-1	LOC100899928	IscW_ISCW015728	LOC107360234	ROOT	GO:0016787
6	AFVT	AFVT-0001	LOC111244116	LOC111266068	maker-scaffold0000023356-augustus-gene-0*28-mRNA-1	LOC100904193	IscW_ISCW023560	LOC107369844	ROOT	GO:0003723
6	AFVS	AFVS-0001	LOC111244117	LOC111273077	maker-scaffold0000004173-augustus-gene-0*70-mRNA-1	LOC100902897	IscW_ISCW021032	LOC107359990	ROOT	GO:0006351
6	AECB	AECB-0001	LOC111244124	LOC111265505	augustus-scaffold0000007239-processed-gene-0*2-mRNA-1	LOC100906874	IscW_ISCW023591	LOC107359225	ROOT	GO:0006084;GO:0003824
6	AJMY	AJMY-0001	LOC111244126	LOC111262693	maker-scaffold0000005171-augustus-gene-0*41-mRNA-1	LOC100898012	IscW_ISCW017819	LOC107364543	ROOT	GO:0006508;GO:0005622;GO:0004198
6	AFMN	AFMN-0001	LOC111244128	LOC111273990	maker-scaffold0000015448-augustus-gene-0*21-mRNA-1	LOC100897536	IscW_ISCW016257	LOC107371377	ROOT	GO:0004018;GO:0009152
6	AFMO	AFMO-0001	LOC111244129	LOC111273992	maker-scaffold0000015448-augustus-gene-0*22-mRNA-1	LOC100901827	IscW_ISCW015485	LOC107371935	ROOT	GO:0006461;GO:0005739
6	AGYZ	AGYZ-0001	LOC111244131	LOC111264306	maker-scaffold0000003711-augustus-gene-0*8-mRNA-1	LOC100908912	IscW_ISCW008195	LOC107365175	ROOT	GO:0008113;GO:0055114
6	AERN	AERN-0001	LOC111244135	LOC111268821	maker-scaffold0000001377-augustus-gene-0*30-mRNA-1	LOC100904590	IscW_ISCW017822	LOC107369499	ROOT	GO:0016192;GO:0006886;GO:0005515
6	AERM	AERM-0001	LOC111244136	LOC111268822	maker-scaffold0000011970-augustus-gene-0*33-mRNA-1	LOC100901570	IscW_ISCW018298	LOC107361850	ROOT	GO:0016021;GO:0006890
6	AGLT	AGLT-0001	LOC111244137	LOC111268823	maker-scaffold0000011970-augustus-gene-0*36-mRNA-1	LOC100901711	IscW_ISCW011316	LOC107362821	ROOT	GO:0005840;GO:0003735;GO:0006412
6	ACPI	ACPI-0001	LOC111244139	LOC111263682	maker-scaffold0000008530-augustus-gene-0*75-mRNA-1	LOC100906875	IscW_ISCW003489	LOC107371770	ROOT	GO:0003735;GO:0015935;GO:0003723;GO:0006412
6	AITU	AITU-0001	LOC111244140	LOC111263683	maker-scaffold0000008530-augustus-gene-0*71-mRNA-1	LOC100901040	IscW_ISCW001125	LOC107371472	ROOT	GO:0005975;GO:0004750;GO:0006098
6	ACVX	ACVX-0001	LOC111244142	LOC111265509	maker-scaffold0000015954-augustus-gene-0*23-mRNA-1	LOC100901587	IscW_ISCW000402	LOC107363890	ROOT	GO:0005515
6	ADJR	ADJR-0001	LOC111244145	LOC111266333	augustus-scaffold0000023562-processed-gene-0*26-mRNA-1	LOC100903922	IscW_ISCW019625	LOC107361654	ROOT	GO:0035023;GO:0005089;GO:0005737
6	AHGD	AHGD-0001	LOC111244146	LOC111268412	maker-scaffold0000010049-augustus-gene-0*16-mRNA-1	LOC108864284	IscW_ISCW006333	LOC107362871	ROOT	GO:0006508;GO:0005515;GO:0004252;GO:0016020
6	AISM	AISM-0001	LOC111244149	LOC111262259	maker-scaffold0000006807-augustus-gene-0*9-mRNA-1	LOC100904868	IscW_ISCW013042	LOC107361732	ROOT	GO:0051539;GO:0055114;GO:0048038;GO:0008137
6	AFUZ	AFUZ-0001	LOC111244151	LOC111260451	genemark-scaffold0000021601-processed-gene-0*11-mRNA-1	LOC100905439	IscW_ISCW015652	LOC107359829	ROOT	GO:0005615;GO:0045409;GO:0042127;GO:0071425
6	AECR	AECR-0001	LOC111244155	LOC111262907	maker-scaffold0000021290-augustus-gene-0*29-mRNA-1	LOC100900110	IscW_ISCW011188	LOC107359780	ROOT	GO:0006352;GO:0003700;GO:0046982;GO:0005669;GO:0006355
6	ABWR	ABWR-0001	LOC111244156	LOC111266613	maker-scaffold0000002747-augustus-gene-0*38-mRNA-1	LOC100897761	IscW_ISCW018185	LOC107371157	ROOT	GO:0005975;GO:0004553
6	ADEF	ADEF-0001	LOC111244159	LOC111262575	maker-scaffold0000022231-augustus-gene-0*91-mRNA-1	LOC100908211	IscW_ISCW020690	LOC107362843	ROOT	GO:0032264;GO:0003876
6	AGLY	AGLY-0001	LOC111244165	LOC111271306	maker-scaffold0000003113-augustus-gene-0*29-mRNA-1	LOC100902861	IscW_ISCW018638	LOC107364148	ROOT	NA
6	AJIW	AJIW-0001	LOC111244166	LOC111271307	maker-scaffold0000003113-augustus-gene-0*34-mRNA-1	LOC100902715	IscW_ISCW003307	LOC107367948	ROOT	GO:0007283
6	AGLX	AGLX-0001	LOC111244168	LOC111271309	maker-scaffold0000003113-augustus-gene-0*30-mRNA-1	LOC100905749	IscW_ISCW007686	LOC107365453	ROOT	GO:0006120;GO:0032981;GO:0006979;GO:0008137;GO:0005747
6	ABFX	ABFX-0008	LOC111244170	LOC111267555	augustus-scaffold0000010809-processed-gene-0*15-mRNA-1	LOC100906639	IscW_ISCW023055	LOC107363131	ROOT	NA
6	AFLB	AFLB-0001	LOC111244173	LOC111267559	augustus-scaffold0000015290-processed-gene-0*41-mRNA-1	LOC100906204	IscW_ISCW008991	LOC107363016	ROOT	GO:0055114;GO:0016702;GO:0005506
6	AFOH	AFOH-0001	LOC111244180	LOC111270694	maker-scaffold0000021901-augustus-gene-0*35-mRNA-1	LOC100901116	IscW_ISCW016469	LOC107372105	ROOT	GO:0009166;GO:0016787
6	ANDX	ANDX-0001	LOC111244181	LOC111268584	maker-scaffold0000031786-augustus-gene-0*47-mRNA-1	LOC100903625	IscW_ISCW010856	LOC107364916	ROOT	NA
6	AFNP	AFNP-0001	LOC111244182	LOC111258717	maker-scaffold0000024428-augustus-gene-0*19-mRNA-1	LOC100908271	IscW_ISCW003047	LOC107362792	ROOT	GO:0004518;GO:0003677
6	AELG	AELG-0001	LOC111244183	LOC111268585	maker-scaffold0000031786-augustus-gene-0*46-mRNA-1	LOC100899581	IscW_ISCW003434	LOC107365757	ROOT	GO:0043169;GO:0003844;GO:0004553;GO:0005978
6	AHWN	AHWN-0001	LOC111244184	LOC111258718	maker-scaffold0000024428-augustus-gene-0*20-mRNA-1	LOC100906846	IscW_ISCW010835	LOC107367768	ROOT	GO:0003723;GO:0005681;GO:0000398;GO:0008270
6	AECS	AECS-0001	LOC111244187	LOC111268589	maker-scaffold0000027244-augustus-gene-0*18-mRNA-1	LOC100907280	IscW_ISCW008940	LOC107371581	ROOT	GO:0006402;GO:0005488;GO:0030014
6	AFSI	AFSI-0001	LOC111244199	LOC111269437	maker-scaffold0000005452-augustus-gene-0*8-mRNA-1	LOC100908516	IscW_ISCW004440	LOC107368282	ROOT	GO:0005634;GO:0006260;GO:0003700;GO:0006355
6	AGNZ	AGNZ-0001	LOC111244200	LOC111259449	maker-scaffold0000012206-augustus-gene-0*25-mRNA-1	LOC100899673	IscW_ISCW015151	LOC107368143	ROOT	GO:0005488
6	AIYU	AIYU-0001	LOC111244209	LOC111270809	maker-scaffold0000022865-augustus-gene-0*86-mRNA-1	LOC100901089	IscW_ISCW024431	LOC107365974	ROOT	GO:0000209;GO:0005829;GO:0033209;GO:0000165;GO:0048455;GO:0031145;GO:0010029;GO:0016020;GO:0001653;GO:0038061;GO:0051788;GO:0007283;GO:0016579;GO:0090090;GO:0009408;GO:0005654;GO:0003723;GO:0009737;GO:0002479;GO:0031593;GO:0009555;GO:0048528;GO:0006521;GO:0055085;GO:0009733;GO:0038095;GO:0080129;GO:0008540;GO:0005198;GO:0006974;GO:0060071;GO:0031146;GO:0002223;GO:0000070;GO:0008063;GO:0009744;GO:…
6	AESF	AESF-0001	LOC111244213	LOC111265544	maker-scaffold0000018359-augustus-gene-0*80-mRNA-1	LOC100905396	IscW_ISCW009790	LOC107370108	ROOT	GO:0019887;GO:0033554;GO:0043022;GO:0033674;GO:0006417;GO:0019901
6	AESY	AESY-0001	LOC111244214	LOC111272710	maker-scaffold0000028840-augustus-gene-0*27-mRNA-1	LOC100897228	IscW_ISCW018326	LOC107363989	ROOT	GO:0030529;GO:0005829;GO:0090304;GO:0044446;GO:0042254;GO:0005634
6	AFMS	AFMS-0001	LOC111244219	LOC111273968	maker-scaffold0000008051-augustus-gene-0*19-mRNA-1	LOC100898692	IscW_ISCW010767	LOC107371435	ROOT	GO:0042721;GO:0030943;GO:0045039;GO:0005744;GO:0015450;GO:0005515
6	AHVL	AHVL-0001	LOC111244220	LOC111273969	maker-scaffold0000008051-augustus-gene-0*20-mRNA-1	LOC100898551	IscW_ISCW002106	LOC107367672	ROOT	GO:0006486
6	ABCS	ABCS-0003	LOC111244221	LOC111262817	maker-scaffold0000002840-augustus-gene-0*24-mRNA-1	LOC100900572	IscW_ISCW007282	LOC107362312	ROOT	GO:0005515
6	AINQ	AINQ-0001	LOC111244228	LOC111264353	maker-scaffold0000014501-augustus-gene-0*77-mRNA-1	LOC100897930	IscW_ISCW008001	LOC107368344	ROOT	GO:0005829;GO:0009792;GO:0006605;GO:0031902;GO:0045732;GO:0005886;GO:0044130;GO:0030713;GO:0005802;GO:0031397;GO:0000813;GO:0097352;GO:0010796;GO:0007291;GO:0070062;GO:0043328;GO:0032801;GO:0016322;GO:0032403;GO:0043130;GO:0005769;GO:0007293;GO:0042059;GO:0048749;GO:2000397;GO:0008593;GO:0030036
6	AFKC	AFKC-0001	LOC111244229	LOC111268571	maker-scaffold0000031784-augustus-gene-0*33-mRNA-1	LOC100899831	IscW_ISCW000192	LOC107361842	ROOT	NA
6	ABIG	ABIG-0005	LOC111244230	LOC111268573	maker-scaffold0000031784-augustus-gene-0*32-mRNA-1	LOC100898690	IscW_ISCW020412	LOC107360518	ROOT	GO:0004298;GO:0019773;GO:0006511
6	ABTR	ABTR-0002	LOC111244234	LOC111266048	maker-scaffold0000023370-augustus-gene-0*54-mRNA-1	LOC100904143	IscW_ISCW013236	LOC107366152	ROOT	GO:0016021;GO:0007154;GO:0005432;GO:0055085;GO:0006816
6	ADXQ	ADXQ-0001	LOC111244235	LOC111266313	maker-scaffold0000016604-augustus-gene-0*32-mRNA-1	LOC100903777	IscW_ISCW019624	LOC107361997	ROOT	GO:0031618;GO:0035563;GO:0000976;GO:0005829;GO:0035064;GO:0010507;GO:0071479;GO:0001650;GO:0032453;GO:0060548;GO:0032968;GO:0072562;GO:0003684;GO:0034720;GO:1900113;GO:0035861;GO:0005654;GO:2000036;GO:0014898;GO:0000724;GO:0031490;GO:0001932;GO:0048712;GO:0032991;GO:0048511;GO:0001825;GO:0033169;GO:0008284;GO:2000736;GO:0032454;GO:0050681;GO:0031625;GO:0001078;GO:0055114;GO:0070544;GO:0016032;GO:…
6	ABEH	ABEH-0002	LOC111244238	LOC111264334	maker-scaffold0000025719-augustus-gene-0*28-mRNA-1	LOC100901142	IscW_ISCW003730	LOC107361718	ROOT	GO:0006486;GO:0008378;GO:0016020
6	AHIP	AHIP-0001	LOC111244239	LOC111266152	maker-scaffold0000017716-augustus-gene-0*20-mRNA-1	LOC100898402	IscW_ISCW020777	LOC107371699	ROOT	GO:0005840;GO:0003735;GO:0006412
6	AIFY	AIFY-0001	LOC111244243	LOC111259845	augustus-scaffold0000024491-processed-gene-0*56-mRNA-1	LOC100898563	IscW_ISCW016446	LOC107372096	ROOT	GO:0016459;GO:0003774
6	ABDL	ABDL-0015	LOC111244246	LOC111262464	maker-scaffold0000015710-augustus-gene-0*35-mRNA-1	LOC100898832	IscW_ISCW022925	LOC107370848	ROOT	GO:0035556;GO:0005524;GO:0006468;GO:0004702
6	ABCH	ABCH-0015	LOC111244251	LOC111266483	maker-scaffold0000010757-augustus-gene-0*10-mRNA-1	LOC100904554	IscW_ISCW017407	LOC107366084	ROOT	GO:0005515
6	ACTD	ACTD-0001	LOC111244253	LOC111259632	maker-scaffold0000016146-augustus-gene-0*37-mRNA-1	LOC100906574	IscW_ISCW022325	LOC107362347	ROOT	GO:0004576;GO:0006486;GO:0016020
6	AESB	AESB-0001	LOC111244254	LOC111259633	maker-scaffold0000016146-augustus-gene-0*38-mRNA-1	LOC100906721	IscW_ISCW004130	LOC107359651	ROOT	GO:1990167;GO:0050663;GO:0050821;GO:0046632;GO:0005515;GO:0044313;GO:0005737;GO:0051898;GO:0035871;GO:0004843;GO:0071108
6	ADSP	ADSP-0001	LOC111244256	LOC111262927	maker-scaffold0000012823-augustus-gene-0*24-mRNA-1	LOC100905491	IscW_ISCW004849	LOC107363827	ROOT	GO:0005086;GO:0032012
6	AFTN	AFTN-0001	LOC111244258	LOC111262908	augustus-scaffold0000009132-processed-gene-0*7-mRNA-1	LOC100903515	IscW_ISCW009069	LOC107362863	ROOT	GO:0043022;GO:0042256
6	AIXW	AIXW-0001	LOC111244263	LOC111272403	augustus-scaffold0000001545-processed-gene-0*4-mRNA-1	LOC100908529	IscW_ISCW007783	LOC107361202	ROOT	GO:0006164;GO:0004643;GO:0003937
6	ABXZ	ABXZ-0001	LOC111244264	LOC111266592	maker-scaffold0000027285-augustus-gene-0*10-mRNA-1	LOC100897570	IscW_ISCW012909	LOC107369967	ROOT	GO:0016021
6	ADRX	ADRX-0001	LOC111244267	LOC111266711	maker-scaffold0000000061-augustus-gene-0*47-mRNA-1	LOC100897989	IscW_ISCW004472	LOC107361464	ROOT	GO:0030176;GO:0071218;GO:0043623;GO:0036503;GO:0051085;GO:0005515
6	ABRJ	ABRJ-0002	LOC111244268	LOC111268264	maker-scaffold0000021502-augustus-gene-0*10-mRNA-1	LOC100898994	IscW_ISCW012095	LOC107367734	ROOT	GO:0035556;GO:0007165
6	ABEJ	ABEJ-0015	LOC111244269	LOC111272792	maker-scaffold0000008176-augustus-gene-0*6-mRNA-1	LOC100900986	IscW_ISCW023559	LOC107369562	ROOT	GO:0055085
6	AIHL	AIHL-0001	LOC111244271	LOC111269669	maker-scaffold0000004539-augustus-gene-0*19-mRNA-1	LOC100901267	IscW_ISCW001477	LOC107365767	ROOT	GO:0006506;GO:0004582;GO:0035269;GO:0005515;GO:0060359;GO:0071944;GO:0019348;GO:0033185;GO:0005634;GO:0004169;GO:0018279;GO:0005789
6	ABCN	ABCN-0006	LOC111244273	LOC111273137	maker-scaffold0000033214-augustus-gene-0*64-mRNA-1	LOC100898029	IscW_ISCW005709	LOC107364553	ROOT	GO:0003676;GO:0005524
6	ACXQ	ACXQ-0001	LOC111244278	LOC111270628	maker-scaffold0000012066-augustus-gene-0*32-mRNA-1	LOC100898293	IscW_ISCW003358	LOC107369248	ROOT	GO:0007264;GO:0005085;GO:0030036
6	AHSM	AHSM-0001	LOC111244279	LOC111269643	maker-scaffold0000013522-augustus-gene-0*79-mRNA-1	LOC100906989	IscW_ISCW015932	LOC107360805	ROOT	GO:0004164;GO:0017183
6	ABDQ	ABDQ-0001	LOC111244280	LOC111269644	maker-scaffold0000013522-augustus-gene-0*76-mRNA-1	LOC100902081	IscW_ISCW002473	LOC107364815	ROOT	GO:0000786;GO:0046982;GO:0003677;GO:0005634
6	AEWF	AEWF-0001	LOC111244283	LOC111263974	augustus-scaffold0000007039-processed-gene-0*29-mRNA-1	LOC100909137	IscW_ISCW015858	LOC107365956	ROOT	GO:0046873;GO:0030001;GO:0016020
6	AHBV	AHBV-0001	LOC111244286	LOC111263976	maker-scaffold0000008081-augustus-gene-0*19-mRNA-1	LOC100909281	IscW_ISCW009998	LOC107369626	ROOT	GO:0003676
6	AIVQ	AIVQ-0001	LOC111244287	LOC111273106	augustus-scaffold0000007039-processed-gene-0*24-mRNA-1	LOC100908326	IscW_ISCW021886	LOC107362893	ROOT	GO:0044444;GO:0043229;GO:0043227;GO:0016020
6	AHJG	AHJG-0001	LOC111244293	LOC111268658	maker-scaffold0000001368-augustus-gene-0*4-mRNA-1	LOC100900967	IscW_ISCW004051	LOC107368961	ROOT	GO:0032880;GO:0034599;GO:0043900;GO:1900454;GO:0043025;GO:0006417;GO:0051019;GO:0010494;GO:0099738;GO:0043022;GO:0003725;GO:0003729;GO:0030544;GO:0019894;GO:0031047;GO:0007316;GO:1990124;GO:0045177;GO:0098964;GO:0045178;GO:0051489;GO:0031965;GO:0098590;GO:0061003;GO:0048592;GO:0051965;GO:0060811;GO:0032956;GO:0030424;GO:0045165;GO:0043198
6	ACKU	ACKU-0001	LOC111244295	LOC111269199	maker-scaffold0000015562-augustus-gene-0*18-mRNA-1	LOC108864314	IscW_ISCW019021	LOC107364248	ROOT	GO:0005515
6	ABJI	ABJI-0001	LOC111244297	LOC111262425	maker-scaffold0000006024-augustus-gene-0*51-mRNA-1	LOC100907910	IscW_ISCW024009	LOC107365897	ROOT	GO:0046872;GO:0009166;GO:0000166;GO:0016788
6	AGMB	AGMB-0001	LOC111244298	LOC111262353	maker-scaffold0000009363-augustus-gene-0*7-mRNA-1	LOC100903295	IscW_ISCW000981	LOC107369556	ROOT	GO:0035307;GO:0071595
6	ABTU	ABTU-0001	LOC111244301	LOC111261365	maker-scaffold0000007574-augustus-gene-0*5-mRNA-1	LOC100903682	IscW_ISCW001987	LOC107360135	ROOT	GO:0033897;GO:0003723
6	AIJS	AIJS-0001	LOC111244302	LOC111261366	maker-scaffold0000000061-augustus-gene-0*44-mRNA-1	LOC100904812	IscW_ISCW020925	LOC107365361	ROOT	GO:0051537;GO:0043231
6	ABCV	ABCV-0007	LOC111244303	LOC111259961	maker-scaffold0000002973-augustus-gene-0*13-mRNA-1	LOC100897253	IscW_ISCW008146	LOC107365900	ROOT	GO:0016021;GO:0055085;GO:0022857
6	AFPV	AFPV-0001	LOC111244304	LOC111259965	maker-scaffold0000005446-augustus-gene-0*18-mRNA-1	LOC100899557	IscW_ISCW011871	LOC107370767	ROOT	GO:0000079;GO:0005829;GO:0090307;GO:0015631;GO:0019207;GO:0005654;GO:0006974;GO:0034453;GO:0061101;GO:0000132;GO:0019908;GO:0097431;GO:0005813;GO:0005814
6	AIQJ	AIQJ-0001	LOC111244306	LOC111261290	maker-scaffold0000007348-augustus-gene-0*54-mRNA-1	LOC100899718	IscW_ISCW024010	LOC107362756	ROOT	GO:0016021;GO:0008250;GO:0004579
6	ADFO	ADFO-0001	LOC111244307	LOC111265022	augustus-scaffold0000029990-processed-gene-0*22-mRNA-1	LOC100901500	IscW_ISCW001270	LOC107359966	ROOT	GO:0032154;GO:0005938;GO:0043227;GO:0003779;GO:0006935;GO:0030036;GO:0099512;GO:0120025;GO:0005886;GO:0044430;GO:0015629
6	AGXV	AGXV-0001	LOC111244309	LOC111267943	augustus-scaffold0000008570-processed-gene-0*26-mRNA-1	LOC100902623	IscW_ISCW001972	LOC107367591	ROOT	GO:0005515
6	ACNE	ACNE-0001	LOC111244310	LOC111267944	maker-scaffold0000008570-augustus-gene-0*34-mRNA-1	LOC100902768	IscW_ISCW003737	LOC107364389	ROOT	GO:0046983
6	AEFS	AEFS-0001	LOC111244311	LOC111272726	genemark-scaffold0000008409-processed-gene-0*1-mRNA-1	LOC100901396	IscW_ISCW019013	LOC107370001	ROOT	NA
6	AHNV	AHNV-0001	LOC111244316	LOC111259356	maker-scaffold0000017974-augustus-gene-0*16-mRNA-1	LOC100897241	IscW_ISCW006538	LOC107368058	ROOT	GO:0005840;GO:0003735;GO:0006414
6	ACMU	ACMU-0001	LOC111244320	LOC111269409	genemark-scaffold0000004469-processed-gene-0*7-mRNA-1	LOC100897534	IscW_ISCW001666	LOC107365108	ROOT	GO:0009658;GO:0070838;GO:1901962;GO:0016021;GO:0006835;GO:0046873;GO:0000095;GO:0006839;GO:0006826;GO:0098662;GO:0005743;GO:0009941
6	AIXD	AIXD-0001	LOC111244321	LOC111272003	augustus-scaffold0000001638-processed-gene-0*15-mRNA-1	LOC100901087	IscW_ISCW013326	LOC107369545	ROOT	GO:0005488
6	ABEC	ABEC-0005	LOC111244323	LOC111268503	augustus-scaffold0000020110-processed-gene-0*4-mRNA-1	LOC100907044	IscW_ISCW003725	LOC107368492	ROOT	GO:0005829;GO:0042360;GO:0016020;GO:0120013;GO:0120009;GO:0009268;GO:0060548;GO:0006629;GO:0043325;GO:0016918;GO:0008431;GO:0005515;GO:0044446;GO:0090212;GO:0051452;GO:0005794;GO:0005770;GO:0005546;GO:0051180;GO:0009636;GO:0007584;GO:0001892
6	AEPQ	AEPQ-0002	LOC111244325	LOC111259349	maker-scaffold0000011075-augustus-gene-0*110-mRNA-1	LOC100898835	IscW_ISCW000412	LOC107369566	ROOT	GO:0016021;GO:0016192
6	AGXN	AGXN-0001	LOC111244331	LOC111266158	maker-scaffold0000007919-augustus-gene-0*40-mRNA-1	LOC100902532	IscW_ISCW016228	LOC107366422	ROOT	GO:0032039;GO:0016180;GO:0005488
6	AIDW	AIDW-0001	LOC111244332	LOC111266161	maker-scaffold0000007919-augustus-gene-0*39-mRNA-1	LOC100904573	IscW_ISCW011810	LOC107369864	ROOT	GO:0003924;GO:0005525
6	AHGV	AHGV-0001	LOC111244334	LOC111262235	augustus-scaffold0000016012-processed-gene-0*9-mRNA-1	LOC100900106	IscW_ISCW006969	LOC107369133	ROOT	NA
6	ABEU	ABEU-0002	LOC111244339	LOC111260566	augustus-scaffold0000005891-processed-gene-0*6-mRNA-1	LOC100905644	IscW_ISCW008160	LOC107360452	ROOT	GO:0004842;GO:0005515
6	AITW	AITW-0001	LOC111244342	LOC111260567	maker-scaffold0000006398-augustus-gene-0*24-mRNA-1	LOC100905498	IscW_ISCW008163	LOC107370136	ROOT	GO:0005643;GO:0017056
6	ABMI	ABMI-0001	LOC111244343	LOC111260572	maker-scaffold0000024442-augustus-gene-0*13-mRNA-1	LOC100904056	IscW_ISCW000751	LOC107365143	ROOT	GO:0032809;GO:0005802;GO:0005829;GO:0005096;GO:0007213;GO:0007635;GO:0060159;GO:0006914;GO:0005903;GO:0007264;GO:0050913;GO:0005834;GO:0030425;GO:0045121;GO:0005634;GO:0000139;GO:0001965;GO:0030136;GO:0009968;GO:0043547
6	ADGC	ADGC-0001	LOC111244346	LOC111261708	genemark-scaffold0000027306-processed-gene-0*14-mRNA-1	LOC100903282	IscW_ISCW010197	LOC107360065	ROOT	GO:0005634;GO:0000978;GO:0000982;GO:0006355
6	AEXJ	AEXJ-0001	LOC111244348	LOC111266160	augustus-scaffold0000007919-processed-gene-0*21-mRNA-1	LOC100902675	IscW_ISCW020528	LOC107363124	ROOT	GO:0044424;GO:0005488;GO:0006396
6	ABJV	ABJV-0001	LOC111244350	LOC111270782	maker-scaffold0000031787-augustus-gene-0*44-mRNA-1	LOC100902808	IscW_ISCW006481	LOC107360496	ROOT	GO:0055085;GO:0005215;GO:0016020;GO:0005515
6	ACEL	ACEL-0001	LOC111244353	LOC111261013	maker-scaffold0000003998-augustus-gene-0*10-mRNA-1	LOC100906620	IscW_ISCW013123	LOC107364744	ROOT	GO:0003723
6	AGWE	AGWE-0001	LOC111244354	LOC111259704	maker-scaffold0000032364-augustus-gene-0*52-mRNA-1	LOC100903204	IscW_ISCW017731	LOC107360516	ROOT	GO:0005840;GO:0003735;GO:0006412
6	ABGK	ABGK-0001	LOC111244355	LOC111268930	maker-scaffold0000020034-augustus-gene-0*24-mRNA-1	LOC100907382	IscW_ISCW003117	LOC107359816	ROOT	GO:0005634;GO:0003700;GO:0006355
6	ABMU	ABMU-0001	LOC111244360	LOC111272929	augustus-scaffold0000003605-processed-gene-0*5-mRNA-1	LOC100902432	IscW_ISCW001225	LOC107365209	ROOT	GO:0031461;GO:0006511;GO:0031625
6	ABHN	ABHN-0004	LOC111244362	LOC111266102	augustus-scaffold0000019319-processed-gene-0*46-mRNA-1	LOC100903051	IscW_ISCW021799	LOC107364649	ROOT	GO:0005515
6	ACWY	ACWY-0001	LOC111244364	LOC111271363	genemark-scaffold0000002633-processed-gene-0*1-mRNA-1	LOC100898438	IscW_ISCW005573	LOC107368139	ROOT	GO:0006508;GO:0008241;GO:0008237;GO:0016020
6	ABJG	ABJG-0008	LOC111244366	LOC111261016	genemark-scaffold0000023995-processed-gene-0*1-mRNA-1	LOC100903141	IscW_ISCW024062	LOC107359065	ROOT	GO:0008340;GO:0009408;GO:0005488;GO:0043231;GO:0005737
6	AFXC	AFXC-0001	LOC111244367	LOC111265764	maker-scaffold0000000670-augustus-gene-0*20-mRNA-1	LOC100898370	IscW_ISCW022892	LOC107368987	ROOT	GO:0005515
6	AJWZ	AJWZ-0001	LOC111244368	LOC111259853	maker-scaffold0000019120-augustus-gene-0*4-mRNA-1	LOC100903650	IscW_ISCW007537	LOC107362765	ROOT	NA
6	AIRO	AIRO-0001	LOC111244370	LOC111265765	maker-scaffold0000000670-augustus-gene-0*19-mRNA-1	LOC100900503	IscW_ISCW014762	LOC107368948	ROOT	GO:0036085;GO:0005457;GO:0005794
6	ABEC	ABEC-0008	LOC111244371	LOC111265772	genemark-scaffold0000000043-processed-gene-0*6-mRNA-1	LOC100898082	IscW_ISCW005899	LOC107371297	ROOT	GO:0005829;GO:0042360;GO:0120013;GO:0016020;GO:0120009;GO:0009268;GO:0006996;GO:0060548;GO:0006629;GO:0043325;GO:0016918;GO:0005802;GO:0098588;GO:0008431;GO:0005515;GO:0044446;GO:0090212;GO:0051452;GO:0005794;GO:0005770;GO:0005546;GO:0051180;GO:0009636;GO:0007584;GO:0001892;GO:0030136
6	AEKR	AEKR-0001	LOC111244376	LOC111262705	maker-scaffold0000022963-augustus-gene-0*72-mRNA-1	LOC100906815	IscW_ISCW020904	LOC107372294	ROOT	GO:0016504;GO:0070628;GO:0070577
6	AELF	AELF-0001	LOC111244377	LOC111265576	augustus-scaffold0000001409-processed-gene-0*9-mRNA-1	LOC100898379	IscW_ISCW020629	LOC107366556	ROOT	GO:0016020
6	AERC	AERC-0001	LOC111244380	LOC111267429	maker-scaffold0000018088-augustus-gene-0*26-mRNA-1	LOC100898432	IscW_ISCW018998	LOC107368736	ROOT	GO:0007165;GO:0005515
6	ADTW	ADTW-0001	LOC111244387	LOC111265755	maker-scaffold0000004812-augustus-gene-0*9-mRNA-1	LOC100897546	IscW_ISCW010152	LOC107362207	ROOT	GO:0005227;GO:0044425;GO:0032501;GO:0005229;GO:0006812;GO:0009581;GO:0051050;GO:0061588;GO:0051716;GO:0043687;GO:0009582;GO:0006821;GO:0048522;GO:0048584;GO:0031982;GO:0034220;GO:0005886;GO:0005788;GO:0005515
6	ABJP	ABJP-0001	LOC111244389	LOC111269307	maker-scaffold0000018500-augustus-gene-0*34-mRNA-1	LOC100897341	IscW_ISCW005990	LOC107359115	ROOT	GO:0004767;GO:0006685
6	ACNU	ACNU-0002	LOC111244392	LOC111263161	maker-scaffold0000011586-augustus-gene-0*80-mRNA-1	LOC100900108	IscW_ISCW019519	LOC107359709	ROOT	GO:0006471;GO:0051287;GO:0003950;GO:0008270;GO:0003677;GO:0005634
6	AFEG	AFEG-0001	LOC111244393	LOC111263163	maker-scaffold0000011586-augustus-gene-0*83-mRNA-1	LOC100897967	IscW_ISCW013810	LOC107360559	ROOT	GO:0003735;GO:0006412;GO:0022625
6	AGPQ	AGPQ-0001	LOC111244394	LOC111272307	maker-scaffold0000002148-augustus-gene-0*10-mRNA-1	LOC100900614	IscW_ISCW008198	LOC107359622	ROOT	GO:0034597;GO:0046856
6	AICO	AICO-0001	LOC111244403	LOC111262860	maker-scaffold0000006612-augustus-gene-0*67-mRNA-1	LOC100900980	IscW_ISCW017610	LOC107372254	ROOT	GO:0005840;GO:0003735;GO:0008097;GO:0006412
6	AHWO	AHWO-0001	LOC111244404	LOC111259666	augustus-scaffold0000027841-processed-gene-0*9-mRNA-1	LOC100906993	IscW_ISCW008047	LOC107362242	ROOT	GO:0043229;GO:0016020
6	ACTU	ACTU-0002	LOC111244406	LOC111265884	maker-scaffold0000015107-augustus-gene-0*28-mRNA-1	LOC100907566	IscW_ISCW017915	LOC107372173	ROOT	GO:0043565;GO:0008270;GO:0006355
6	AEFY	AEFY-0001	LOC111244409	LOC111265989	maker-scaffold0000003734-augustus-gene-0*6-mRNA-1	LOC100902450	IscW_ISCW011496	LOC107366733	ROOT	GO:0005515
6	ACGJ	ACGJ-0001	LOC111244411	LOC111263635	maker-scaffold0000003795-augustus-gene-0*24-mRNA-1	LOC100900649	IscW_ISCW012957	LOC107359117	ROOT	GO:0009058;GO:0003824
6	AEPC	AEPC-0001	LOC111244414	LOC111269147	augustus-scaffold0000009061-processed-gene-0*8-mRNA-1	LOC100901228	IscW_ISCW019462	LOC107371948	ROOT	GO:0034551;GO:0005524
6	AISL	AISL-0001	LOC111244419	LOC111262252	maker-scaffold0000008749-augustus-gene-0*33-mRNA-1	LOC100904431	IscW_ISCW023380	LOC107363416	ROOT	GO:0005515
6	AEJM	AEJM-0001	LOC111244420	LOC111270968	maker-scaffold0000031624-augustus-gene-0*43-mRNA-1	LOC100906169	IscW_ISCW003831	LOC107362103	ROOT	GO:0006351
6	AGWK	AGWK-0001	LOC111244421	LOC111270971	genemark-scaffold0000031624-processed-gene-0*24-mRNA-1	LOC100903373	IscW_ISCW017062	LOC107364037	ROOT	GO:0005515
6	ABKY	ABKY-0001	LOC111244426	LOC111262666	maker-scaffold0000003486-augustus-gene-0*9-mRNA-1	LOC100904349	IscW_ISCW001177	LOC107362492	ROOT	GO:0035556;GO:0005509;GO:0004435;GO:0006629
6	ACJG	ACJG-0001	LOC111244427	LOC111264970	maker-scaffold0000002052-augustus-gene-0*24-mRNA-1	LOC100899187	IscW_ISCW022276	LOC107362427	ROOT	GO:0007156;GO:0005886;GO:0005509
6	ABZQ	ABZQ-0002	LOC111244428	LOC111267205	maker-scaffold0000011149-augustus-gene-0*23-mRNA-1	LOC100898774	IscW_ISCW009607	LOC107364775	ROOT	GO:0046983
6	ACJB	ACJB-0002	LOC111244429	LOC111272924	maker-scaffold0000001400-augustus-gene-0*19-mRNA-1	LOC100898109	IscW_ISCW003974	LOC107362979	ROOT	GO:0016021;GO:0055085
6	AEPW	AEPW-0001	LOC111244432	LOC111262348	maker-scaffold0000000832-augustus-gene-0*24-mRNA-1	LOC100901999	IscW_ISCW004120	LOC107365128	ROOT	GO:0005840;GO:0003735;GO:0006412
6	AEPX	AEPX-0001	LOC111244433	LOC111262347	maker-scaffold0000000832-augustus-gene-0*26-mRNA-1	LOC100901855	IscW_ISCW015731	LOC107359478	ROOT	GO:0005840;GO:0003735;GO:0006412
6	AIES	AIES-0001	LOC111244438	LOC111272882	maker-scaffold0000019813-augustus-gene-0*21-mRNA-1	LOC100898470	IscW_ISCW006948	LOC107360242	ROOT	GO:0043161;GO:0004298;GO:0019774
6	ACIO	ACIO-0003	LOC111244441	LOC111268924	maker-scaffold0000015658-augustus-gene-0*14-mRNA-1	LOC100899869	IscW_ISCW014390	LOC107363913	ROOT	GO:0005525;GO:0003924;GO:0007165;GO:0016020
6	ABOJ	ABOJ-0002	LOC111244447	LOC111272578	maker-scaffold0000000970-augustus-gene-0*30-mRNA-1	LOC100903137	IscW_ISCW009120	LOC107359933	ROOT	GO:0006357;GO:0046983;GO:0003677
6	AKEB	AKEB-0001	LOC111244448	LOC111264972	maker-scaffold0000008252-augustus-gene-0*55-mRNA-1	LOC100899043	IscW_ISCW012204	LOC107368480	ROOT	GO:0016020
6	AHBD	AHBD-0001	LOC111244449	LOC111262251	augustus-scaffold0000013161-processed-gene-0*14-mRNA-1	LOC100898187	IscW_ISCW006354	LOC107360555	ROOT	GO:0016567;GO:0004842;GO:0046872
6	ABRE	ABRE-0001	LOC111244452	LOC111262257	augustus-scaffold0000008749-processed-gene-0*11-mRNA-1	LOC100898331	IscW_ISCW003709	LOC107371015	ROOT	GO:0006457;GO:0051082;GO:0005509;GO:0005783
6	AEOD	AEOD-0001	LOC111244454	LOC111272763	genemark-scaffold0000006675-processed-gene-0*1-mRNA-1	LOC100904587	IscW_ISCW001209	LOC107360360	ROOT	GO:0003723
6	AGES	AGES-0001	LOC111244456	LOC111272766	maker-scaffold0000006675-augustus-gene-0*16-mRNA-1	LOC100901568	IscW_ISCW001742	LOC107368879	ROOT	GO:0016192
6	AGYU	AGYU-0001	LOC111244463	LOC111262977	genemark-scaffold0000025401-processed-gene-0*13-mRNA-1	LOC108865244	IscW_ISCW004200	LOC107363533	ROOT	GO:0005515
6	ABHE	ABHE-0006	LOC111244464	LOC111270452	genemark-scaffold0000025401-processed-gene-0*2-mRNA-1	LOC100906977	IscW_ISCW010685	LOC107366949	ROOT	GO:0005509
6	ABZF	ABZF-0001	LOC111244465	LOC111269148	maker-scaffold0000002653-augustus-gene-0*21-mRNA-1	LOC100900706	IscW_ISCW022542	LOC107364005	ROOT	GO:0055114;GO:0016491;GO:0008270
6	AHXW	AHXW-0001	LOC111244469	LOC111272227	maker-scaffold0000017196-augustus-gene-0*20-mRNA-1	LOC100903746	IscW_ISCW000916	LOC107363650	ROOT	GO:0005488
6	ABTZ	ABTZ-0001	LOC111244470	LOC111265013	maker-scaffold0000005133-augustus-gene-0*39-mRNA-1	LOC100897912	IscW_ISCW009506	LOC107364256	ROOT	GO:0009116;GO:0004749;GO:0009165;GO:0000287
6	ABDP	ABDP-0005	LOC111244471	LOC111273980	maker-scaffold0000028562-augustus-gene-0*6-mRNA-1	LOC100903555	IscW_ISCW012188	LOC107371193	ROOT	GO:0006629;GO:0016788
6	ABIN	ABIN-0005	LOC111244472	LOC111266023	maker-scaffold0000005144-augustus-gene-0*90-mRNA-1	LOC100906722	IscW_ISCW023152	LOC107371592	ROOT	GO:0042555;GO:0003677;GO:0005524;GO:0003678;GO:0006270;GO:0005634
6	AHFD	AHFD-0001	LOC111244473	LOC111266031	maker-scaffold0000005144-augustus-gene-0*89-mRNA-1	LOC100901338	IscW_ISCW004036	LOC107359750	ROOT	GO:0016810;GO:0005524;GO:0009435;GO:0003952
6	AFGL	AFGL-0001	LOC111244476	LOC111273345	maker-scaffold0000018570-augustus-gene-0*17-mRNA-1	LOC100906439	IscW_ISCW008485	LOC107365182	ROOT	GO:0003779
6	ADPS	ADPS-0001	LOC111244477	LOC111268632	augustus-scaffold0000021440-processed-gene-0*15-mRNA-1	LOC100898799	IscW_ISCW014107	LOC107360437	ROOT	GO:0003677;GO:0006355
6	ABDJ	ABDJ-0004	LOC111244479	LOC111272117	maker-scaffold0000006476-augustus-gene-0*71-mRNA-1	LOC100906940	IscW_ISCW007349	LOC107359215	ROOT	GO:0055114;GO:0005506;GO:0020037;GO:0016705
6	AEGV	AEGV-0001	LOC111244480	LOC111272116	maker-scaffold0000008720-augustus-gene-0*37-mRNA-1	LOC100907088	IscW_ISCW006999	LOC107365098	ROOT	NA
6	AICH	AICH-0001	LOC111244484	LOC111272120	maker-scaffold0000003431-augustus-gene-0*60-mRNA-1	LOC100909217	IscW_ISCW019260	LOC107359570	ROOT	GO:0005634
6	ABCG	ABCG-0026	LOC111244490	LOC111264526	maker-scaffold0000009668-augustus-gene-0*35-mRNA-1	LOC100905741	IscW_ISCW021199	LOC107369404	ROOT	GO:0042302
6	ABOC	ABOC-0001	LOC111244495	LOC111267144	augustus-scaffold0000003820-processed-gene-0*20-mRNA-1	LOC100900856	IscW_ISCW001231	LOC107366507	ROOT	GO:0005634;GO:0008565;GO:0006606;GO:0005515;GO:0005737
6	ABOV	ABOV-0002	LOC111244501	LOC111265393	augustus-scaffold0000010359-processed-gene-0*32-mRNA-1	LOC100907360	IscW_ISCW021517	LOC107372041	ROOT	GO:0046983
6	AHLN	AHLN-0001	LOC111244502	LOC111262916	augustus-scaffold0000004577-processed-gene-0*7-mRNA-1	LOC100907599	IscW_ISCW001590	LOC107360875	ROOT	GO:0005681;GO:0008380
6	AGMD	AGMD-0001	LOC111244503	LOC111271708	augustus-scaffold0000023995-processed-gene-0*10-mRNA-1	LOC100906767	IscW_ISCW009498	LOC107367649	ROOT	GO:0005515
6	AEXD	AEXD-0001	LOC111244505	LOC111267747	maker-scaffold0000004675-augustus-gene-0*10-mRNA-1	LOC100903774	IscW_ISCW021352	LOC107371341	ROOT	GO:0005634
6	AISK	AISK-0001	LOC111244506	LOC111262244	maker-scaffold0000008858-augustus-gene-0*32-mRNA-1	LOC100903715	IscW_ISCW002507	LOC107365503	ROOT	GO:0005515
6	AEUB	AEUB-0001	LOC111244510	LOC111269191	maker-scaffold0000020596-augustus-gene-0*15-mRNA-1	LOC100898557	IscW_ISCW012130	LOC107369744	ROOT	GO:0005515
6	AITM	AITM-0001	LOC111244514	LOC111265259	maker-scaffold0000002963-augustus-gene-0*10-mRNA-1	LOC100909032	IscW_ISCW007275	LOC107364939	ROOT	NA
6	ABTG	ABTG-0003	LOC111244522	LOC111269468	maker-scaffold0000017937-augustus-gene-0*65-mRNA-1	LOC100900902	IscW_ISCW019324	LOC107367210	ROOT	GO:0005525
6	ABCL	ABCL-0026	LOC111244523	LOC111269469	maker-scaffold0000017937-augustus-gene-0*63-mRNA-1	LOC100900371	IscW_ISCW020637	LOC107362433	ROOT	GO:0005524;GO:0004672;GO:0006468
6	BEYV	BEYV-0001	LOC111244529	LOC111266064	maker-scaffold0000001564-augustus-gene-0*69-mRNA-1	LOC100897589	IscW_ISCW008816	LOC107367064	ROOT	GO:0005763
6	AEHX	AEHX-0001	LOC111244540	LOC111264115	augustus-scaffold0000010670-processed-gene-0*8-mRNA-1	LOC100904089	IscW_ISCW023123	LOC107368770	ROOT	GO:0005515
6	ABSY	ABSY-0002	LOC111244541	LOC111258879	augustus-scaffold0000030025-processed-gene-0*7-mRNA-1	LOC100906126	IscW_ISCW014265	LOC107361597	ROOT	GO:0006457;GO:0005524;GO:0006950;GO:0051082
6	AJZE	AJZE-0001	LOC111244542	LOC111262345	maker-scaffold0000001078-augustus-gene-0*14-mRNA-1	LOC100898891	IscW_ISCW019150	LOC107367671	ROOT	GO:0035091
6	ABRV	ABRV-0003	LOC111244546	LOC111265534	maker-scaffold0000006746-augustus-gene-0*31-mRNA-1	LOC100903973	IscW_ISCW010386	LOC107359511	ROOT	GO:0016491;GO:0098542;GO:0016020
6	AHQX	AHQX-0001	LOC111244552	LOC111268094	maker-scaffold0000013440-augustus-gene-0*26-mRNA-1	LOC100901632	IscW_ISCW012602	LOC107359467	ROOT	GO:0005515
6	ACJF	ACJF-0002	LOC111244555	LOC111262657	maker-scaffold0000003629-augustus-gene-0*23-mRNA-1	LOC100898055	IscW_ISCW021920	LOC107359272	ROOT	GO:0008080
6	AEVF	AEVF-0001	LOC111244559	LOC111268195	maker-scaffold0000013776-augustus-gene-0*43-mRNA-1	LOC100903634	IscW_ISCW015613	LOC107361544	ROOT	GO:0009116;GO:0004044;GO:0009113
6	ACJL	ACJL-0002	LOC111244562	LOC111261665	maker-scaffold0000009296-augustus-gene-0*10-mRNA-1	LOC100900811	IscW_ISCW011251	LOC107359820	ROOT	GO:0046983;GO:0003677;GO:0006355
6	ABOE	ABOE-0001	LOC111244563	LOC111273125	maker-scaffold0000015608-augustus-gene-0*64-mRNA-1	LOC100905301	IscW_ISCW020063	LOC107369411	ROOT	GO:0043565;GO:0006355
6	AFCX	AFCX-0001	LOC111244571	LOC111258852	maker-scaffold0000001777-augustus-gene-0*31-mRNA-1	LOC100898828	IscW_ISCW022127	LOC107365678	ROOT	GO:0006298;GO:0030983;GO:0005524
6	ACUO	ACUO-0001	LOC111244572	LOC111273165	maker-scaffold0000001400-augustus-gene-0*18-mRNA-1	LOC100898398	IscW_ISCW004513	LOC107369184	ROOT	GO:0005975;GO:0004553
6	AHIK	AHIK-0001	LOC111244573	LOC111264274	augustus-scaffold0000005660-processed-gene-0*49-mRNA-1	LOC100908634	IscW_ISCW011433	LOC107368697	ROOT	NA
6	AFXW	AFXW-0001	LOC111244576	LOC111260612	maker-scaffold0000011704-augustus-gene-0*37-mRNA-1	LOC100906523	IscW_ISCW020004	LOC107364470	ROOT	GO:0016567;GO:0005515
6	AHIL	AHIL-0001	LOC111244577	LOC111264282	maker-scaffold0000005660-augustus-gene-0*63-mRNA-1	LOC100905176	IscW_ISCW018871	LOC107366279	ROOT	GO:0033146;GO:0034976;GO:0043066;GO:0031397;GO:0032088;GO:0032880;GO:0032434;GO:0005515;GO:0005789;GO:0071568;GO:0060252;GO:1902065;GO:1990592;GO:0043234;GO:0043005
6	ADIS	ADIS-0001	LOC111244580	LOC111264332	maker-scaffold0000025719-augustus-gene-0*29-mRNA-1	LOC100901005	IscW_ISCW022516	LOC107371305	ROOT	GO:0005980;GO:0004135;GO:0004134;GO:0005978
6	ABFM	ABFM-0009	LOC111244582	LOC111267810	maker-scaffold0000010698-augustus-gene-0*15-mRNA-1	LOC100899014	IscW_ISCW019702	LOC107362495	ROOT	GO:0016021;GO:0004888;GO:0005230;GO:0034220
6	AHDU	AHDU-0001	LOC111244584	LOC111267202	genemark-scaffold0000022217-processed-gene-0*13-mRNA-1	LOC100905517	IscW_ISCW017892	LOC107369866	ROOT	GO:0007264;GO:0005093;GO:0015031
6	AGLO	AGLO-0001	LOC111244585	LOC111267146	maker-scaffold0000003820-augustus-gene-0*97-mRNA-1	LOC100903011	IscW_ISCW009360	LOC107368253	ROOT	GO:0005488
6	ABDO	ABDO-0010	LOC111244589	LOC111259192	maker-scaffold0000004820-augustus-gene-0*28-mRNA-1	LOC100903115	IscW_ISCW014937	LOC107365129	ROOT	GO:0019789
6	ABTF	ABTF-0001	LOC111244592	LOC111266619	maker-scaffold0000006289-augustus-gene-0*38-mRNA-1	LOC100897539	IscW_ISCW006103	LOC107359894	ROOT	GO:0003723
6	AIYT	AIYT-0001	LOC111244602	LOC111266650	maker-scaffold0000031618-augustus-gene-0*45-mRNA-1	LOC100900798	IscW_ISCW019418	LOC107369091	ROOT	GO:0042325;GO:0005737
6	AFPW	AFPW-0001	LOC111244604	LOC111259977	genemark-scaffold0000007434-processed-gene-0*7-mRNA-1	LOC100899700	IscW_ISCW004844	LOC107369774	ROOT	GO:0042802
6	AIXV	AIXV-0001	LOC111244606	LOC111259668	augustus-scaffold0000026356-processed-gene-0*15-mRNA-1	LOC100907191	IscW_ISCW013040	LOC107360844	ROOT	GO:0005515
6	AIXU	AIXU-0001	LOC111244607	LOC111259684	maker-scaffold0000026356-augustus-gene-0*27-mRNA-1	LOC100907048	IscW_ISCW021368	LOC107367004	ROOT	GO:0005634;GO:0008270;GO:0006355
6	ABCK	ABCK-0020	LOC111244611	LOC111264607	maker-scaffold0000015399-augustus-gene-0*32-mRNA-1	LOC100903008	IscW_ISCW022644	LOC107369767	ROOT	GO:0005524;GO:0006468;GO:0004674
6	ABCL	ABCL-0012	LOC111244612	LOC111272071	maker-scaffold0000023628-augustus-gene-0*33-mRNA-1	LOC100899670	IscW_ISCW007457	LOC107359519	ROOT	GO:0005524;GO:0006468;GO:0004674
6	ACYJ	ACYJ-0001	LOC111244613	LOC111260145	maker-scaffold0000004816-augustus-gene-0*65-mRNA-1	LOC100898386	IscW_ISCW016921	LOC107369869	ROOT	GO:0006813;GO:0005890;GO:0006814
6	AGIM	AGIM-0001	LOC111244614	LOC111266166	maker-scaffold0000014103-augustus-gene-0*40-mRNA-1	LOC100903244	IscW_ISCW021226	LOC107359774	ROOT	GO:0051726;GO:0034729;GO:0031151
6	ABWM	ABWM-0002	LOC111244615	LOC111273974	maker-scaffold0000013259-augustus-gene-0*26-mRNA-1	LOC100902123	IscW_ISCW011727	LOC107365205	ROOT	GO:0005524
6	AGPR	AGPR-0001	LOC111244617	LOC111272598	augustus-scaffold0000009394-processed-gene-0*7-mRNA-1	LOC100906146	IscW_ISCW023811	LOC107365380	ROOT	GO:0003676;GO:0005515
6	AHIR	AHIR-0001	LOC111244619	LOC111271971	maker-scaffold0000000658-augustus-gene-0*16-mRNA-1	LOC100907561	IscW_ISCW020250	LOC107360100	ROOT	GO:0004518;GO:0003677;GO:0006281
6	AHRD	AHRD-0001	LOC111244620	LOC111271972	maker-scaffold0000006441-augustus-gene-0*13-mRNA-1	LOC100908121	IscW_ISCW001488	LOC107369357	ROOT	GO:0005840;GO:0003735;GO:0006412
6	ADTR	ADTR-0001	LOC111244624	LOC111273265	maker-scaffold0000026500-augustus-gene-0*48-mRNA-1	LOC100898298	IscW_ISCW016445	LOC107366462	ROOT	NA
6	ACZS	ACZS-0001	LOC111244628	LOC111267746	maker-scaffold0000005386-augustus-gene-0*15-mRNA-1	LOC100903918	IscW_ISCW019588	LOC107362305	ROOT	GO:0003723
6	ABCL	ABCL-0031	LOC111244631	LOC111269095	maker-scaffold0000013787-augustus-gene-0*99-mRNA-1	LOC100908666	IscW_ISCW023775	LOC107360375	ROOT	GO:0006468;GO:0005524;GO:0004672;GO:0005515
6	ABPN	ABPN-0001	LOC111244632	LOC111269096	maker-scaffold0000013787-augustus-gene-0*105-mRNA-1	LOC100908528	IscW_ISCW003862	LOC107364927	ROOT	GO:0005576;GO:0004867;GO:0004222;GO:0008270
6	ACGE	ACGE-0003	LOC111244635	LOC111269098	maker-scaffold0000013787-augustus-gene-0*98-mRNA-1	LOC100897497	IscW_ISCW018310	LOC107360641	ROOT	GO:0006635;GO:0042626;GO:0016021;GO:0005778;GO:0005524;GO:0055085
6	ADQR	ADQR-0001	LOC111244639	LOC111262434	genemark-scaffold0000006024-processed-gene-0*1-mRNA-1	LOC100908476	IscW_ISCW020529	LOC107359321	ROOT	GO:0005515
6	AFZR	AFZR-0001	LOC111244640	LOC111262435	maker-scaffold0000010222-augustus-gene-0*32-mRNA-1	LOC100908616	IscW_ISCW013692	LOC107360755	ROOT	GO:0015992;GO:0016820;GO:0016471
6	AGQF	AGQF-0001	LOC111244642	LOC111269152	maker-scaffold0000031052-augustus-gene-0*15-mRNA-1	LOC100900654	IscW_ISCW008979	LOC107366648	ROOT	GO:0003677
6	AHYF	AHYF-0001	LOC111244643	LOC111267086	maker-scaffold0000024554-augustus-gene-0*34-mRNA-1	LOC100908785	IscW_ISCW001286	LOC107366126	ROOT	GO:0044425;GO:0016192;GO:0097458;GO:0010008;GO:0016020;GO:0005794;GO:0005773;GO:0030133;GO:0016043;GO:0015031;GO:0048193;GO:0046907;GO:0006886;GO:0005515
6	AHFG	AHFG-0001	LOC111244644	LOC111269153	maker-scaffold0000031052-augustus-gene-0*16-mRNA-1	LOC100900797	IscW_ISCW003084	LOC107363251	ROOT	GO:0000398;GO:0005684;GO:0009615;GO:0005515;GO:0071014
6	ABDS	ABDS-0004	LOC111244645	LOC111271709	genemark-scaffold0000023995-processed-gene-0*5-mRNA-1	LOC100903726	IscW_ISCW007527	LOC107362798	ROOT	GO:0016491
6	ABSP	ABSP-0003	LOC111244648	LOC111269416	augustus-scaffold0000009423-processed-gene-0*24-mRNA-1	LOC100902691	IscW_ISCW016805	LOC107368125	ROOT	GO:0007156;GO:0005886;GO:0005509
6	AEDG	AEDG-0001	LOC111244649	LOC111270214	maker-scaffold0000010358-augustus-gene-0*100-mRNA-1	LOC100897243	IscW_ISCW007213	LOC107368581	ROOT	GO:0030154;GO:0007275;GO:0050793;GO:0016021;GO:0007219;GO:0005509;GO:0005515
6	ABHU	ABHU-0006	LOC111244651	LOC111267938	maker-scaffold0000022007-augustus-gene-0*40-mRNA-1	LOC100908148	IscW_ISCW022993	LOC107367738	ROOT	GO:0051260;GO:0008076;GO:0005249;GO:0055085;GO:0006813;GO:0005515
6	AGOF	AGOF-0001	LOC111244662	LOC111262195	maker-scaffold0000005381-augustus-gene-0*32-mRNA-1	LOC100908249	IscW_ISCW022860	LOC107364778	ROOT	GO:0005634;GO:0003684;GO:0004519;GO:0006281
6	AEVM	AEVM-0001	LOC111244663	LOC111260009	augustus-scaffold0000031708-processed-gene-0*6-mRNA-1	LOC100909144	IscW_ISCW002312	LOC107368150	ROOT	GO:0020037
6	ADPQ	ADPQ-0001	LOC111244671	LOC111260478	genemark-scaffold0000008659-processed-gene-0*3-mRNA-1	LOC100903000	IscW_ISCW007221	LOC107363543	ROOT	GO:0055114;GO:0005506;GO:0031418;GO:0016705
6	ABCF	ABCF-0017	LOC111244674	LOC111265805	augustus-scaffold0000014048-processed-gene-0*19-mRNA-1	LOC100899520	IscW_ISCW017836	LOC107368366	ROOT	GO:0043227;GO:0032880;GO:0098815;GO:0044281;GO:0012505;GO:0009056;GO:0060998;GO:0098609;GO:0098693;GO:0030425;GO:0009986;GO:0098742;GO:0006996;GO:0097105;GO:0046907;GO:0043113;GO:0097060;GO:0030534;GO:0009967;GO:0071709;GO:0051240;GO:0050806;GO:0051705;GO:0001941;GO:0098794;GO:0072657;GO:0051050;GO:0007612;GO:0048666;GO:0099054;GO:0050807;GO:0099601;GO:1900449;GO:0051668;GO:0051130;GO:1903532;GO:…
6	ABQH	ABQH-0002	LOC111244676	LOC111268939	maker-scaffold0000033928-augustus-gene-0*28-mRNA-1	LOC100907034	IscW_ISCW003957	LOC107369881	ROOT	GO:0015267;GO:0055085;GO:0016020
6	AEZM	AEZM-0001	LOC111244685	LOC111270442	genemark-scaffold0000007161-processed-gene-0*9-mRNA-1	LOC100907266	IscW_ISCW014814	LOC107363396	ROOT	GO:0071949;GO:0006744;GO:0016709;GO:0055114
6	AGYV	AGYV-0001	LOC111244686	LOC111270443	maker-scaffold0000007161-augustus-gene-0*18-mRNA-1	LOC100907409	IscW_ISCW016165	LOC107368001	ROOT	GO:0071702;GO:0005654;GO:0051168;GO:0033036;GO:0005737;GO:0071705;GO:0005813;GO:0005515
6	AFYL	AFYL-0001	LOC111244693	LOC111272661	maker-scaffold0000007024-augustus-gene-0*25-mRNA-1	LOC100897795	IscW_ISCW008070	LOC107369620	ROOT	GO:0031145;GO:0005680
6	ABMR	ABMR-0002	LOC111244697	LOC111261484	maker-scaffold0000013528-augustus-gene-0*20-mRNA-1	LOC100903075	IscW_ISCW019135	LOC107363297	ROOT	GO:0005576;GO:0030414
6	ABCY	ABCY-0008	LOC111244700	LOC111268804	genemark-scaffold0000018103-processed-gene-0*4-mRNA-1	LOC100906087	IscW_ISCW018772	LOC107368118	ROOT	GO:0016021;GO:0042626;GO:0005524;GO:0055085
6	ABEY	ABEY-0004	LOC111244702	LOC111261582	maker-scaffold0000006095-augustus-gene-0*38-mRNA-1	LOC108864025	IscW_ISCW013107	LOC107369504	ROOT	GO:0052689
6	AGKF	AGKF-0001	LOC111244703	LOC111272334	maker-scaffold0000004468-augustus-gene-0*22-mRNA-1	LOC100900517	IscW_ISCW005214	LOC107359711	ROOT	GO:0005515
6	ACJB	ACJB-0001	LOC111244707	LOC111268199	maker-scaffold0000008682-augustus-gene-0*16-mRNA-1	LOC100898680	IscW_ISCW001118	LOC107362612	ROOT	GO:0016021;GO:0055085
6	ABOP	ABOP-0002	LOC111244709	LOC111267812	augustus-scaffold0000002462-processed-gene-0*7-mRNA-1	LOC100899637	IscW_ISCW004502	LOC107371782	ROOT	GO:0003968
6	ACOX	ACOX-0001	LOC111244715	LOC111267203	genemark-scaffold0000022217-processed-gene-0*31-mRNA-1	LOC100898632	IscW_ISCW010382	LOC107361224	ROOT	GO:0046872
6	AHKI	AHKI-0001	LOC111244717	LOC111262253	maker-scaffold0000005515-augustus-gene-0*32-mRNA-1	LOC100903827	IscW_ISCW020523	LOC107360363	ROOT	GO:1900034;GO:0061077;GO:0008361;GO:0043531;GO:0098542;GO:0008270;GO:0045087;GO:0005524;GO:2000299;GO:0010824;GO:0051879;GO:0030018;GO:0050773;GO:0005509
6	AIJP	AIJP-0001	LOC111244721	LOC111271587	maker-scaffold0000003755-augustus-gene-0*55-mRNA-1	LOC100901170	IscW_ISCW000018	LOC107372069	ROOT	GO:0005262;GO:0030176;GO:0032469
6	AGTS	AGTS-0001	LOC111244723	LOC111267253	maker-scaffold0000023559-augustus-gene-0*48-mRNA-1	LOC100908895	IscW_ISCW019604	LOC107362676	ROOT	GO:0036459;GO:0016579;GO:0006511;GO:0005515
6	AIXK	AIXK-0001	LOC111244729	LOC111263665	augustus-scaffold0000006937-processed-gene-0*6-mRNA-1	LOC100903958	IscW_ISCW001027	LOC107363090	ROOT	GO:0005515
6	AGHE	AGHE-0001	LOC111244731	LOC111263299	maker-scaffold0000022805-augustus-gene-0*48-mRNA-1	LOC100901091	IscW_ISCW005794	LOC107366801	ROOT	GO:0032039;GO:0016180;GO:0005488
6	ABNC	ABNC-0002	LOC111244738	LOC111264091	maker-scaffold0000000493-augustus-gene-0*30-mRNA-1	LOC100903320	IscW_ISCW011463	LOC107370864	ROOT	GO:0007269;GO:0005544;GO:0008021;GO:0016020
6	ABDX	ABDX-0004	LOC111244747	LOC111258885	maker-scaffold0000027320-augustus-gene-0*22-mRNA-1	LOC100900999	IscW_ISCW019037	LOC107365427	ROOT	GO:0016021;GO:0055085
6	ABDG	ABDG-0012	LOC111244751	LOC111266447	augustus-scaffold0000008259-processed-gene-0*8-mRNA-1	LOC100902075	IscW_ISCW020188	LOC107361916	ROOT	GO:0003777;GO:0005524;GO:0007018;GO:0008017
6	ABET	ABET-0004	LOC111244755	LOC111267564	genemark-scaffold0000014008-processed-gene-0*10-mRNA-1	LOC100898277	IscW_ISCW012533	LOC107362690	ROOT	GO:0006508;GO:0004222;GO:0046872
6	ADCU	ADCU-0001	LOC111244757	LOC111271923	genemark-scaffold0000019573-processed-gene-0*16-mRNA-1	LOC100898545	IscW_ISCW018613	LOC107361956	ROOT	GO:0003826;GO:0009083;GO:0003863
6	AHPW	AHPW-0001	LOC111244758	LOC111269520	augustus-scaffold0000021956-processed-gene-0*14-mRNA-1	LOC100905923	IscW_ISCW001551	LOC107363598	ROOT	GO:0007165
6	ABUP	ABUP-0001	LOC111244759	LOC111269510	augustus-scaffold0000025338-processed-gene-0*7-mRNA-1	LOC100905776	IscW_ISCW006530	LOC107367987	ROOT	GO:0016021;GO:0055085;GO:0022857
6	ABCJ	ABCJ-0005	LOC111244760	LOC111269512	maker-scaffold0000015253-augustus-gene-0*6-mRNA-1	LOC100901921	IscW_ISCW003409	LOC107362491	ROOT	GO:0005525;GO:0003924;GO:0007165;GO:0016020
6	AENS	AENS-0001	LOC111244761	LOC111263642	genemark-scaffold0000020813-processed-gene-0*2-mRNA-1	LOC100898361	IscW_ISCW011520	LOC107359759	ROOT	GO:0042802
6	ABJX	ABJX-0005	LOC111244765	LOC111266651	maker-scaffold0000006932-augustus-gene-0*26-mRNA-1	LOC100907439	IscW_ISCW018617	LOC107369828	ROOT	GO:0016021;GO:0055085
6	AFYV	AFYV-0001	LOC111244773	LOC111272735	maker-scaffold0000009122-augustus-gene-0*4-mRNA-1	LOC100904387	IscW_ISCW014619	LOC107361147	ROOT	GO:0004864;GO:0051721;GO:0015459;GO:0023051;GO:0008200;GO:0010646;GO:0043666;GO:0048522;GO:0005737;GO:0000086;GO:0042221;GO:0051049;GO:0043086;GO:0035308
6	AHWV	AHWV-0001	LOC111244775	LOC111265986	maker-scaffold0000000695-augustus-gene-0*13-mRNA-1	LOC100902018	IscW_ISCW004015	LOC107360243	ROOT	GO:0034235;GO:0032222;GO:1903818;GO:0030431
6	BEWG	BEWG-0001	LOC111244776	LOC111260095	maker-scaffold0000015608-augustus-gene-0*62-mRNA-1	LOC100908357	IscW_ISCW009913	LOC107368345	ROOT	GO:0016779;GO:0005515;GO:0009058
6	AEDV	AEDV-0001	LOC111244777	LOC111260096	genemark-scaffold0000015608-processed-gene-0*25-mRNA-1	LOC100908215	IscW_ISCW017334	LOC107366390	ROOT	GO:0005643
6	AFNL	AFNL-0001	LOC111244780	LOC111264826	maker-scaffold0000003807-augustus-gene-0*20-mRNA-1	LOC100897444	IscW_ISCW012831	LOC107369348	ROOT	GO:0015935;GO:0003735;GO:0003723;GO:0006412
6	AKBP	AKBP-0001	LOC111244783	LOC111273993	maker-scaffold0000029238-exonerate_est2genome-gene-0*3-mRNA-1	LOC108864172	IscW_ISCW009477	LOC107364469	ROOT	GO:0045454
6	AHVK	AHVK-0001	LOC111244786	LOC111273996	maker-scaffold0000029238-augustus-gene-0*36-mRNA-1	LOC100902548	IscW_ISCW014151	LOC107371343	ROOT	GO:0042765;GO:0016255
6	AELV	AELV-0001	LOC111244790	LOC111272335	maker-scaffold0000015173-augustus-gene-0*20-mRNA-1	LOC100903957	IscW_ISCW014675	LOC107361636	ROOT	GO:0006869;GO:0005319
6	AHLG	AHLG-0001	LOC111244791	LOC111272336	augustus-scaffold0000015173-processed-gene-0*11-mRNA-1	LOC100906153	IscW_ISCW010803	LOC107359352	ROOT	GO:1905515;GO:0034464;GO:0005515
6	ABHQ	ABHQ-0008	LOC111244792	LOC111269169	augustus-scaffold0000016527-processed-gene-0*28-mRNA-1	LOC100897885	IscW_ISCW023971	LOC107360424	ROOT	GO:0005515
6	AGWC	AGWC-0001	LOC111244801	LOC111264714	maker-scaffold0000012945-augustus-gene-0*68-mRNA-1	LOC100898477	IscW_ISCW020194	LOC107367938	ROOT	GO:0005515
6	ANDJ	ANDJ-0001	LOC111244802	LOC111260975	maker-scaffold0000017236-augustus-gene-0*37-mRNA-1	LOC100903495	IscW_ISCW007002	LOC107363531	ROOT	NA
6	AINP	AINP-0001	LOC111244805	LOC111264354	maker-scaffold0000014501-augustus-gene-0*78-mRNA-1	LOC100897704	IscW_ISCW010530	LOC107368539	ROOT	GO:0008536;GO:0006886
6	AGLZ	AGLZ-0001	LOC111244806	LOC111262349	augustus-scaffold0000010244-processed-gene-0*18-mRNA-1	LOC100906475	IscW_ISCW020192	LOC107369631	ROOT	GO:0044428;GO:0005488
6	ADYR	ADYR-0001	LOC111244812	LOC111264435	maker-scaffold0000004339-augustus-gene-0*17-mRNA-1	LOC100901277	IscW_ISCW006099	LOC107366136	ROOT	GO:0006508;GO:0004252
6	ABCH	ABCH-0001	LOC111244813	LOC111267963	maker-scaffold0000010315-augustus-gene-0*43-mRNA-1	LOC100902572	IscW_ISCW000069	LOC107361876	ROOT	GO:0005515
6	ABDW	ABDW-0006	LOC111244814	LOC111270366	maker-scaffold0000001997-augustus-gene-0*32-mRNA-1	LOC100898228	IscW_ISCW013094	LOC107367462	ROOT	GO:0016021;GO:0005328;GO:0006836
6	ABIE	ABIE-0004	LOC111244817	LOC111270338	maker-scaffold0000006554-augustus-gene-0*39-mRNA-1	LOC100909333	IscW_ISCW018133	LOC107367763	ROOT	GO:0004725;GO:0006470
6	AFHB	AFHB-0001	LOC111244819	LOC111263705	maker-scaffold0000004588-augustus-gene-0*19-mRNA-1	LOC100901463	IscW_ISCW007255	LOC107368396	ROOT	GO:0005515
6	AGUT	AGUT-0001	LOC111244822	LOC111261438	augustus-scaffold0000002843-processed-gene-0*6-mRNA-1	LOC100904744	IscW_ISCW022242	LOC107371644	ROOT	GO:0010467;GO:0005654;GO:0009798;GO:0051642;GO:0007052;GO:0090435;GO:0005737;GO:0003002;GO:0048477;GO:0016073;GO:0005515;GO:0007346
6	ABCZ	ABCZ-0008	LOC111244823	LOC111261439	genemark-scaffold0000005107-processed-gene-0*10-mRNA-1	LOC100900475	IscW_ISCW015571	LOC107365099	ROOT	GO:0008568;GO:0005524;GO:0051013;GO:0008017
6	AISV	AISV-0001	LOC111244824	LOC111261119	maker-scaffold0000010557-augustus-gene-0*33-mRNA-1	LOC100899660	IscW_ISCW022668	LOC107371767	ROOT	GO:0019904
6	AGQM	AGQM-0001	LOC111244826	LOC111261441	augustus-scaffold0000012541-processed-gene-0*1-mRNA-1	LOC100905031	IscW_ISCW009878	LOC107364732	ROOT	GO:0045454
6	ABUL	ABUL-0002	LOC111244827	LOC111261443	maker-scaffold0000002843-augustus-gene-0*15-mRNA-1	LOC100904888	IscW_ISCW014130	LOC107366419	ROOT	GO:0003676
6	AGMR	AGMR-0001	LOC111244830	LOC111262166	maker-scaffold0000016146-augustus-gene-0*40-mRNA-1	LOC100897806	IscW_ISCW014559	LOC107362064	ROOT	GO:0035091
6	ABSR	ABSR-0001	LOC111244832	LOC111262488	maker-scaffold0000009317-augustus-gene-0*23-mRNA-1	LOC100907046	IscW_ISCW008605	LOC107359747	ROOT	GO:0005509
6	AHLF	AHLF-0001	LOC111244833	LOC111267932	maker-scaffold0000031798-augustus-gene-0*14-mRNA-1	LOC100905858	IscW_ISCW015472	LOC107363459	ROOT	GO:0004725;GO:0007275
6	AHNM	AHNM-0001	LOC111244839	LOC111262910	maker-scaffold0000002248-augustus-gene-0*14-mRNA-1	LOC100907130	IscW_ISCW006094	LOC107371258	ROOT	GO:0120009;GO:0120013;GO:0005737
6	AJEL	AJEL-0001	LOC111244841	LOC111262911	maker-scaffold0000002248-augustus-gene-0*13-mRNA-1	LOC100899965	IscW_ISCW005187	LOC107363266	ROOT	GO:0005634;GO:0006355;GO:0006325
6	AHSF	AHSF-0001	LOC111244859	LOC111268143	augustus-scaffold0000009499-processed-gene-0*19-mRNA-1	LOC100900202	IscW_ISCW007716	LOC107371908	ROOT	GO:0016579;GO:0036459
6	AHJE	AHJE-0001	LOC111244861	LOC111268661	maker-scaffold0000024682-augustus-gene-0*10-mRNA-1	LOC100900535	IscW_ISCW020518	LOC107366580	ROOT	GO:0005840;GO:0003735;GO:0006412
6	ABRD	ABRD-0001	LOC111244865	LOC111264444	maker-scaffold0000005189-augustus-gene-0*40-mRNA-1	LOC100902996	IscW_ISCW003015	LOC107364473	ROOT	GO:0006520;GO:0030170;GO:0016831
6	ADRZ	ADRZ-0001	LOC111244866	LOC111271633	maker-scaffold0000018702-augustus-gene-0*34-mRNA-1	LOC100908892	IscW_ISCW012050	LOC107361799	ROOT	GO:0005515
6	AIXT	AIXT-0001	LOC111244867	LOC111259669	maker-scaffold0000026356-augustus-gene-0*29-mRNA-1	LOC100906758	IscW_ISCW009122	LOC107365694	ROOT	GO:0003896;GO:0006269
6	AOUB	AOUB-0001	LOC111244868	LOC111259670	maker-scaffold0000026356-augustus-gene-0*28-mRNA-1	LOC100897652	IscW_ISCW015986	LOC107359231	ROOT	GO:0032501;GO:0043232;GO:0005488;GO:0005634;GO:0048518;GO:0006355
6	AIYD	AIYD-0001	LOC111244873	LOC111270789	maker-scaffold0000016098-augustus-gene-0*75-mRNA-1	LOC100901565	IscW_ISCW015564	LOC107370447	ROOT	GO:0007041;GO:0090326;GO:0006896;GO:0043204;GO:0000138;GO:0019953;GO:0005797;GO:1904810;GO:0010668;GO:0032588;GO:1990745;GO:0009860;GO:0048471;GO:0000938;GO:0019905;GO:0048611;GO:0032456;GO:1904811;GO:0017137;GO:0042147;GO:0015031
6	AFWM	AFWM-0001	LOC111244874	LOC111270790	maker-scaffold0000016098-augustus-gene-0*74-mRNA-1	LOC100902237	IscW_ISCW004059	LOC107362073	ROOT	GO:0003747;GO:0006415
6	ABNU	ABNU-0001	LOC111244875	LOC111270791	maker-scaffold0000016098-augustus-gene-0*73-mRNA-1	LOC100902521	IscW_ISCW010532	LOC107362540	ROOT	GO:0045454;GO:0055114;GO:0051920
6	ABED	ABED-0013	LOC111244877	LOC111270362	augustus-scaffold0000014151-processed-gene-0*17-mRNA-1	LOC100901849	IscW_ISCW023393	LOC107372279	ROOT	GO:0016887;GO:0043044;GO:0003677;GO:0016589;GO:0005524;GO:0031491
6	ABFM	ABFM-0008	LOC111244881	LOC111265919	maker-scaffold0000016471-augustus-gene-0*16-mRNA-1	LOC100898538	IscW_ISCW012775	LOC107368801	ROOT	GO:0016021;GO:0004888;GO:0005230;GO:0034220
6	ACBQ	ACBQ-0001	LOC111244884	LOC111266450	maker-scaffold0000002579-augustus-gene-0*41-mRNA-1	LOC100902221	IscW_ISCW015021	LOC107364103	ROOT	GO:0006423;GO:0004817;GO:0005524
6	ABSN	ABSN-0002	LOC111244885	LOC111266451	maker-scaffold0000002579-augustus-gene-0*38-mRNA-1	LOC100908242	IscW_ISCW021445	LOC107364723	ROOT	GO:0030131;GO:0016192;GO:0006886
6	ABEX	ABEX-0001	LOC111244886	LOC111268911	genemark-scaffold0000001160-processed-gene-0*4-mRNA-1	LOC100908465	IscW_ISCW002562	LOC107371898	ROOT	GO:0055085;GO:0016020;GO:0022857
6	ACUF	ACUF-0001	LOC111244888	LOC111259345	maker-scaffold0000011075-augustus-gene-0*111-mRNA-1	LOC100898118	IscW_ISCW010850	LOC107371792	ROOT	GO:0016021;GO:0000139;GO:0008643;GO:0005351
6	ABGX	ABGX-0003	LOC111244895	LOC111265979	maker-scaffold0000004816-exonerate_est2genome-gene-0*0-mRNA-1	LOC100898969	IscW_ISCW017237	LOC107360608	ROOT	GO:0005515
6	ABYH	ABYH-0001	LOC111244896	LOC111268144	genemark-scaffold0000001855-processed-gene-0*11-mRNA-1	LOC100900060	IscW_ISCW022951	LOC107361414	ROOT	GO:0007517;GO:0001654;GO:0009888;GO:0048812;GO:0000165;GO:0002684;GO:0051239;GO:0032835;GO:0097458;GO:0051046;GO:0098609;GO:0008092;GO:0048522;GO:0005911;GO:0120025;GO:0019904;GO:0005515;GO:0044459
6	AFZC	AFZC-0001	LOC111244901	LOC111267955	maker-scaffold0000004556-augustus-gene-0*23-mRNA-1	LOC100903242	IscW_ISCW016731	LOC107359470	ROOT	GO:0009055;GO:0020037
6	AIZC	AIZC-0001	LOC111244902	LOC111267956	maker-scaffold0000004556-augustus-gene-0*21-mRNA-1	LOC100903385	IscW_ISCW018099	LOC107364580	ROOT	GO:0019899;GO:0010811;GO:0014902;GO:0016021;GO:0004725;GO:0035556;GO:0046848;GO:0071529;GO:0034622;GO:2000045;GO:0005773;GO:0018812;GO:0030497;GO:0042761;GO:0030148;GO:0080023;GO:0035338;GO:0010389;GO:0005789
6	ADYF	ADYF-0001	LOC111244904	LOC111258577	maker-scaffold0000002920-augustus-gene-0*10-mRNA-1	LOC100902397	IscW_ISCW018676	LOC107365868	ROOT	GO:0005515
6	ACEO	ACEO-0001	LOC111244905	LOC111271131	genemark-scaffold0000009202-processed-gene-0*12-mRNA-1	LOC100907492	IscW_ISCW019847	LOC107370862	ROOT	GO:0030170;GO:0008483
6	AGEB	AGEB-0001	LOC111244906	LOC111260918	maker-scaffold0000018418-augustus-gene-0*29-mRNA-1	LOC100904115	IscW_ISCW001785	LOC107368556	ROOT	GO:0016021
6	AHEC	AHEC-0001	LOC111244913	LOC111264519	maker-scaffold0000015823-augustus-gene-0*22-mRNA-1	LOC100905958	IscW_ISCW013060	LOC107367952	ROOT	GO:0004860;GO:0003725;GO:0006469;GO:0003014;GO:0070062;GO:0019901;GO:0005730
6	AIFQ	AIFQ-0001	LOC111244917	LOC111267724	maker-scaffold0000001075-augustus-gene-0*36-mRNA-1	LOC100900209	IscW_ISCW022243	LOC107360340	ROOT	GO:0005869
6	AFEP	AFEP-0001	LOC111244919	LOC111264108	maker-scaffold0000022648-augustus-gene-0*24-mRNA-1	LOC100903044	IscW_ISCW013693	LOC107369876	ROOT	GO:0003676;GO:0005524;GO:0004812;GO:0005737;GO:0006418
6	AERH	AERH-0001	LOC111244921	LOC111268926	genemark-scaffold0000000766-processed-gene-0*1-mRNA-1	LOC100898585	IscW_ISCW009438	LOC107362238	ROOT	GO:0006915;GO:0048365;GO:1901046;GO:0001745;GO:0050890;GO:0016020;GO:0098609;GO:0005522;GO:0043025;GO:0044295;GO:0006417;GO:0048471;GO:0045773;GO:0001726;GO:0030032;GO:0016601;GO:0097202;GO:1900029;GO:1900006;GO:0033627;GO:0045177;GO:0005845;GO:0050807;GO:2000601;GO:0070062;GO:0060076;GO:0032433;GO:0030866;GO:0090725;GO:0099563;GO:0044294;GO:0007411;GO:0043195;GO:2000370;GO:0008360;GO:0032869;GO:…
6	ABVO	ABVO-0002	LOC111244925	LOC111263057	genemark-scaffold0000009702-processed-gene-0*10-mRNA-1	LOC100907231	IscW_ISCW014481	LOC107361111	ROOT	GO:0000118;GO:0004407;GO:0016575;GO:0005515
6	AIMZ	AIMZ-0001	LOC111244927	LOC111268042	genemark-scaffold0000008470-processed-gene-0*14-mRNA-1	LOC100908047	IscW_ISCW023911	LOC107363544	ROOT	GO:0006486;GO:0008378;GO:0016020
6	AGMI	AGMI-0001	LOC111244937	LOC111262148	genemark-scaffold0000006348-processed-gene-0*18-mRNA-1	LOC100907057	IscW_ISCW013299	LOC107367024	ROOT	GO:0005515
6	ABUO	ABUO-0003	LOC111244938	LOC111262150	maker-scaffold0000006348-augustus-gene-0*106-mRNA-1	LOC100904589	IscW_ISCW004507	LOC107359073	ROOT	GO:0008375;GO:0006486;GO:0005515
6	AIDN	AIDN-0001	LOC111244939	LOC111262151	maker-scaffold0000006348-augustus-gene-0*97-mRNA-1	LOC100902274	IscW_ISCW019030	LOC107370850	ROOT	GO:0016021
6	AGMJ	AGMJ-0001	LOC111244941	LOC111262154	maker-scaffold0000006348-augustus-gene-0*101-mRNA-1	LOC100907345	IscW_ISCW023355	LOC107365183	ROOT	GO:0007010;GO:0003779
6	AERW	AERW-0001	LOC111244942	LOC111262155	maker-scaffold0000006348-augustus-gene-0*99-mRNA-1	LOC100905023	IscW_ISCW009267	LOC107360119	ROOT	GO:0009116;GO:0017061
6	AGML	AGML-0001	LOC111244946	LOC111262157	maker-scaffold0000006348-augustus-gene-0*105-mRNA-1	LOC100904879	IscW_ISCW000979	LOC107361546	ROOT	GO:0005840;GO:0003735;GO:0006412
6	AGMK	AGMK-0001	LOC111244947	LOC111262158	maker-scaffold0000006348-augustus-gene-0*100-mRNA-1	LOC100904735	IscW_ISCW022584	LOC107370402	ROOT	GO:0001104;GO:0016592;GO:0006357
6	ABDO	ABDO-0003	LOC111244953	LOC111269164	maker-scaffold0000029289-augustus-gene-0*27-mRNA-1	LOC100900425	IscW_ISCW006743	LOC107371357	ROOT	GO:0005829;GO:0046330;GO:0033182;GO:0072347;GO:2000008;GO:0005524;GO:0048471;GO:0001650;GO:0010942;GO:0010053;GO:0051124;GO:0000729;GO:0006513;GO:0007625;GO:0061057;GO:0000151;GO:0003723;GO:0007630;GO:0010994;GO:0070062;GO:0006979;GO:0006301;GO:0043123;GO:0060074;GO:0045977;GO:0000724;GO:0061631;GO:0006511;GO:0061630;GO:0070534;GO:0016874;GO:0043130;GO:0031058;GO:0010039;GO:0050852;GO:0031372;GO:…
6	AFXV	AFXV-0001	LOC111244954	LOC111260623	genemark-scaffold0000029018-processed-gene-0*9-mRNA-1	LOC100907105	IscW_ISCW019664	LOC107367829	ROOT	GO:0000398;GO:0046872;GO:0003723;GO:0089701
6	ADCF	ADCF-0002	LOC111244955	LOC111267257	maker-scaffold0000023559-augustus-gene-0*46-mRNA-1	LOC100908753	IscW_ISCW008037	LOC107369520	ROOT	GO:0003700;GO:0003677;GO:0006355
6	ACHO	ACHO-0001	LOC111244958	LOC111260552	augustus-scaffold0000003418-processed-gene-0*14-mRNA-1	LOC100903861	IscW_ISCW019837	LOC107367531	ROOT	GO:0006813;GO:0055085;GO:0008076;GO:0005249
6	AIQF	AIQF-0001	LOC111244967	LOC111267807	maker-scaffold0000002794-augustus-gene-0*13-mRNA-1	LOC100903851	IscW_ISCW001634	LOC107363291	ROOT	GO:0006869;GO:0005319
6	ABCM	ABCM-0001	LOC111244969	LOC111274001	genemark-scaffold0000019191-processed-gene-0*5-mRNA-1	LOC100901541	IscW_ISCW000841	LOC107365786	ROOT	GO:0016021;GO:0042626;GO:0005524;GO:0055085
6	AEVK	AEVK-0001	LOC111244971	LOC111273977	maker-scaffold0000019191-augustus-gene-0*35-mRNA-1	LOC100898249	IscW_ISCW020007	LOC107366021	ROOT	GO:0005515
6	ADPY	ADPY-0001	LOC111244972	LOC111265264	maker-scaffold0000000761-augustus-gene-0*22-mRNA-1	LOC100905351	IscW_ISCW003301	LOC107364566	ROOT	GO:0019888;GO:0007165;GO:0005488;GO:0000159
6	AIFV	AIFV-0001	LOC111244973	LOC111271477	maker-scaffold0000010126-augustus-gene-0*31-mRNA-1	LOC100903369	IscW_ISCW009907	LOC107362582	ROOT	GO:0007160
6	ABYR	ABYR-0001	LOC111244976	LOC111270813	maker-scaffold0000022865-augustus-gene-0*83-mRNA-1	LOC100897445	IscW_ISCW001866	LOC107360639	ROOT	GO:0005247;GO:0016020;GO:0055085;GO:0006821
6	ADER	ADER-0001	LOC111244978	LOC111268946	maker-scaffold0000019758-augustus-gene-0*22-mRNA-1	LOC100906059	IscW_ISCW016628	LOC107362021	ROOT	GO:0005634;GO:0045892;GO:0005515
6	AHMB	AHMB-0001	LOC111244980	LOC111259102	augustus-scaffold0000021451-processed-gene-0*13-mRNA-1	LOC100900929	IscW_ISCW021813	LOC107360447	ROOT	GO:0005515;GO:0007528
6	AIFP	AIFP-0001	LOC111244982	LOC111259103	maker-scaffold0000021451-augustus-gene-0*23-mRNA-1	LOC100899366	IscW_ISCW020850	LOC107371080	ROOT	GO:0006457;GO:0051082;GO:0016272
6	ABMK	ABMK-0002	LOC111244991	LOC111265582	maker-scaffold0000001267-augustus-gene-0*6-mRNA-1	LOC100908210	IscW_ISCW007589	LOC107360368	ROOT	GO:0005634;GO:0043565;GO:0003700;GO:0006355
6	ADPH	ADPH-0001	LOC111244995	LOC111267211	maker-scaffold0000018202-augustus-gene-0*54-mRNA-1	LOC100902364	IscW_ISCW014729	LOC107361056	ROOT	GO:0007165;GO:0005515
6	ACSX	ACSX-0001	LOC111245000	LOC111264426	genemark-scaffold0000005189-processed-gene-0*5-mRNA-1	LOC100899733	IscW_ISCW004525	LOC107365834	ROOT	GO:0005515
6	ABIM	ABIM-0005	LOC111245001	LOC111265391	augustus-scaffold0000009098-processed-gene-0*11-mRNA-1	LOC100906975	IscW_ISCW011601	LOC107367509	ROOT	GO:0035556;GO:0005886;GO:0004016;GO:0006171
6	ACRN	ACRN-0001	LOC111245002	LOC111270304	augustus-scaffold0000017795-processed-gene-0*20-mRNA-1	LOC100905307	IscW_ISCW002307	LOC107371369	ROOT	GO:0001104;GO:0016592;GO:0006357
6	AGLB	AGLB-0001	LOC111245008	LOC111272000	maker-scaffold0000001638-augustus-gene-0*68-mRNA-1	LOC100899019	IscW_ISCW011595	LOC107371016	ROOT	GO:0071949;GO:0019805;GO:0004502;GO:0006569
6	AHGU	AHGU-0001	LOC111245009	LOC111262223	augustus-scaffold0000018256-processed-gene-0*16-mRNA-1	LOC108863758	IscW_ISCW017007	LOC107371124	ROOT	GO:0003676;GO:0008270
6	ABCR	ABCR-0024	LOC111245010	LOC111260904	maker-scaffold0000030483-augustus-gene-0*25-mRNA-1	LOC100903479	IscW_ISCW022107	LOC107365679	ROOT	GO:0016747
6	ABQV	ABQV-0002	LOC111245013	LOC111260882	maker-scaffold0000007134-augustus-gene-0*40-mRNA-1	LOC100900323	IscW_ISCW009978	LOC107367748	ROOT	GO:0004725;GO:0016311
6	AIXS	AIXS-0001	LOC111245014	LOC111259675	maker-scaffold0000024659-augustus-gene-0*7-mRNA-1	LOC100906467	IscW_ISCW007430	LOC107369092	ROOT	GO:0005634
6	ABLI	ABLI-0004	LOC111245015	LOC111259676	maker-scaffold0000013194-augustus-gene-0*50-mRNA-1	LOC100908384	IscW_ISCW018518	LOC107367489	ROOT	GO:0005525
6	AFUD	AFUD-0001	LOC111245016	LOC111259677	maker-scaffold0000013194-augustus-gene-0*52-mRNA-1	LOC100901643	IscW_ISCW018181	LOC107363388	ROOT	GO:0005515
6	AFYX	AFYX-0001	LOC111245018	LOC111259678	maker-scaffold0000013194-augustus-gene-0*51-mRNA-1	LOC100897274	IscW_ISCW023477	LOC107361106	ROOT	GO:0045261;GO:0046933;GO:0015986
6	AGTQ	AGTQ-0001	LOC111245019	LOC111259679	genemark-scaffold0000013194-processed-gene-0*2-mRNA-1	LOC100906368	IscW_ISCW017479	LOC107368848	ROOT	GO:0045292;GO:0005846;GO:0000339
6	ABGO	ABGO-0002	LOC111245021	LOC111261421	maker-scaffold0000008537-augustus-gene-0*38-mRNA-1	LOC100903791	IscW_ISCW003216	LOC107364483	ROOT	GO:0003824;GO:0008152
6	AMBU	AMBU-0001	LOC111245027	LOC111268044	genemark-scaffold0000009092-processed-gene-0*6-mRNA-1	LOC100907734	IscW_ISCW006110	LOC107367667	ROOT	GO:0003677
6	ABPC	ABPC-0001	LOC111245030	LOC111261425	maker-scaffold0000009398-augustus-gene-0*57-mRNA-1	LOC100904513	IscW_ISCW006568	LOC107370096	ROOT	GO:0005524;GO:0004672;GO:0006468
6	AEFX	AEFX-0001	LOC111245031	LOC111272968	augustus-scaffold0000011366-processed-gene-0*18-mRNA-1	LOC100899040	IscW_ISCW000399	LOC107368830	ROOT	GO:0005515
6	ABCI	ABCI-0016	LOC111245032	LOC111265985	maker-scaffold0000011366-augustus-gene-0*57-mRNA-1	LOC100899184	IscW_ISCW007829	LOC107361797	ROOT	GO:0005524;GO:0004713;GO:0006468;GO:0005515
6	ACBY	ACBY-0001	LOC111245034	LOC111272969	maker-scaffold0000007905-augustus-gene-0*28-mRNA-1	LOC100901873	IscW_ISCW007830	LOC107361286	ROOT	GO:0004407;GO:0016575
6	AHRI	AHRI-0001	LOC111245044	LOC111266089	maker-scaffold0000001564-augustus-gene-0*71-mRNA-1	LOC100900725	IscW_ISCW001175	LOC107364446	ROOT	GO:0007165;GO:0005515
6	AHGK	AHGK-0001	LOC111245053	LOC111266206	maker-scaffold0000001564-augustus-gene-0*66-mRNA-1	LOC100909151	IscW_ISCW002056	LOC107364121	ROOT	GO:0000480;GO:0005730;GO:0000447;GO:0000472
6	ABGY	ABGY-0002	LOC111245059	LOC111259645	augustus-scaffold0000017748-processed-gene-0*6-mRNA-1	LOC100907139	IscW_ISCW007102	LOC107359668	ROOT	GO:0003333;GO:0015171;GO:0016020
6	AGLC	AGLC-0001	LOC111245061	LOC111271996	maker-scaffold0000000210-augustus-gene-0*44-mRNA-1	LOC100899163	IscW_ISCW000393	LOC107370853	ROOT	GO:0016639;GO:0055114;GO:0006520
6	AERJ	AERJ-0001	LOC111245062	LOC111272001	augustus-scaffold0000001759-processed-gene-0*2-mRNA-1	LOC100900291	IscW_ISCW000679	LOC107367151	ROOT	GO:0005829;GO:0051252;GO:0071027;GO:0046872;GO:0003723;GO:0090305;GO:0016072;GO:0004527;GO:0000956;GO:0043231;GO:0006396
6	AFJW	AFJW-0001	LOC111245067	LOC111261587	maker-scaffold0000018474-augustus-gene-0*33-mRNA-1	LOC100904606	IscW_ISCW002294	LOC107363125	ROOT	GO:0006260;GO:0003677;GO:0003887
6	AGJC	AGJC-0001	LOC111245069	LOC111268648	augustus-scaffold0000006236-processed-gene-0*5-mRNA-1	LOC100906429	IscW_ISCW005213	LOC107363038	ROOT	GO:0005634;GO:0006397;GO:0004721
6	ADXS	ADXS-0001	LOC111245071	LOC111270738	maker-scaffold0000023022-augustus-gene-0*26-mRNA-1	LOC100903491	IscW_ISCW007988	LOC107372277	ROOT	GO:0030126;GO:0006890
6	AGWF	AGWF-0001	LOC111245072	LOC111270739	maker-scaffold0000023022-augustus-gene-0*25-mRNA-1	LOC100903347	IscW_ISCW004921	LOC107366577	ROOT	GO:0005739
6	AGWB	AGWB-0001	LOC111245073	LOC111259671	maker-scaffold0000029088-augustus-gene-0*30-mRNA-1	LOC100904642	IscW_ISCW020159	LOC107368774	ROOT	GO:0005515;GO:0036265
6	AEIU	AEIU-0001	LOC111245078	LOC111262928	genemark-scaffold0000001491-processed-gene-0*1-mRNA-1	LOC100903798	IscW_ISCW013257	LOC107362719	ROOT	GO:2001020;GO:0042221
6	AIKU	AIKU-0001	LOC111245079	LOC111262929	maker-scaffold0000001491-augustus-gene-0*34-mRNA-1	LOC100903659	IscW_ISCW023813	LOC107370252	ROOT	GO:0005829;GO:0031505;GO:0043434;GO:0010450;GO:0051301;GO:0030473;GO:0006457;GO:0005654;GO:0048833;GO:0009555;GO:0005874;GO:0051082;GO:0045296;GO:0009880;GO:0009965;GO:0008283;GO:0010286;GO:0005794;GO:0005816;GO:0007062;GO:0048448;GO:0009735
6	AEPV	AEPV-0001	LOC111245081	LOC111261590	maker-scaffold0000006095-augustus-gene-0*39-mRNA-1	LOC100901233	IscW_ISCW015374	LOC107364205	ROOT	GO:0006413;GO:0003743
6	ABCJ	ABCJ-0020	LOC111245084	LOC111263808	maker-scaffold0000005610-augustus-gene-0*29-mRNA-1	LOC100906459	IscW_ISCW016686	LOC107361691	ROOT	GO:0035556;GO:0003924;GO:0005525
6	ABDL	ABDL-0016	LOC111245085	LOC111266764	maker-scaffold0000003714-augustus-gene-0*27-mRNA-1	LOC108864322	IscW_ISCW023081	LOC107370390	ROOT	GO:0005524;GO:0004672;GO:0006468
6	AFQN	AFQN-0001	LOC111245089	LOC111266768	maker-scaffold0000006171-augustus-gene-0*40-mRNA-1	LOC100907377	IscW_ISCW016042	LOC107363042	ROOT	GO:0005840;GO:0003735;GO:0006412
6	AHWQ	AHWQ-0001	LOC111245097	LOC111270816	augustus-scaffold0000009452-processed-gene-0*7-mRNA-1	LOC100907988	IscW_ISCW006829	LOC107371014	ROOT	GO:0005515
6	AHWP	AHWP-0001	LOC111245098	LOC111270819	augustus-scaffold0000009452-processed-gene-0*6-mRNA-1	LOC100907851	IscW_ISCW016468	LOC107365945	ROOT	GO:0000139
6	AEQI	AEQI-0001	LOC111245099	LOC111272571	maker-scaffold0000005846-augustus-gene-0*16-mRNA-1	LOC100904216	IscW_ISCW019672	LOC107363812	ROOT	GO:0005515
6	ABVG	ABVG-0003	LOC111245103	LOC111262487	augustus-scaffold0000004415-processed-gene-0*15-mRNA-1	LOC100907190	IscW_ISCW023788	LOC107360943	ROOT	GO:0016021;GO:0055085
6	ABCP	ABCP-0016	LOC111245104	LOC111261407	augustus-scaffold0000000050-processed-gene-0*17-mRNA-1	LOC100907687	IscW_ISCW017283	LOC107365149	ROOT	GO:0016021
6	AFNR	AFNR-0001	LOC111245105	LOC111261475	maker-scaffold0000016527-augustus-gene-0*85-mRNA-1	LOC100898032	IscW_ISCW020699	LOC107368935	ROOT	GO:0055114;GO:0016020;GO:0004152;GO:0006207;GO:0005737
6	ADHT	ADHT-0002	LOC111245106	LOC111260611	maker-scaffold0000029990-augustus-gene-0*41-mRNA-1	LOC108864733	IscW_ISCW007462	LOC107371130	ROOT	GO:0005576;GO:0006030;GO:0008061
6	ACTM	ACTM-0001	LOC111245110	LOC111270737	maker-scaffold0000004349-augustus-gene-0*33-mRNA-1	LOC100905448	IscW_ISCW001054	LOC107361254	ROOT	GO:0016021
6	AGHD	AGHD-0001	LOC111245116	LOC111262463	augustus-scaffold0000016513-processed-gene-0*5-mRNA-1	LOC100900657	IscW_ISCW018102	LOC107367547	ROOT	NA
6	ABFL	ABFL-0004	LOC111245118	LOC111264629	maker-scaffold0000004474-augustus-gene-0*39-mRNA-1	LOC100899481	IscW_ISCW012045	LOC107359037	ROOT	GO:0055114;GO:0050660;GO:0016614
6	AIRQ	AIRQ-0001	LOC111245120	LOC111268636	maker-scaffold0000000672-augustus-gene-0*34-mRNA-1	LOC100901792	IscW_ISCW015536	LOC107360800	ROOT	GO:0005762;GO:0003735;GO:0032543;GO:0005515
6	ABFJ	ABFJ-0002	LOC111245121	LOC111269525	maker-scaffold0000001140-augustus-gene-0*27-mRNA-1	LOC100901639	IscW_ISCW000709	LOC107368259	ROOT	GO:0005515
6	AHUN	AHUN-0001	LOC111245123	LOC111267262	maker-scaffold0000000420-augustus-gene-0*52-mRNA-1	LOC100898259	IscW_ISCW011129	LOC107369426	ROOT	GO:0034314;GO:0005885;GO:0005515
6	AFND	AFND-0001	LOC111245127	LOC111268327	maker-scaffold0000008778-augustus-gene-0*2-mRNA-1	LOC100903937	IscW_ISCW011532	LOC107364185	ROOT	GO:0005488
6	ACIQ	ACIQ-0001	LOC111245128	LOC111268328	augustus-scaffold0000003029-processed-gene-0*15-mRNA-1	LOC100904013	IscW_ISCW009264	LOC107360761	ROOT	GO:0008299
6	AGME	AGME-0001	LOC111245131	LOC111268331	maker-scaffold0000003029-augustus-gene-0*50-mRNA-1	LOC100904299	IscW_ISCW013579	LOC107368604	ROOT	GO:0044464
6	ACHI	ACHI-0001	LOC111245132	LOC111262614	maker-scaffold0000001121-augustus-gene-0*19-mRNA-1	LOC100898116	IscW_ISCW022782	LOC107371507	ROOT	GO:0005515
6	ABNC	ABNC-0004	LOC111245134	LOC111268623	maker-scaffold0000010549-augustus-gene-0*10-mRNA-1	LOC100906804	IscW_ISCW014993	LOC107362554	ROOT	GO:0030141;GO:0030424;GO:0017158;GO:0005543;GO:0030672;GO:0016021;GO:0046883;GO:0007340;GO:0048609;GO:0042802;GO:0051050;GO:0046872;GO:0048791;GO:2000026;GO:0060284;GO:0051130;GO:0048471;GO:0019905;GO:0050804;GO:0019898;GO:0046983
6	AHFQ	AHFQ-0001	LOC111245136	LOC111260614	maker-scaffold0000011704-augustus-gene-0*36-mRNA-1	LOC100906376	IscW_ISCW004225	LOC107369064	ROOT	GO:0005615
6	ABCN	ABCN-0020	LOC111245137	LOC111260617	augustus-scaffold0000011704-processed-gene-0*11-mRNA-1	LOC100904022	IscW_ISCW016533	LOC107364709	ROOT	GO:0003676;GO:0005524;GO:0008270
6	ABSZ	ABSZ-0001	LOC111245138	LOC111262438	maker-scaffold0000001993-augustus-gene-0*4-mRNA-1	LOC100897176	IscW_ISCW009361	LOC107370018	ROOT	GO:0035556
6	ASHO	ASHO-0001	LOC111245140	LOC111269252	maker-scaffold0000001493-augustus-gene-0*7-mRNA-1	LOC100906214	IscW_ISCW018061	LOC107366210	ROOT	NA
6	AIDG	AIDG-0001	LOC111245141	LOC111266148	maker-scaffold0000025726-augustus-gene-0*70-mRNA-1	LOC100904951	IscW_ISCW001589	LOC107360031	ROOT	GO:0016757
6	ABCL	ABCL-0013	LOC111245144	LOC111269477	genemark-scaffold0000002000-processed-gene-0*1-mRNA-1	LOC100902070	IscW_ISCW009981	LOC107361737	ROOT	GO:0035556;GO:0005524;GO:0004672;GO:0006468
6	AEZP	AEZP-0001	LOC111245145	LOC111269559	genemark-scaffold0000005918-processed-gene-0*0-mRNA-1	LOC100900495	IscW_ISCW002618	LOC107369209	ROOT	GO:0016021;GO:0016627;GO:0005515;GO:0005737;GO:0006629
6	AGFI	AGFI-0001	LOC111245147	LOC111269584	maker-scaffold0000007360-augustus-gene-0*10-mRNA-1	LOC100900352	IscW_ISCW013814	LOC107372094	ROOT	GO:0030198;GO:0005829;GO:0032880;GO:0001671;GO:0034504;GO:0048471;GO:0008285;GO:0042026;GO:0031227;GO:0000502;GO:0030544;GO:0045109;GO:0005654;GO:0030433;GO:0031593;GO:0051082;GO:0070628;GO:0030308;GO:0031398;GO:0032436;GO:0016234;GO:1900034;GO:0031965;GO:0060715;GO:0006986;GO:0090084;GO:0003677;GO:0051087;GO:1903644;GO:0032091;GO:0030018;GO:0032781;GO:0044183;GO:0031625;GO:0042802;GO:0043154;GO:…
6	AFKM	AFKM-0001	LOC111245152	LOC111269637	maker-scaffold0000013352-augustus-gene-0*12-mRNA-1	LOC100904945	IscW_ISCW005063	LOC107364266	ROOT	GO:0005975;GO:0016773
6	ABDO	ABDO-0009	LOC111245158	LOC111271988	maker-scaffold0000012945-augustus-gene-0*69-mRNA-1	LOC100897934	IscW_ISCW013849	LOC107364294	ROOT	GO:0005829;GO:0061631;GO:0031625;GO:0031145;GO:0085020;GO:0005654;GO:0005524;GO:0061630;GO:0070534;GO:0051301;GO:0070979;GO:1904668;GO:0010458;GO:0005680;GO:0044314;GO:0010994;GO:0035519
6	AEZJ	AEZJ-0001	LOC111245169	LOC111271322	augustus-scaffold0000008682-processed-gene-0*12-mRNA-1	LOC100898824	IscW_ISCW004150	LOC107359202	ROOT	GO:0005802;GO:0005515
6	ABDW	ABDW-0002	LOC111245170	LOC111271715	maker-scaffold0000012411-augustus-gene-0*68-mRNA-1	LOC100900193	IscW_ISCW008752	LOC107360599	ROOT	GO:0016021;GO:0005328;GO:0006836
6	AHUX	AHUX-0001	LOC111245171	LOC111269674	maker-scaffold0000004684-augustus-gene-0*21-mRNA-1	LOC100909119	IscW_ISCW008339	LOC107367513	ROOT	GO:0016021;GO:0008565;GO:0015031
6	AEVU	AEVU-0001	LOC111245172	LOC111260039	augustus-scaffold0000011183-processed-gene-0*5-mRNA-1	LOC100902113	IscW_ISCW024321	LOC107360104	ROOT	GO:0008080
6	AHIQ	AHIQ-0001	LOC111245177	LOC111266153	maker-scaffold0000017716-augustus-gene-0*21-mRNA-1	LOC100902975	IscW_ISCW006141	LOC107365174	ROOT	GO:0005634;GO:0004519;GO:0006289;GO:0003697
6	ACWF	ACWF-0001	LOC111245188	LOC111262861	maker-scaffold0000006612-augustus-gene-0*68-mRNA-1	LOC100899275	IscW_ISCW001686	LOC107363677	ROOT	GO:0071203
6	AHDW	AHDW-0001	LOC111245192	LOC111267200	maker-scaffold0000018202-augustus-gene-0*56-mRNA-1	LOC100898920	IscW_ISCW011548	LOC107368541	ROOT	GO:0005634;GO:0003684;GO:0006289;GO:0005515;GO:0043161
6	ABIL	ABIL-0001	LOC111245193	LOC111267947	augustus-scaffold0000001255-processed-gene-0*12-mRNA-1	LOC100903062	IscW_ISCW004657	LOC107361405	ROOT	GO:0016021;GO:0007186;GO:0004930
6	AFEU	AFEU-0001	LOC111245195	LOC111264438	maker-scaffold0000002358-augustus-gene-0*32-mRNA-1	LOC100900082	IscW_ISCW003953	LOC107360941	ROOT	GO:0016570;GO:0005515;GO:0006355
6	ABQL	ABQL-0002	LOC111245201	LOC111259496	maker-scaffold0000021114-augustus-gene-0*59-mRNA-1	LOC100904298	IscW_ISCW009615	LOC107359098	ROOT	GO:0003899;GO:0032549;GO:0006351;GO:0003677
6	AGET	AGET-0001	LOC111245203	LOC111259512	maker-scaffold0000023387-augustus-gene-0*37-mRNA-1	LOC100901709	IscW_ISCW021770	LOC107363658	ROOT	GO:0006351;GO:0000439;GO:0006289
6	AHTC	AHTC-0001	LOC111245206	LOC111259586	maker-scaffold0000023387-augustus-gene-0*35-mRNA-1	LOC100908781	IscW_ISCW020308	LOC107363491	ROOT	GO:0006260;GO:0003697
6	AIMN	AIMN-0001	LOC111245207	LOC111259597	maker-scaffold0000021114-augustus-gene-0*62-mRNA-1	LOC100906127	IscW_ISCW000864	LOC107364163	ROOT	GO:0003714;GO:0016922;GO:0005654;GO:0000176;GO:0017053;GO:0003677;GO:0003723;GO:0045892;GO:0000460;GO:0005730
6	ABPM	ABPM-0001	LOC111245208	LOC111259579	maker-scaffold0000021114-augustus-gene-0*60-mRNA-1	LOC100900417	IscW_ISCW001124	LOC107360793	ROOT	GO:0005509
6	AINV	AINV-0001	LOC111245211	LOC111264222	maker-scaffold0000007469-augustus-gene-0*41-mRNA-1	LOC100900641	IscW_ISCW014009	LOC107364204	ROOT	GO:0003824;GO:0008152
6	ABCG	ABCG-0014	LOC111245212	LOC111271533	maker-scaffold0000007469-augustus-gene-0*43-mRNA-1	LOC100901699	IscW_ISCW016306	LOC107360819	ROOT	GO:0042302
6	AGJT	AGJT-0001	LOC111245226	LOC111265835	maker-scaffold0000001116-augustus-gene-0*29-mRNA-1	LOC100901201	IscW_ISCW013551	LOC107363230	ROOT	GO:0005634;GO:0007049;GO:0006281
6	AGXQ	AGXQ-0001	LOC111245231	LOC111261374	maker-scaffold0000000537-augustus-gene-0*41-mRNA-1	LOC100899539	IscW_ISCW021586	LOC107361091	ROOT	GO:0000469
6	ABEL	ABEL-0006	LOC111245236	LOC111267772	maker-scaffold0000010017-augustus-gene-0*54-mRNA-1	LOC100904505	IscW_ISCW014018	LOC107362088	ROOT	GO:0003676;GO:0008270
6	ABMP	ABMP-0004	LOC111245237	LOC111273098	augustus-scaffold0000011770-processed-gene-0*27-mRNA-1	LOC100899154	IscW_ISCW017170	LOC107361928	ROOT	GO:0005509
6	ADSR	ADSR-0001	LOC111245238	LOC111259746	maker-scaffold0000008395-augustus-gene-0*16-mRNA-1	LOC100901941	IscW_ISCW020054	LOC107366671	ROOT	GO:0005515
6	ABCN	ABCN-0016	LOC111245239	LOC111270773	maker-scaffold0000017978-augustus-gene-0*32-mRNA-1	LOC100901420	IscW_ISCW013399	LOC107359282	ROOT	GO:0003676;GO:0005524
6	ABVL	ABVL-0002	LOC111245240	LOC111270774	maker-scaffold0000021149-augustus-gene-0*26-mRNA-1	LOC100902091	IscW_ISCW011143	LOC107362555	ROOT	GO:0036054;GO:0070403;GO:0036055
6	ABEW	ABEW-0008	LOC111245241	LOC111270776	maker-scaffold0000021149-augustus-gene-0*24-mRNA-1	LOC100901136	IscW_ISCW017893	LOC107363636	ROOT	GO:0007264;GO:0005525;GO:0005622
6	ABCT	ABCT-0010	LOC111245242	LOC111267566	genemark-scaffold0000017456-processed-gene-0*16-mRNA-1	LOC100897987	IscW_ISCW019321	LOC107365625	ROOT	GO:0005524;GO:0004672;GO:0006468
6	ABDX	ABDX-0005	LOC111245243	LOC111267240	maker-scaffold0000012520-exonerate_est2genome-gene-0*0-mRNA-1	LOC100906322	IscW_ISCW019840	LOC107370682	ROOT	GO:0006810;GO:0005355;GO:0016020
6	AIZX	AIZX-0001	LOC111245244	LOC111262450	genemark-scaffold0000004700-processed-gene-0*8-mRNA-1	LOC100902145	IscW_ISCW014074	LOC107368622	ROOT	GO:0019905
6	ABCD	ABCD-0028	LOC111245249	LOC111266605	maker-scaffold0000001184-augustus-gene-0*21-mRNA-1	LOC100904693	IscW_ISCW016466	LOC107371103	ROOT	GO:0006508;GO:0004252
6	AGTH	AGTH-0001	LOC111245257	LOC111266615	maker-scaffold0000006596-augustus-gene-0*4-mRNA-1	LOC100904066	IscW_ISCW018425	LOC107364044	ROOT	GO:0005788;GO:0009306
6	AHIO	AHIO-0001	LOC111245265	LOC111259182	augustus-scaffold0000005735-processed-gene-0*0-mRNA-1	LOC100898112	IscW_ISCW006586	LOC107371108	ROOT	GO:0072546;GO:0034975
6	AINR	AINR-0001	LOC111245266	LOC111266052	maker-scaffold0000015211-augustus-gene-0*14-mRNA-1	LOC100900277	IscW_ISCW009272	LOC107365621	ROOT	GO:0005515
6	AGIT	AGIT-0001	LOC111245272	LOC111261875	genemark-scaffold0000006095-processed-gene-0*8-mRNA-1	LOC100904537	IscW_ISCW011191	LOC107367237	ROOT	GO:0031087;GO:0007275;GO:0010606;GO:0005829;GO:0003725;GO:0003729;GO:0043234;GO:0039529;GO:0000932;GO:0042803;GO:1904689;GO:0017151;GO:0010494;GO:0003727;GO:0060340;GO:0003690
6	ADHN	ADHN-0001	LOC111245274	LOC111258784	augustus-scaffold0000014830-processed-gene-0*13-mRNA-1	LOC100900819	IscW_ISCW019203	LOC107363854	ROOT	GO:0003676
6	AHSK	AHSK-0001	LOC111245276	LOC111269646	maker-scaffold0000011075-augustus-gene-0*106-mRNA-1	LOC100906697	IscW_ISCW011186	LOC107368103	ROOT	GO:0042254
6	AHSL	AHSL-0001	LOC111245277	LOC111269647	maker-scaffold0000001175-augustus-gene-0*18-mRNA-1	LOC100906842	IscW_ISCW018678	LOC107369050	ROOT	GO:0005515
6	ABFN	ABFN-0006	LOC111245280	LOC111263904	maker-scaffold0000012525-augustus-gene-0*38-mRNA-1	LOC100907800	IscW_ISCW022163	LOC107368473	ROOT	GO:0005509
6	ABOX	ABOX-0001	LOC111245281	LOC111271517	genemark-scaffold0000002095-processed-gene-0*6-mRNA-1	LOC100901469	IscW_ISCW004235	LOC107361371	ROOT	GO:0016021;GO:0006814;GO:0015385;GO:0006885;GO:0055085
6	ADMV	ADMV-0001	LOC111245282	LOC111260900	augustus-scaffold0000008385-processed-gene-0*20-mRNA-1	LOC100902977	IscW_ISCW023993	LOC107367321	ROOT	GO:0009116;GO:0004731
6	ADYG	ADYG-0001	LOC111245283	LOC111262725	augustus-scaffold0000001093-processed-gene-0*16-mRNA-1	LOC100897962	IscW_ISCW015569	LOC107372285	ROOT	GO:0065007;GO:0098588;GO:0044446;GO:0031410;GO:0006914;GO:0016192;GO:0012505;GO:0008104;GO:0098805;GO:0051704;GO:0005488;GO:0006996;GO:0046907;GO:0005739;GO:0048856
6	AHYT	AHYT-0001	LOC111245284	LOC111263906	maker-scaffold0000012525-augustus-gene-0*37-mRNA-1	LOC100897447	IscW_ISCW007482	LOC107367781	ROOT	GO:0016758
6	ABRQ	ABRQ-0001	LOC111245286	LOC111268855	augustus-scaffold0000002594-processed-gene-0*10-mRNA-1	LOC100903838	IscW_ISCW002128	LOC107371552	ROOT	GO:0055114;GO:0016491
6	AFRO	AFRO-0001	LOC111245292	LOC111265034	augustus-scaffold0000009588-processed-gene-0*7-mRNA-1	LOC100903850	IscW_ISCW021698	LOC107371012	ROOT	GO:0003676
6	ABCX	ABCX-0013	LOC111245297	LOC111260590	maker-scaffold0000009100-exonerate_protein2genome-gene-0*11-mRNA-1	LOC100904010	IscW_ISCW016382	LOC107366296	ROOT	GO:0016021;GO:0007186;GO:0004930
6	AFUH	AFUH-0001	LOC111245299	LOC111271377	maker-scaffold0000015710-augustus-gene-0*34-mRNA-1	LOC100908235	IscW_ISCW023765	LOC107372100	ROOT	GO:0004825;GO:0005524;GO:0006431;GO:0005737
6	ABCN	ABCN-0022	LOC111245300	LOC111271711	maker-scaffold0000012411-augustus-gene-0*65-mRNA-1	LOC100899319	IscW_ISCW018778	LOC107369526	ROOT	GO:0003676;GO:0005524
6	AHRG	AHRG-0001	LOC111245301	LOC111271712	maker-scaffold0000012411-augustus-gene-0*66-mRNA-1	LOC100908830	IscW_ISCW002175	LOC107361883	ROOT	GO:0006427;GO:0005524;GO:0005737;GO:0004821
6	ABXZ	ABXZ-0002	LOC111245314	LOC111270381	maker-scaffold0000017011-augustus-gene-0*77-mRNA-1	LOC100901705	IscW_ISCW021262	LOC107365617	ROOT	GO:0016021
6	AEQK	AEQK-0001	LOC111245316	LOC111270365	maker-scaffold0000014151-augustus-gene-0*55-mRNA-1	LOC100909324	IscW_ISCW015960	LOC107363567	ROOT	GO:0005515
6	ACEB	ACEB-0002	LOC111245317	LOC111271524	maker-scaffold0000017159-augustus-gene-0*23-mRNA-1	LOC100900785	IscW_ISCW006975	LOC107363998	ROOT	GO:0005634
6	ABCR	ABCR-0010	LOC111245318	LOC111267279	maker-scaffold0000003493-augustus-gene-0*19-mRNA-1	LOC100897410	IscW_ISCW004907	LOC107368582	ROOT	GO:0016747
6	ACGS	ACGS-0002	LOC111245328	LOC111273877	augustus-scaffold0000007878-processed-gene-0*8-mRNA-1	LOC100907961	IscW_ISCW000783	LOC107363399	ROOT	GO:0006434;GO:0004828;GO:0005524;GO:0005737
6	AHFO	AHFO-0001	LOC111245331	LOC111267275	maker-scaffold0000000420-augustus-gene-0*53-mRNA-1	LOC100897972	IscW_ISCW012222	LOC107371186	ROOT	GO:0050896;GO:0016020
6	AFLS	AFLS-0001	LOC111245333	LOC111267277	augustus-scaffold0000021396-processed-gene-0*7-mRNA-1	LOC100902266	IscW_ISCW021942	LOC107362092	ROOT	GO:0006479;GO:0008168;GO:0043231;GO:0005737
6	ABCT	ABCT-0006	LOC111245334	LOC111267278	maker-scaffold0000021396-augustus-gene-0*32-mRNA-1	LOC100897682	IscW_ISCW014734	LOC107366753	ROOT	GO:0005524;GO:0004672;GO:0006468
6	ADLC	ADLC-0001	LOC111245337	LOC111263696	maker-scaffold0000004039-augustus-gene-0*13-mRNA-1	LOC100902037	IscW_ISCW005877	LOC107367955	ROOT	GO:0046540;GO:0000398;GO:0005688;GO:0005488
6	AGLJ	AGLJ-0001	LOC111245339	LOC111271513	maker-scaffold0000002095-augustus-gene-0*48-mRNA-1	LOC100899588	IscW_ISCW016804	LOC107366416	ROOT	GO:0004222;GO:0006627;GO:0005759
6	AFBZ	AFBZ-0001	LOC111245341	LOC111267199	genemark-scaffold0000018202-processed-gene-0*22-mRNA-1	LOC100899065	IscW_ISCW000678	LOC107368605	ROOT	GO:0005515
6	ABRH	ABRH-0002	LOC111245342	LOC111261422	maker-scaffold0000009019-augustus-gene-0*43-mRNA-1	LOC100905945	IscW_ISCW021887	LOC107361210	ROOT	GO:0046983;GO:0006355
6	ABWZ	ABWZ-0002	LOC111245346	LOC111259100	maker-scaffold0000000065-augustus-gene-0*38-mRNA-1	LOC100907982	IscW_ISCW013817	LOC107365997	ROOT	GO:0005524;GO:0006556;GO:0004478
6	ABLJ	ABLJ-0002	LOC111245348	LOC111268299	augustus-scaffold0000005980-processed-gene-0*25-mRNA-1	LOC100908959	IscW_ISCW017628	LOC107361098	ROOT	GO:0061629;GO:0045662;GO:0008307;GO:0051219;GO:0051393;GO:0010831;GO:0045214;GO:1903920;GO:0055003;GO:0005654;GO:0033365;GO:0003723;GO:0070527;GO:0060048;GO:0070062;GO:0035995;GO:0090175;GO:0001725;GO:0045944;GO:0003300;GO:0005925;GO:0030018;GO:0001974;GO:0031252;GO:0043426;GO:0002026;GO:0045663;GO:0007519;GO:0051091;GO:0042802;GO:1903919;GO:0031433;GO:0007399;GO:0008270;GO:0006874
6	AGEM	AGEM-0001	LOC111245352	LOC111264738	maker-scaffold0000027209-augustus-gene-0*23-mRNA-1	LOC100904249	IscW_ISCW014867	LOC107368409	ROOT	GO:0003676;GO:0032259;GO:0008276
6	AGLK	AGLK-0001	LOC111245353	LOC111271514	maker-scaffold0000002095-augustus-gene-0*46-mRNA-1	LOC100899868	IscW_ISCW020979	LOC107362599	ROOT	GO:0097352;GO:0006888;GO:0000149;GO:0097111
6	AHBU	AHBU-0001	LOC111245354	LOC111269822	maker-scaffold0000003638-augustus-gene-0*31-mRNA-1	LOC100908549	IscW_ISCW016908	LOC107364246	ROOT	GO:0005524;GO:0004830;GO:0006436;GO:0005737
6	ACWV	ACWV-0001	LOC111245355	LOC111270368	maker-scaffold0000004196-augustus-gene-0*8-mRNA-1	LOC100898089	IscW_ISCW008320	LOC107365281	ROOT	GO:0005515
6	AHNU	AHNU-0001	LOC111245356	LOC111259355	maker-scaffold0000017974-augustus-gene-0*15-mRNA-1	LOC100903550	IscW_ISCW005183	LOC107360677	ROOT	GO:0072546
6	AIRL	AIRL-0001	LOC111245357	LOC111267193	maker-scaffold0000022087-augustus-gene-0*76-mRNA-1	LOC100907900	IscW_ISCW020128	LOC107362994	ROOT	GO:0048468;GO:0003712;GO:0007399;GO:0005634;GO:0043068;GO:0048732;GO:0033993;GO:0009887;GO:0016043;GO:0002165;GO:0009725;GO:0014070;GO:0005515;GO:0006355
6	ABHN	ABHN-0001	LOC111245358	LOC111264509	maker-scaffold0000022087-augustus-gene-0*74-mRNA-1	LOC100899352	IscW_ISCW002878	LOC107369486	ROOT	GO:0005515
6	AHDZ	AHDZ-0001	LOC111245360	LOC111267194	augustus-scaffold0000022087-processed-gene-0*19-mRNA-1	LOC100905662	IscW_ISCW022132	LOC107359151	ROOT	GO:0042626;GO:0005524;GO:0046034;GO:0033180;GO:0015991
6	AHDY	AHDY-0001	LOC111245361	LOC111267195	maker-scaffold0000022087-augustus-gene-0*81-mRNA-1	LOC100906542	IscW_ISCW000177	LOC107369947	ROOT	GO:0000350
6	AFCD	AFCD-0001	LOC111245362	LOC111264520	maker-scaffold0000022087-augustus-gene-0*78-mRNA-1	LOC100906253	IscW_ISCW010831	LOC107359630	ROOT	GO:0031965;GO:0005829;GO:0060976;GO:0000776;GO:0031966;GO:0016829;GO:0006888;GO:0005654;GO:0045271;GO:0003281;GO:0044354;GO:0035904;GO:0019886;GO:0050896;GO:0005886;GO:0009987;GO:0005813;GO:0005515;GO:0097038
6	AHEB	AHEB-0001	LOC111245363	LOC111267196	maker-scaffold0000022087-augustus-gene-0*79-mRNA-1	LOC100906397	IscW_ISCW000962	LOC107360676	ROOT	GO:0009055;GO:0008137;GO:0016020
6	AEZR	AEZR-0001	LOC111245364	LOC111267197	maker-scaffold0000022087-augustus-gene-0*75-mRNA-1	LOC100906107	IscW_ISCW015641	LOC107371532	ROOT	GO:0016021
6	AHPY	AHPY-0001	LOC111245365	LOC111268206	augustus-scaffold0000007503-processed-gene-0*17-mRNA-1	LOC100906798	IscW_ISCW004253	LOC107372150	ROOT	GO:0017183
6	ANDW	ANDW-0001	LOC111245368	LOC111271987	maker-scaffold0000012945-augustus-gene-0*67-mRNA-1	LOC100897494	IscW_ISCW004614	LOC107365755	ROOT	GO:0030154;GO:0048513;GO:0005938;GO:0050794;GO:0048232;GO:0008092;GO:0022412;GO:0007010;GO:0061640;GO:0005856;GO:0051179
6	ABSQ	ABSQ-0002	LOC111245369	LOC111258884	maker-scaffold0000033708-augustus-gene-0*12-mRNA-1	LOC100901499	IscW_ISCW022153	LOC107367882	ROOT	GO:0005622;GO:0006511;GO:0004843
6	AGLV	AGLV-0001	LOC111245370	LOC111262647	maker-scaffold0000001214-augustus-gene-0*23-mRNA-1	LOC100904880	IscW_ISCW003256	LOC107366119	ROOT	GO:0006351;GO:0003676;GO:0000439;GO:0006289;GO:0008270
6	ABUN	ABUN-0001	LOC111245372	LOC111269467	maker-scaffold0000017937-augustus-gene-0*64-mRNA-1	LOC100901047	IscW_ISCW009342	LOC107368334	ROOT	GO:0003993;GO:0046872
6	ABRW	ABRW-0003	LOC111245378	LOC111259793	maker-scaffold0000002828-augustus-gene-0*40-mRNA-1	LOC100905881	IscW_ISCW016235	LOC107371558	ROOT	GO:0004531;GO:0006259
6	AHUC	AHUC-0001	LOC111245380	LOC111260230	maker-scaffold0000027959-augustus-gene-0*36-mRNA-1	LOC100906350	IscW_ISCW021786	LOC107364145	ROOT	GO:0008270
6	AHXM	AHXM-0001	LOC111245381	LOC111258740	augustus-scaffold0000008882-processed-gene-0*12-mRNA-1	LOC100903699	IscW_ISCW007942	LOC107372114	ROOT	GO:0005515
6	ABRY	ABRY-0003	LOC111245384	LOC111267964	maker-scaffold0000003391-augustus-gene-0*26-mRNA-1	LOC100902522	IscW_ISCW020019	LOC107362620	ROOT	GO:0005515
6	ABMG	ABMG-0002	LOC111245386	LOC111271292	maker-scaffold0000030061-augustus-gene-0*40-mRNA-1	LOC100903427	IscW_ISCW008837	LOC107359653	ROOT	GO:0070588;GO:0005891;GO:0005245
6	AEOV	AEOV-0001	LOC111245389	LOC111259681	maker-scaffold0000029088-augustus-gene-0*31-mRNA-1	LOC100904497	IscW_ISCW005436	LOC107362589	ROOT	GO:0005515
6	AHUD	AHUD-0001	LOC111245390	LOC111263868	maker-scaffold0000015409-augustus-gene-0*9-mRNA-1	LOC100903886	IscW_ISCW018055	LOC107368114	ROOT	GO:0006499;GO:0004379
6	AHOM	AHOM-0001	LOC111245391	LOC111271627	maker-scaffold0000018702-augustus-gene-0*33-mRNA-1	LOC100902135	IscW_ISCW019969	LOC107359792	ROOT	GO:0006887
6	ACOM	ACOM-0001	LOC111245395	LOC111261005	genemark-scaffold0000009448-processed-gene-0*1-mRNA-1	LOC100900101	IscW_ISCW018997	LOC107367009	ROOT	GO:0006357;GO:0032784;GO:0005515
6	AIHO	AIHO-0001	LOC111245399	LOC111267570	maker-scaffold0000017456-augustus-gene-0*70-mRNA-1	LOC100897842	IscW_ISCW015611	LOC107361566	ROOT	GO:0006189;GO:0004639
6	ABJG	ABJG-0002	LOC111245402	LOC111259111	maker-scaffold0000021451-augustus-gene-0*22-mRNA-1	LOC100899507	IscW_ISCW002513	LOC107362361	ROOT	NA
6	ABCH	ABCH-0011	LOC111245403	LOC111261429	maker-scaffold0000004639-augustus-gene-0*7-mRNA-1	LOC100905797	IscW_ISCW016434	LOC107359370	ROOT	GO:0005515
6	AFLV	AFLV-0001	LOC111245408	LOC111269675	augustus-scaffold0000004684-processed-gene-0*10-mRNA-1	LOC100899923	IscW_ISCW014695	LOC107364832	ROOT	GO:0005515
6	ACPT	ACPT-0001	LOC111245409	LOC111265462	maker-scaffold0000033856-augustus-gene-0*52-mRNA-1	LOC100900595	IscW_ISCW005987	LOC107363468	ROOT	GO:0051603;GO:0004298;GO:0005839
6	AHMG	AHMG-0001	LOC111245411	LOC111273115	maker-scaffold0000030004-augustus-gene-0*36-mRNA-1	LOC100905085	IscW_ISCW012585	LOC107359676	ROOT	GO:0000398;GO:0031965;GO:0046540;GO:0043234;GO:0005654;GO:0071011;GO:0010389;GO:0071013;GO:0005515
6	AFYW	AFYW-0001	LOC111245412	LOC111271848	maker-scaffold0000028414-augustus-gene-0*8-mRNA-1	LOC100908103	IscW_ISCW002825	LOC107371868	ROOT	GO:0007155;GO:0048513;GO:0044425;GO:0048565;GO:0035239;GO:0060429;GO:0016043;GO:0048477;GO:0050896;GO:0005886;GO:0050794;GO:0005515
6	AHJT	AHJT-0001	LOC111245414	LOC111271851	augustus-scaffold0000011920-processed-gene-0*12-mRNA-1	LOC100907669	IscW_ISCW014671	LOC107371467	ROOT	GO:0005515
6	AHPU	AHPU-0001	LOC111245415	LOC111271857	maker-scaffold0000018351-augustus-gene-0*33-mRNA-1	LOC100909097	IscW_ISCW014887	LOC107363746	ROOT	GO:0005515
6	AELC	AELC-0001	LOC111245418	LOC111270372	maker-scaffold0000012524-augustus-gene-0*10-mRNA-1	LOC100902089	IscW_ISCW008324	LOC107367913	ROOT	GO:0016021;GO:1904294;GO:1901215;GO:0005515;GO:0005789
6	AEFH	AEFH-0001	LOC111245421	LOC111271583	maker-scaffold0000003755-augustus-gene-0*52-mRNA-1	LOC100901031	IscW_ISCW020770	LOC107367189	ROOT	GO:0016874
6	ACLF	ACLF-0001	LOC111245425	LOC111258646	maker-scaffold0000004680-augustus-gene-0*8-mRNA-1	LOC100909381	IscW_ISCW010459	LOC107365838	ROOT	GO:0016021;GO:0008381
6	AFKL	AFKL-0001	LOC111245426	LOC111259795	augustus-scaffold0000002828-processed-gene-0*16-mRNA-1	LOC100904030	IscW_ISCW018024	LOC107362711	ROOT	GO:0009231;GO:0008531
6	ABDG	ABDG-0010	LOC111245427	LOC111258647	maker-scaffold0000031732-augustus-gene-0*49-mRNA-1	LOC100897273	IscW_ISCW015412	LOC107367740	ROOT	GO:0003777;GO:0005524;GO:0000915;GO:0072383;GO:0008017
6	AIQH	AIQH-0001	LOC111245428	LOC111258649	maker-scaffold0000009606-augustus-gene-0*14-mRNA-1	LOC100897644	IscW_ISCW021294	LOC107364947	ROOT	GO:0004045
6	ACFW	ACFW-0002	LOC111245429	LOC111267283	maker-scaffold0000001875-augustus-gene-0*34-mRNA-1	LOC100897705	IscW_ISCW007230	LOC107363217	ROOT	GO:0006629
6	ABFL	ABFL-0001	LOC111245434	LOC111261446	augustus-scaffold0000009398-processed-gene-0*16-mRNA-1	LOC100900537	IscW_ISCW001688	LOC107361468	ROOT	GO:0055114;GO:0050660;GO:0016614
6	AGEC	AGEC-0001	LOC111245436	LOC111261428	maker-scaffold0000024884-augustus-gene-0*23-mRNA-1	LOC100907826	IscW_ISCW001152	LOC107365603	ROOT	GO:0000123;GO:0016573
6	AICK	AICK-0001	LOC111245437	LOC111259980	augustus-scaffold0000009493-processed-gene-0*14-mRNA-1	LOC100899977	IscW_ISCW021931	LOC107361392	ROOT	GO:0005739
6	AGUR	AGUR-0001	LOC111245440	LOC111262918	genemark-scaffold0000004577-processed-gene-0*5-mRNA-1	LOC100906805	IscW_ISCW012622	LOC107361730	ROOT	GO:0044444
6	AGLE	AGLE-0001	LOC111245443	LOC111264335	maker-scaffold0000006485-augustus-gene-0*3-mRNA-1	LOC100901284	IscW_ISCW017489	LOC107366363	ROOT	GO:0003677;GO:0006355
6	ABCK	ABCK-0019	LOC111245450	LOC111268520	maker-scaffold0000001279-augustus-gene-0*32-mRNA-1	LOC100905511	IscW_ISCW021115	LOC107366281	ROOT	GO:0005524;GO:0004672;GO:0006468
6	AFNQ	AFNQ-0001	LOC111245451	LOC111269162	maker-scaffold0000023103-augustus-gene-0*7-mRNA-1	LOC100897594	IscW_ISCW011227	LOC107367650	ROOT	GO:0005829;GO:0043085;GO:0031092;GO:0061386;GO:0001843;GO:0072542;GO:0005886;GO:2001045;GO:0051726;GO:0004864;GO:0043149;GO:0002576;GO:0045202;GO:0048484;GO:0005654;GO:0008157;GO:0003779;GO:0042325;GO:0043666;GO:0007266;GO:0031532;GO:0030027;GO:0001755
6	AITL	AITL-0001	LOC111245454	LOC111260610	maker-scaffold0000028328-augustus-gene-0*16-mRNA-1	LOC100905939	IscW_ISCW006821	LOC107363261	ROOT	GO:0030133
6	AEMW	AEMW-0001	LOC111245461	LOC111260528	maker-scaffold0000012302-augustus-gene-0*43-mRNA-1	LOC100897849	IscW_ISCW020093	LOC107360902	ROOT	GO:0043565;GO:0006355
6	ABCN	ABCN-0023	LOC111245466	LOC111270979	maker-scaffold0000013603-augustus-gene-0*43-mRNA-1	LOC100903539	IscW_ISCW019100	LOC107368975	ROOT	GO:0003676;GO:0005524
6	AFYZ	AFYZ-0001	LOC111245472	LOC111272473	maker-scaffold0000007192-augustus-gene-0*6-mRNA-1	LOC108864874	IscW_ISCW009709	LOC107360541	ROOT	GO:0006777
6	AEOY	AEOY-0001	LOC111245475	LOC111260794	augustus-scaffold0000009169-processed-gene-0*5-mRNA-1	LOC100902046	IscW_ISCW011089	LOC107367648	ROOT	GO:0008270;GO:0005622;GO:0005515
6	ABCT	ABCT-0001	LOC111245478	LOC111266054	maker-scaffold0000004975-augustus-gene-0*29-mRNA-1	LOC100905551	IscW_ISCW001031	LOC107370209	ROOT	GO:0005524;GO:0004672;GO:0006468
6	ABMY	ABMY-0004	LOC111245480	LOC111262263	maker-scaffold0000001648-augustus-gene-0*23-mRNA-1	LOC100897484	IscW_ISCW017166	LOC107362693	ROOT	GO:0048731;GO:1901135;GO:0003993;GO:0044446;GO:0031410;GO:0016311;GO:0055086;GO:0042802;GO:0012505;GO:0019637;GO:0050789;GO:0031224;GO:0031090;GO:0120025;GO:0016043;GO:0017144;GO:0072521;GO:0005764
6	ABMN	ABMN-0003	LOC111245481	LOC111263698	augustus-scaffold0000008530-processed-gene-0*20-mRNA-1	LOC100909224	IscW_ISCW014518	LOC107360005	ROOT	GO:0008324;GO:0006812
6	AEOQ	AEOQ-0001	LOC111245485	LOC111271986	genemark-scaffold0000012945-processed-gene-0*11-mRNA-1	LOC100898081	IscW_ISCW010016	LOC107369434	ROOT	GO:0003860
6	ABIN	ABIN-0006	LOC111245487	LOC111272072	maker-scaffold0000023628-augustus-gene-0*32-mRNA-1	LOC100900853	IscW_ISCW023354	LOC107361871	ROOT	GO:0005524;GO:0006270;GO:0042555;GO:0003677
6	AIHN	AIHN-0001	LOC111245494	LOC111263694	maker-scaffold0000008530-augustus-gene-0*77-mRNA-1	LOC100902026	IscW_ISCW012633	LOC107364479	ROOT	GO:0005840;GO:0003735;GO:0006412
6	AHLW	AHLW-0001	LOC111245495	LOC111263695	maker-scaffold0000008530-augustus-gene-0*72-mRNA-1	LOC100907020	IscW_ISCW000124	LOC107371976	ROOT	GO:0005762;GO:0032543;GO:0005515
6	ABCK	ABCK-0021	LOC111245496	LOC111266165	maker-scaffold0000018143-augustus-gene-0*52-mRNA-1	LOC100903388	IscW_ISCW023226	LOC107363662	ROOT	GO:0005524;GO:0004674;GO:0006468;GO:0005515;GO:0000287
6	AGIN	AGIN-0001	LOC111245498	LOC111265987	maker-scaffold0000011533-augustus-gene-0*9-mRNA-1	LOC100903532	IscW_ISCW016834	LOC107369482	ROOT	GO:0003676;GO:0008270
6	ACUH	ACUH-0001	LOC111245502	LOC111267844	augustus-scaffold0000000182-processed-gene-0*5-mRNA-1	LOC100900778	IscW_ISCW002445	LOC107359239	ROOT	GO:0003676
6	ACVK	ACVK-0001	LOC111245503	LOC111271360	augustus-scaffold0000000266-processed-gene-0*9-mRNA-1	LOC100903292	IscW_ISCW017039	LOC107364906	ROOT	GO:0055114;GO:0005506;GO:0020037;GO:0016705
6	ACSR	ACSR-0001	LOC111245510	LOC111264569	genemark-scaffold0000004330-processed-gene-0*3-mRNA-1	LOC100905273	IscW_ISCW000152	LOC107363641	ROOT	GO:0035556;GO:0005515
6	AHLE	AHLE-0001	LOC111245512	LOC111264571	maker-scaffold0000028473-augustus-gene-0*13-mRNA-1	LOC100901154	IscW_ISCW013467	LOC107362551	ROOT	NA
6	ABCG	ABCG-0010	LOC111245518	LOC111262664	maker-scaffold0000003629-augustus-gene-0*22-mRNA-1	LOC100906755	IscW_ISCW013798	LOC107360301	ROOT	GO:0042302
6	ADQF	ADQF-0001	LOC111245522	LOC111266082	maker-scaffold0000000151-augustus-gene-0*27-mRNA-1	LOC100908568	IscW_ISCW004334	LOC107361368	ROOT	GO:0006559;GO:0006570;GO:0055114;GO:0004411
6	AGKW	AGKW-0001	LOC111245526	LOC111266149	maker-scaffold0000025726-augustus-gene-0*69-mRNA-1	LOC100907690	IscW_ISCW009003	LOC107370319	ROOT	GO:0000028;GO:0032545;GO:0034456;GO:0006364;GO:0005737
6	ACGV	ACGV-0002	LOC111245528	LOC111273988	maker-scaffold0000019191-augustus-gene-0*33-mRNA-1	LOC100901683	IscW_ISCW023990	LOC107367401	ROOT	GO:0005739;GO:0008033
6	ABCM	ABCM-0008	LOC111245535	LOC111265996	maker-scaffold0000005144-augustus-gene-0*88-mRNA-1	LOC100902117	IscW_ISCW010722	LOC107364155	ROOT	GO:0016021;GO:0042626;GO:0005524;GO:0055085
6	ABIH	ABIH-0002	LOC111245536	LOC111265018	maker-scaffold0000000130-augustus-gene-0*29-mRNA-1	LOC100903698	IscW_ISCW003590	LOC107359561	ROOT	GO:0006486;GO:0016020;GO:0008417
6	ACKW	ACKW-0001	LOC111245539	LOC111268647	maker-scaffold0000008741-augustus-gene-0*28-mRNA-1	LOC100899278	IscW_ISCW014401	LOC107371057	ROOT	GO:0019900;GO:0070266;GO:0005096;GO:0009408;GO:0016021;GO:0072347;GO:0035970;GO:0043539;GO:0090141;GO:0043547;GO:0032403;GO:0005741;GO:0009400;GO:0004619;GO:0016236
6	AFEH	AFEH-0001	LOC111245540	LOC111268668	maker-scaffold0000004416-augustus-gene-0*9-mRNA-1	LOC100900393	IscW_ISCW015486	LOC107365178	ROOT	GO:0007094
6	ACOI	ACOI-0002	LOC111245541	LOC111271991	maker-scaffold0000017169-augustus-gene-0*31-mRNA-1	LOC100897183	IscW_ISCW013980	LOC107371375	ROOT	GO:0016021;GO:0008324;GO:0006812;GO:0055085
6	AGMF	AGMF-0001	LOC111245543	LOC111268325	augustus-scaffold0000003029-processed-gene-0*16-mRNA-1	LOC100904442	IscW_ISCW019597	LOC107371637	ROOT	GO:0016779;GO:0009058
6	ABHG	ABHG-0004	LOC111245545	LOC111262648	maker-scaffold0000001746-augustus-gene-0*19-mRNA-1	LOC100906493	IscW_ISCW007970	LOC107361161	ROOT	GO:0016020
6	ACYR	ACYR-0001	LOC111245547	LOC111259635	maker-scaffold0000015003-augustus-gene-0*12-mRNA-1	LOC100907478	IscW_ISCW008636	LOC107360335	ROOT	GO:0035556
6	ABEV	ABEV-0009	LOC111245549	LOC111260481	maker-scaffold0000017399-augustus-gene-0*50-mRNA-1	LOC100898488	IscW_ISCW022810	LOC107364311	ROOT	GO:0070888;GO:0001935;GO:0005737;GO:0061304;GO:0031101;GO:0097067;GO:0042789;GO:0048037;GO:0005667;GO:0001228;GO:0005654;GO:0005730;GO:0035360;GO:0045600;GO:0046013;GO:0045944;GO:0046872;GO:0048821;GO:0070373;GO:0035162;GO:0043425;GO:0001102;GO:0003682;GO:1902036;GO:0001190;GO:0007399;GO:2000324;GO:0000122;GO:0045647
6	ADKR	ADKR-0001	LOC111245550	LOC111260802	maker-scaffold0000005324-augustus-gene-0*5-mRNA-1	LOC100908768	IscW_ISCW019595	LOC107366163	ROOT	GO:0005198;GO:0030130;GO:0006886;GO:0016192;GO:0030132
6	AIYR	AIYR-0001	LOC111245552	LOC111264101	augustus-scaffold0000006231-processed-gene-0*9-mRNA-1	LOC100900426	IscW_ISCW001815	LOC107371491	ROOT	GO:0008108;GO:0033499;GO:0008270
6	AFZQ	AFZQ-0001	LOC111245553	LOC111262458	maker-scaffold0000024098-augustus-gene-0*16-mRNA-1	LOC100901422	IscW_ISCW015442	LOC107366567	ROOT	GO:0005515
6	ABJU	ABJU-0001	LOC111245554	LOC111268242	maker-scaffold0000003002-augustus-gene-0*33-mRNA-1	LOC100905544	IscW_ISCW014726	LOC107362165	ROOT	NA
6	AETH	AETH-0001	LOC111245559	LOC111263692	maker-scaffold0000008530-augustus-gene-0*76-mRNA-1	LOC100898063	IscW_ISCW023016	LOC107369330	ROOT	GO:0003676
6	ACQB	ACQB-0002	LOC111245562	LOC111263812	maker-scaffold0000005337-augustus-gene-0*68-mRNA-1	LOC100905190	IscW_ISCW020516	LOC107371378	ROOT	GO:0006520;GO:0030170;GO:0008483;GO:0009058
6	ABFD	ABFD-0008	LOC111245563	LOC111270307	maker-scaffold0000029667-augustus-gene-0*9-mRNA-1	LOC100905293	IscW_ISCW018548	LOC107368951	ROOT	GO:0003676;GO:0004386
6	ABYN	ABYN-0001	LOC111245564	LOC111270308	maker-scaffold0000010164-augustus-gene-0*19-mRNA-1	LOC100902025	IscW_ISCW000176	LOC107361919	ROOT	GO:0008168;GO:0006479
6	AIFO	AIFO-0001	LOC111245565	LOC111270306	maker-scaffold0000017795-augustus-gene-0*39-mRNA-1	LOC100902174	IscW_ISCW024335	LOC107359983	ROOT	GO:0005761;GO:0005488
6	ADTB	ADTB-0001	LOC111245570	LOC111265056	maker-scaffold0000020056-augustus-gene-0*15-mRNA-1	LOC100898572	IscW_ISCW019802	LOC107361500	ROOT	GO:0007165;GO:0005911;GO:0005515
6	ABCN	ABCN-0012	LOC111245571	LOC111265057	maker-scaffold0000018470-augustus-gene-0*72-mRNA-1	LOC100898364	IscW_ISCW009472	LOC107359189	ROOT	GO:0003676;GO:0005524
6	ADHS	ADHS-0001	LOC111245575	LOC111262269	maker-scaffold0000015885-augustus-gene-0*24-mRNA-1	LOC100898098	IscW_ISCW018350	LOC107367806	ROOT	GO:0005515
6	ABQD	ABQD-0002	LOC111245578	LOC111271580	maker-scaffold0000005101-augustus-gene-0*12-mRNA-1	LOC108864154	IscW_ISCW024516	LOC107365243	ROOT	GO:0009605;GO:1901565;GO:0044444;GO:0046464;GO:0048881;GO:0042552;GO:0010842;GO:0005887;GO:0036269;GO:0048899;GO:0052689;GO:0046475;GO:0048882;GO:0007626;GO:0016298;GO:0043010;GO:0048919
6	ABCT	ABCT-0003	LOC111245579	LOC111271665	augustus-scaffold0000005099-processed-gene-0*15-mRNA-1	LOC100898913	IscW_ISCW007259	LOC107363141	ROOT	GO:0005524;GO:0004672;GO:0006468
6	AFYS	AFYS-0001	LOC111245585	LOC111269821	genemark-scaffold0000003638-processed-gene-0*6-mRNA-1	LOC100905155	IscW_ISCW015535	LOC107367520	ROOT	GO:0016570;GO:0006368;GO:0016593
6	AITX	AITX-0001	LOC111245588	LOC111262707	augustus-scaffold0000022963-processed-gene-0*28-mRNA-1	LOC100902327	IscW_ISCW012356	LOC107363195	ROOT	GO:0005829;GO:0017112
6	AGOI	AGOI-0001	LOC111245589	LOC111262193	maker-scaffold0000005381-augustus-gene-0*31-mRNA-1	LOC100908816	IscW_ISCW020736	LOC107363300	ROOT	GO:0005515
6	AGLP	AGLP-0001	LOC111245590	LOC111267151	maker-scaffold0000003820-augustus-gene-0*100-mRNA-1	LOC100904159	IscW_ISCW010383	LOC107360773	ROOT	GO:0016779;GO:0003723;GO:0006396
6	AKST	AKST-0002	LOC111245591	LOC111272208	augustus-scaffold0000005084-processed-gene-0*27-mRNA-1	LOC100901243	IscW_ISCW021777	LOC107362163	ROOT	NA
6	AGUV	AGUV-0001	LOC111245592	LOC111261445	maker-scaffold0000009019-augustus-gene-0*46-mRNA-1	LOC100901190	IscW_ISCW007905	LOC107367254	ROOT	GO:0017119
6	ADHQ	ADHQ-0002	LOC111245593	LOC111270302	augustus-scaffold0000017795-processed-gene-0*21-mRNA-1	LOC100905600	IscW_ISCW018423	LOC107367357	ROOT	GO:0008173;GO:0003676;GO:0006396
6	ABNI	ABNI-0003	LOC111245594	LOC111261476	maker-scaffold0000016527-augustus-gene-0*86-mRNA-1	LOC100904463	IscW_ISCW014660	LOC107362658	ROOT	GO:0006508;GO:0004222
6	AFLK	AFLK-0001	LOC111245595	LOC111261477	maker-scaffold0000016527-augustus-gene-0*90-mRNA-1	LOC100902496	IscW_ISCW003321	LOC107371494	ROOT	GO:0008021;GO:0007416;GO:0071782;GO:0007268;GO:0032880;GO:0016021;GO:0048489;GO:0050803;GO:0071786;GO:0005789;GO:0043025;GO:0046662;GO:0030326;GO:0005488;GO:0007626;GO:0050794;GO:0043005
6	AHTZ	AHTZ-0001	LOC111245596	LOC111261478	maker-scaffold0000016527-augustus-gene-0*87-mRNA-1	LOC100902636	IscW_ISCW005762	LOC107366861	ROOT	GO:0019211
6	AFCY	AFCY-0001	LOC111245600	LOC111262708	augustus-scaffold0000022963-processed-gene-0*27-mRNA-1	LOC100902470	IscW_ISCW002308	LOC107371485	ROOT	GO:0003735;GO:0015935;GO:0006412
6	ABLF	ABLF-0002	LOC111245602	LOC111261414	maker-scaffold0000000890-augustus-gene-0*25-mRNA-1	LOC100899903	IscW_ISCW007742	LOC107364533	ROOT	GO:0016021;GO:0006816;GO:0000166;GO:0005388
6	ADJO	ADJO-0001	LOC111245603	LOC111261415	maker-scaffold0000009398-augustus-gene-0*55-mRNA-1	LOC100900186	IscW_ISCW021863	LOC107361632	ROOT	GO:0032501;GO:0018345;GO:0016409;GO:0098791;GO:0019707;GO:0005887;GO:0005783;GO:0050789;GO:0016188;GO:0055038;GO:0045184;GO:0048856
6	AHJD	AHJD-0001	LOC111245604	LOC111268670	maker-scaffold0000007243-augustus-gene-0*8-mRNA-1	LOC100900250	IscW_ISCW005007	LOC107363525	ROOT	GO:0005869;GO:0007017
6	AKRS	AKRS-0001	LOC111245606	LOC111264093	augustus-scaffold0000000493-processed-gene-0*8-mRNA-1	LOC100904297	IscW_ISCW016093	LOC107369822	ROOT	GO:0007165;GO:0005096;GO:0005515
6	AEHP	AEHP-0001	LOC111245607	LOC111268204	augustus-scaffold0000022077-processed-gene-0*19-mRNA-1	LOC100906359	IscW_ISCW020035	LOC107363550	ROOT	GO:0006355
6	ADNH	ADNH-0001	LOC111245610	LOC111268211	maker-scaffold0000010471-augustus-gene-0*52-mRNA-1	LOC100906651	IscW_ISCW011499	LOC107368516	ROOT	NA
6	ACFG	ACFG-0002	LOC111245614	LOC111271765	maker-scaffold0000001084-augustus-gene-0*21-mRNA-1	LOC100901331	IscW_ISCW016812	LOC107368113	ROOT	GO:0070588;GO:0005262;GO:0016021;GO:0005515
6	ADPC	ADPC-0001	LOC111245615	LOC111265036	maker-scaffold0000023546-augustus-gene-0*6-mRNA-1	LOC100900700	IscW_ISCW021163	LOC107368318	ROOT	GO:0030163;GO:0008270
6	ABSY	ABSY-0003	LOC111245616	LOC111265038	maker-scaffold0000018539-augustus-gene-0*58-mRNA-1	LOC100900498	IscW_ISCW022766	LOC107363028	ROOT	GO:0006457;GO:0005524;GO:0006950;GO:0051082
6	ABCN	ABCN-0017	LOC111245617	LOC111265026	maker-scaffold0000009881-augustus-gene-0*82-mRNA-1	LOC100897965	IscW_ISCW015665	LOC107363629	ROOT	GO:0003676;GO:0005524;GO:0008270
6	AINT	AINT-0001	LOC111245619	LOC111264219	augustus-scaffold0000007469-processed-gene-0*14-mRNA-1	LOC100901272	IscW_ISCW015959	LOC107362598	ROOT	GO:0005622;GO:0050794
6	AFUW	AFUW-0001	LOC111245620	LOC111265029	maker-scaffold0000000710-augustus-gene-0*6-mRNA-1	LOC100900560	IscW_ISCW012548	LOC107363050	ROOT	GO:0017147;GO:0016055
6	AINS	AINS-0001	LOC111245622	LOC111265040	maker-scaffold0000018539-augustus-gene-0*62-mRNA-1	LOC100900992	IscW_ISCW023200	LOC107371149	ROOT	GO:0046872
6	AINU	AINU-0001	LOC111245623	LOC111264221	maker-scaffold0000007469-augustus-gene-0*42-mRNA-1	LOC100901557	IscW_ISCW015465	LOC107366568	ROOT	GO:0016021;GO:0006672;GO:0016811
6	ABPC	ABPC-0002	LOC111245630	LOC111259141	augustus-scaffold0000018670-processed-gene-0*34-mRNA-1	LOC100903814	IscW_ISCW020538	LOC107370614	ROOT	GO:0005524;GO:0004672;GO:0006468
6	ABDP	ABDP-0001	LOC111245642	LOC111259642	genemark-scaffold0000006554-processed-gene-0*14-mRNA-1	LOC100897370	IscW_ISCW000448	LOC107361529	ROOT	GO:0006629
6	ABCF	ABCF-0005	LOC111245649	LOC111264512	maker-scaffold0000010814-augustus-gene-0*49-mRNA-1	LOC100906919	IscW_ISCW006206	LOC107363564	ROOT	GO:0044456;GO:0044425;GO:1901575;GO:0044446;GO:0043005;GO:0042135;GO:0008291;GO:1901564;GO:0005515;GO:0005783;GO:0043170;GO:0043167;GO:0004104;GO:0052689;GO:0048522;GO:0048699;GO:0042221;GO:0005634;GO:0005886;GO:0009058;GO:0044421
6	ADZQ	ADZQ-0001	LOC111245650	LOC111264513	maker-scaffold0000007052-augustus-gene-0*10-mRNA-1	LOC100899636	IscW_ISCW000339	LOC107361046	ROOT	GO:0005882;GO:0005198
6	ABVJ	ABVJ-0003	LOC111245652	LOC111264518	maker-scaffold0000031208-augustus-gene-0*31-mRNA-1	LOC100907068	IscW_ISCW016116	LOC107371671	ROOT	GO:0003924
6	ACJS	ACJS-0003	LOC111245653	LOC111264516	maker-scaffold0000031208-augustus-gene-0*32-mRNA-1	LOC100899911	IscW_ISCW019408	LOC107363146	ROOT	GO:0008270
6	AEUK	AEUK-0001	LOC111245657	LOC111270355	augustus-scaffold0000003684-processed-gene-0*11-mRNA-1	LOC100901419	IscW_ISCW020649	LOC107361204	ROOT	GO:0046872
6	ABRM	ABRM-0001	LOC111245658	LOC111270383	maker-scaffold0000017011-augustus-gene-0*79-mRNA-1	LOC100908752	IscW_ISCW006819	LOC107364471	ROOT	GO:0048133;GO:0005829;GO:0004402;GO:2000772;GO:0043966;GO:0035064;GO:2001235;GO:0003713;GO:0030511;GO:0007286;GO:0072520;GO:0043968;GO:0005886;GO:0007050;GO:0008285;GO:0016580;GO:0032777;GO:1902166;GO:0030317;GO:0016602;GO:0030308;GO:0043982;GO:0006260;GO:0005794;GO:0003677;GO:0046872;GO:0006606;GO:0006281;GO:0006978;GO:0045111;GO:0032403;GO:0070776;GO:0045893;GO:0003682;GO:0043983;GO:0000812;GO:…
6	AELB	AELB-0001	LOC111245660	LOC111270356	maker-scaffold0000003684-augustus-gene-0*31-mRNA-1	LOC100901564	IscW_ISCW020648	LOC107359360	ROOT	GO:0090305;GO:0004521
6	AGVJ	AGVJ-0001	LOC111245663	LOC111264210	maker-scaffold0000000974-augustus-gene-0*23-mRNA-1	LOC100904275	IscW_ISCW014140	LOC107367017	ROOT	GO:0005524;GO:0004672;GO:0006468
6	ABCL	ABCL-0022	LOC111245664	LOC111261762	maker-scaffold0000032324-augustus-gene-0*17-mRNA-1	LOC100900400	IscW_ISCW020006	LOC107365180	ROOT	GO:0005524;GO:0004672;GO:0006468
6	AGXF	AGXF-0001	LOC111245665	LOC111261763	maker-scaffold0000018629-augustus-gene-0*24-mRNA-1	LOC100902585	IscW_ISCW021211	LOC107359492	ROOT	GO:0004725;GO:0016311;GO:0008138
6	ABCZ	ABCZ-0007	LOC111245670	LOC111268809	augustus-scaffold0000024848-processed-gene-0*19-mRNA-1	LOC100906524	IscW_ISCW014866	LOC107371363	ROOT	GO:0016021;GO:0006508;GO:0005524;GO:0004222;GO:0008270
6	ABGN	ABGN-0005	LOC111245673	LOC111267767	maker-scaffold0000010017-augustus-gene-0*55-mRNA-1	LOC108864243	IscW_ISCW019151	LOC107362854	ROOT	GO:0043565;GO:0003700;GO:0006355
6	ABFJ	ABFJ-0008	LOC111245676	LOC111264211	maker-scaffold0000000974-augustus-gene-0*22-mRNA-1	LOC100903270	IscW_ISCW015622	LOC107359240	ROOT	GO:0009526;GO:0006915;GO:0009314;GO:0044425;GO:0009507;GO:0001523;GO:0097458;GO:0019866;GO:0012505;GO:0031323;GO:0048522;GO:0016616;GO:0009887;GO:0009966;GO:0065008;GO:0005886;GO:0005515
6	AGLF	AGLF-0001	LOC111245678	LOC111262227	genemark-scaffold0000023407-processed-gene-0*9-mRNA-1	LOC100908403	IscW_ISCW009030	LOC107366809	ROOT	GO:0003677;GO:0006355
6	AEKJ	AEKJ-0001	LOC111245679	LOC111262228	maker-scaffold0000023407-augustus-gene-0*38-mRNA-1	LOC100908702	IscW_ISCW013307	LOC107368698	ROOT	GO:0003676;GO:0001832;GO:0007566;GO:0006360;GO:0005737;GO:0005730;GO:0005515;GO:0006355
6	ABCG	ABCG-0013	LOC111245681	LOC111261218	genemark-scaffold0000003948-processed-gene-0*1-mRNA-1	LOC100905626	IscW_ISCW016305	LOC107365602	ROOT	GO:0042302
6	AFWK	AFWK-0001	LOC111245685	LOC111266754	maker-scaffold0000004823-augustus-gene-0*17-mRNA-1	LOC108864622	IscW_ISCW015036	LOC107368707	ROOT	NA
6	AISY	AISY-0001	LOC111245687	LOC111266761	maker-scaffold0000006171-augustus-gene-0*37-mRNA-1	LOC100898435	IscW_ISCW006234	LOC107369297	ROOT	GO:0016567
6	AHPS	AHPS-0001	LOC111245688	LOC111266762	maker-scaffold0000006171-augustus-gene-0*38-mRNA-1	LOC100901177	IscW_ISCW013815	LOC107364541	ROOT	GO:0005515
6	AIQN	AIQN-0001	LOC111245689	LOC111266757	maker-scaffold0000004823-augustus-gene-0*19-mRNA-1	LOC100902999	IscW_ISCW011818	LOC107365910	ROOT	NA
6	ACNV	ACNV-0001	LOC111245692	LOC111269368	genemark-scaffold0000012614-processed-gene-0*3-mRNA-1	LOC100903211	IscW_ISCW016134	LOC107364020	ROOT	GO:0006888;GO:0006886;GO:0030127;GO:0008270
6	AEGX	AEGX-0001	LOC111245698	LOC111269205	maker-scaffold0000028009-augustus-gene-0*47-mRNA-1	LOC100900263	IscW_ISCW007303	LOC107368607	ROOT	GO:0042254;GO:0005622
6	AFLC	AFLC-0001	LOC111245699	LOC111269207	augustus-scaffold0000028009-processed-gene-0*21-mRNA-1	LOC108864321	IscW_ISCW022133	LOC107359898	ROOT	GO:0006261;GO:0005515
6	AICL	AICL-0001	LOC111245702	LOC111269209	maker-scaffold0000028009-augustus-gene-0*43-mRNA-1	LOC100900122	IscW_ISCW006943	LOC107362419	ROOT	GO:0005634;GO:0006352
6	ABIG	ABIG-0006	LOC111245705	LOC111269376	maker-scaffold0000006498-augustus-gene-0*10-mRNA-1	LOC100909152	IscW_ISCW021572	LOC107360037	ROOT	GO:0004298;GO:0019773;GO:0006511
6	AGDI	AGDI-0001	LOC111245706	LOC111261455	maker-scaffold0000001582-augustus-gene-0*47-mRNA-1	LOC100897461	IscW_ISCW021672	LOC107365222	ROOT	GO:0005634;GO:0042254
6	ADTY	ADTY-0001	LOC111245708	LOC111261456	maker-scaffold0000007039-augustus-gene-0*55-mRNA-1	LOC100908470	IscW_ISCW002790	LOC107360122	ROOT	GO:0044444;GO:0023051;GO:0016757;GO:0012505;GO:0010646;GO:0019730;GO:0048519;GO:0005576;GO:0048583;GO:0043231;GO:0010817
6	AIVR	AIVR-0001	LOC111245709	LOC111261457	maker-scaffold0000007039-augustus-gene-0*58-mRNA-1	LOC100908610	IscW_ISCW003399	LOC107362084	ROOT	GO:0046521;GO:0004767;GO:0032995;GO:0016021;GO:0052712;GO:0035556;GO:0005901;GO:0048522;GO:0009612;GO:0046513;GO:0005739
6	AJFE	AJFE-0001	LOC111245710	LOC111264681	maker-scaffold0000003284-augustus-gene-0*17-mRNA-1	LOC100902784	IscW_ISCW006227	LOC107369136	ROOT	GO:0003676;GO:0006139;GO:0005515;GO:0008408
6	ABHM	ABHM-0005	LOC111245711	LOC111261458	maker-scaffold0000001582-augustus-gene-0*46-mRNA-1	LOC100897318	IscW_ISCW021570	LOC107371065	ROOT	GO:0016717;GO:0055114;GO:0006629
6	ABEI	ABEI-0008	LOC111245723	LOC111272711	augustus-scaffold0000015811-processed-gene-0*5-mRNA-1	LOC100908613	IscW_ISCW015937	LOC107367574	ROOT	GO:0043565;GO:0003700;GO:0006355
6	AJGM	AJGM-0001	LOC111245724	LOC111268324	maker-scaffold0000001026-augustus-gene-0*9-mRNA-1	LOC100899459	IscW_ISCW011185	LOC107361934	ROOT	GO:0005813;GO:0000922
6	ABCI	ABCI-0024	LOC111245730	LOC111267748	maker-scaffold0000022401-augustus-gene-0*33-mRNA-1	LOC100902610	IscW_ISCW016158	LOC107371028	ROOT	GO:0004715;GO:0005524;GO:0035556;GO:0006468;GO:0016020
6	ADKQ	ADKQ-0001	LOC111245731	LOC111267749	maker-scaffold0000006168-augustus-gene-0*16-mRNA-1	LOC100903635	IscW_ISCW006457	LOC107364493	ROOT	GO:0030276;GO:0048268;GO:0005545;GO:0030136
6	ABCJ	ABCJ-0010	LOC111245746	LOC111268922	maker-scaffold0000004318-augustus-gene-0*29-mRNA-1	LOC100898445	IscW_ISCW010282	LOC107362689	ROOT	GO:0005525;GO:0003924;GO:0007165;GO:0016020
6	ACOV	ACOV-0001	LOC111245751	LOC111265058	maker-scaffold0000018470-augustus-gene-0*71-mRNA-1	LOC100898713	IscW_ISCW016565	LOC107371779	ROOT	GO:0003676
6	ABLU	ABLU-0004	LOC111245754	LOC111262165	maker-scaffold0000011465-augustus-gene-0*25-mRNA-1	LOC100907156	IscW_ISCW007081	LOC107365543	ROOT	GO:0005634;GO:0019901;GO:0000079;GO:0010389
6	ADNU	ADNU-0003	LOC111245758	LOC111264570	genemark-scaffold0000023574-processed-gene-0*4-mRNA-1	LOC100899239	IscW_ISCW018080	LOC107364697	ROOT	GO:0005524;GO:0016887;GO:0016020
6	AGPV	AGPV-0001	LOC111245760	LOC111265581	maker-scaffold0000000773-augustus-gene-0*7-mRNA-1	LOC100899483	IscW_ISCW018078	LOC107364711	ROOT	GO:0005524;GO:0016887
6	AHFS	AHFS-0001	LOC111245767	LOC111261714	genemark-scaffold0000018519-processed-gene-0*3-mRNA-1	LOC100905760	IscW_ISCW015936	LOC107366813	ROOT	GO:0016757
6	AHFT	AHFT-0001	LOC111245768	LOC111261715	augustus-scaffold0000018519-processed-gene-0*6-mRNA-1	LOC100905175	IscW_ISCW006291	LOC107371814	ROOT	GO:0007292;GO:0002164;GO:0003723;GO:0042273;GO:0005634;GO:0009987;GO:0007444
6	AFCV	AFCV-0001	LOC111245769	LOC111270993	augustus-scaffold0000014538-processed-gene-0*13-mRNA-1	LOC100906050	IscW_ISCW015934	LOC107366785	ROOT	GO:0005515;GO:0003697
6	ABDR	ABDR-0011	LOC111245772	LOC111258837	genemark-scaffold0000012465-processed-gene-0*5-mRNA-1	LOC100898358	IscW_ISCW017050	LOC107359312	ROOT	GO:0016021;GO:0007186;GO:0004930
6	ASJB	ASJB-0001	LOC111245774	LOC111261718	maker-scaffold0000005716-augustus-gene-0*18-mRNA-1	LOC100900838	IscW_ISCW008190	LOC107368106	ROOT	GO:0006457;GO:0051082;GO:0016272
6	ABDZ	ABDZ-0001	LOC111245777	LOC111268901	maker-scaffold0000010498-augustus-gene-0*8-mRNA-1	LOC100908605	IscW_ISCW005791	LOC107362126	ROOT	GO:0005509;GO:0016787
6	AFXQ	AFXQ-0001	LOC111245779	LOC111268956	maker-scaffold0000001105-augustus-gene-0*26-mRNA-1	LOC100900606	IscW_ISCW014172	LOC107368711	ROOT	GO:0003676;GO:0004523;GO:0000287
6	ABVG	ABVG-0002	LOC111245782	LOC111266085	augustus-scaffold0000000151-processed-gene-0*15-mRNA-1	LOC100907430	IscW_ISCW007904	LOC107370810	ROOT	GO:0016021;GO:0055085
6	ABKP	ABKP-0003	LOC111245783	LOC111266084	maker-scaffold0000000151-augustus-gene-0*28-mRNA-1	LOC100908704	IscW_ISCW022298	LOC107372259	ROOT	GO:0044422;GO:0019369;GO:0005811;GO:0006631;GO:0016020;GO:0017064;GO:0004040;GO:0005739
6	ACJX	ACJX-0001	LOC111245786	LOC111269507	maker-scaffold0000005668-augustus-gene-0*32-mRNA-1	LOC100903742	IscW_ISCW004607	LOC107364409	ROOT	GO:0003899;GO:0006366;GO:0003677;GO:0005665
6	ACUD	ACUD-0001	LOC111245787	LOC111269508	maker-scaffold0000002681-augustus-gene-0*14-mRNA-1	LOC100905767	IscW_ISCW000409	LOC107362616	ROOT	GO:0005515
6	ABJO	ABJO-0002	LOC111245788	LOC111271538	augustus-scaffold0000003222-processed-gene-0*6-mRNA-1	LOC100898868	IscW_ISCW008982	LOC107367884	ROOT	GO:0006470;GO:0030145;GO:0004722;GO:0000287
6	AGXK	AGXK-0001	LOC111245790	LOC111271541	maker-scaffold0000016094-augustus-gene-0*39-mRNA-1	LOC100898016	IscW_ISCW020261	LOC107369722	ROOT	GO:0006260;GO:0000811
6	AGKX	AGKX-0001	LOC111245795	LOC111264418	maker-scaffold0000023704-augustus-gene-0*10-mRNA-1	LOC100898728	IscW_ISCW011879	LOC107367769	ROOT	GO:0042802;GO:0048213;GO:0007030;GO:0000139;GO:0046907;GO:0017119;GO:0006890
6	AORV	AORV-0001	LOC111245797	LOC111264419	maker-scaffold0000011545-augustus-gene-0*19-mRNA-1	LOC100899020	IscW_ISCW012515	LOC107359179	ROOT	NA
6	ABWL	ABWL-0003	LOC111245800	LOC111264425	augustus-scaffold0000026500-processed-gene-0*16-mRNA-1	LOC100898586	IscW_ISCW022842	LOC107366285	ROOT	GO:0006915;GO:0005829;GO:0031097;GO:0044306;GO:0005886;GO:0005813;GO:0034613;GO:0005802;GO:0009554;GO:0001934;GO:0034973;GO:0019901;GO:0035329;GO:1903473;GO:0000902;GO:0005730;GO:0008355;GO:0010449;GO:0008283;GO:0042052;GO:0016028;GO:0010976;GO:0009556;GO:0007059;GO:0005769;GO:0045886;GO:0030707;GO:0070451;GO:0030036;GO:0007616;GO:0009524;GO:0035265;GO:0009705
6	ABWH	ABWH-0001	LOC111245801	LOC111264421	maker-scaffold0000011545-augustus-gene-0*21-mRNA-1	LOC100898152	IscW_ISCW008045	LOC107360431	ROOT	GO:0016021;GO:0007155;GO:0042246
6	ACBV	ACBV-0001	LOC111245805	LOC111271647	genemark-scaffold0000000815-processed-gene-0*13-mRNA-1	LOC100904980	IscW_ISCW016480	LOC107359129	ROOT	GO:0030198;GO:0009888;GO:0031122;GO:0031005;GO:0012505;GO:0043025;GO:0005578;GO:0030425;GO:0098742;GO:0042051;GO:0030054;GO:0051124;GO:0007274;GO:2000331;GO:0001941;GO:0031594;GO:0034110;GO:0048598;GO:0048036;GO:0001934;GO:0042734;GO:0045211;GO:0003008;GO:0031346;GO:0007507;GO:0042803;GO:0010927;GO:0005102;GO:0046982;GO:0034116;GO:0097090;GO:0022416;GO:0120035;GO:0016200;GO:0040017;GO:0005887;GO:…
6	ABCL	ABCL-0016	LOC111245808	LOC111263872	maker-scaffold0000004305-augustus-gene-0*34-mRNA-1	LOC100907368	IscW_ISCW015270	LOC107361280	ROOT	NA
6	AGVR	AGVR-0001	LOC111245811	LOC111265030	maker-scaffold0000009881-augustus-gene-0*83-mRNA-1	LOC100901074	IscW_ISCW011293	LOC107362709	ROOT	GO:0006351;GO:0046983;GO:0003899
6	AHCJ	AHCJ-0001	LOC111245812	LOC111265027	maker-scaffold0000009881-augustus-gene-0*89-mRNA-1	LOC100908183	IscW_ISCW022259	LOC107364941	ROOT	NA
6	ABGM	ABGM-0003	LOC111245813	LOC111262240	maker-scaffold0000032762-augustus-gene-0*45-mRNA-1	LOC100901323	IscW_ISCW011768	LOC107362982	ROOT	GO:0003676;GO:0005515
6	ABEO	ABEO-0001	LOC111245819	LOC111267115	maker-scaffold0000011915-augustus-gene-0*37-mRNA-1	LOC100902338	IscW_ISCW000464	LOC107360395	ROOT	GO:0004930;GO:0007186;GO:0030246;GO:0007166;GO:0016021
6	AFLX	AFLX-0001	LOC111245823	LOC111269667	augustus-scaffold0000003424-processed-gene-0*9-mRNA-1	LOC100897247	IscW_ISCW009262	LOC107366689	ROOT	GO:0043967;GO:0006338;GO:0045892;GO:0006281;GO:0043968;GO:0035267
6	AHEN	AHEN-0001	LOC111245825	LOC111267290	maker-scaffold0000004662-augustus-gene-0*133-mRNA-1	LOC100909092	IscW_ISCW016474	LOC107363789	ROOT	GO:0035556;GO:0046488;GO:0005524;GO:0046872;GO:0016307
6	AHQJ	AHQJ-0001	LOC111245826	LOC111267291	augustus-scaffold0000004662-processed-gene-0*32-mRNA-1	LOC100909233	IscW_ISCW016478	LOC107371609	ROOT	GO:0005515
6	ABRF	ABRF-0001	LOC111245829	LOC111267294	augustus-scaffold0000004662-processed-gene-0*30-mRNA-1	LOC100908236	IscW_ISCW001441	LOC107362995	ROOT	GO:0016702;GO:0005506;GO:0031418;GO:0055114;GO:0005783;GO:0004656;GO:0005515
6	AJLS	AJLS-0001	LOC111245830	LOC111267295	maker-scaffold0000004662-augustus-gene-0*132-mRNA-1	LOC100908945	IscW_ISCW013341	LOC107368771	ROOT	GO:0035023;GO:0005089;GO:0046872
6	ACBY	ACBY-0002	LOC111245831	LOC111267296	maker-scaffold0000004662-augustus-gene-0*137-mRNA-1	LOC100908378	IscW_ISCW012528	LOC107360457	ROOT	GO:0004407;GO:0016575
6	ACNJ	ACNJ-0002	LOC111245832	LOC111267297	maker-scaffold0000004662-augustus-gene-0*135-mRNA-1	LOC100898024	IscW_ISCW017853	LOC107372265	ROOT	GO:0005515
6	ABQC	ABQC-0001	LOC111245833	LOC111267298	maker-scaffold0000004662-augustus-gene-0*140-mRNA-1	LOC100908523	IscW_ISCW004116	LOC107364396	ROOT	GO:0004449;GO:0006099;GO:0051287;GO:0000287
6	AINM	AINM-0001	LOC111245834	LOC111267299	maker-scaffold0000005312-augustus-gene-0*8-mRNA-1	LOC100897268	IscW_ISCW022185	LOC107367275	ROOT	GO:0044444;GO:0010923;GO:0032991;GO:0005654;GO:0071310;GO:1903507;GO:0006357;GO:0005515
6	AINK	AINK-0001	LOC111245835	LOC111267300	maker-scaffold0000004662-augustus-gene-0*141-mRNA-1	LOC100908804	IscW_ISCW007306	LOC107370318	ROOT	GO:0005515
6	AINL	AINL-0001	LOC111245836	LOC111267301	augustus-scaffold0000005312-processed-gene-0*2-mRNA-1	LOC100909376	IscW_ISCW024672	LOC107360249	ROOT	GO:0005761
6	AKLD	AKLD-0001	LOC111245837	LOC111267303	maker-scaffold0000004662-augustus-gene-0*138-mRNA-1	LOC100908662	IscW_ISCW019654	LOC107371349	ROOT	GO:0005739;GO:0008137
6	ACJR	ACJR-0002	LOC111245839	LOC111271731	maker-scaffold0000004222-augustus-gene-0*21-mRNA-1	LOC100905417	IscW_ISCW020847	LOC107371949	ROOT	GO:0005515
6	AHBF	AHBF-0001	LOC111245840	LOC111272908	maker-scaffold0000018723-augustus-gene-0*43-mRNA-1	LOC100898732	IscW_ISCW011260	LOC107362947	ROOT	GO:0055114;GO:0004471;GO:0051287
6	ADYW	ADYW-0001	LOC111245841	LOC111271733	maker-scaffold0000004222-augustus-gene-0*20-mRNA-1	LOC100905710	IscW_ISCW005076	LOC107360642	ROOT	GO:0005515;GO:0003723
6	ABFV	ABFV-0001	LOC111245845	LOC111267853	maker-scaffold0000011504-augustus-gene-0*6-mRNA-1	LOC100901842	IscW_ISCW004720	LOC107366463	ROOT	GO:0016746
6	ABET	ABET-0008	LOC111245847	LOC111258619	augustus-scaffold0000031732-processed-gene-0*17-mRNA-1	LOC100897936	IscW_ISCW017171	LOC107371679	ROOT	GO:0004491;GO:0055114
6	AITO	AITO-0001	LOC111245848	LOC111258620	maker-scaffold0000031732-augustus-gene-0*50-mRNA-1	LOC100897564	IscW_ISCW015557	LOC107369877	ROOT	GO:0016787
6	AGJE	AGJE-0001	LOC111245852	LOC111263786	genemark-scaffold0000004832-processed-gene-0*1-mRNA-1	LOC100906315	IscW_ISCW002009	LOC107371102	ROOT	GO:0007005;GO:0003924;GO:0005509;GO:0031307;GO:0005525
6	AFWG	AFWG-0001	LOC111245853	LOC111263788	maker-scaffold0000004832-augustus-gene-0*20-mRNA-1	LOC100900561	IscW_ISCW006441	LOC107367313	ROOT	GO:0005769;GO:0008284;GO:0043406;GO:0046330;GO:0030183;GO:2001235;GO:0005783;GO:0042803;GO:0048471;GO:0000086;GO:0009653;GO:0046903;GO:0005509;GO:0046982
6	AIKQ	AIKQ-0001	LOC111245854	LOC111271772	maker-scaffold0000014602-augustus-gene-0*48-mRNA-1	LOC100907994	IscW_ISCW024218	LOC107362124	ROOT	GO:0016192;GO:0030008
6	AGLQ	AGLQ-0001	LOC111245857	LOC111267155	maker-scaffold0000009659-augustus-gene-0*11-mRNA-1	LOC100904300	IscW_ISCW008989	LOC107367325	ROOT	GO:0060288;GO:0005829;GO:0007390;GO:0031253;GO:0031589;GO:0045010;GO:0008258;GO:0005522;GO:0005911;GO:0030425;GO:0001843;GO:0030335;GO:0007303;GO:0005938;GO:0071212;GO:1900028;GO:1990830;GO:0070062;GO:0045296;GO:0050699;GO:0030048;GO:0032433;GO:0003779;GO:0051496;GO:0001725;GO:0007411;GO:0030168;GO:0010633;GO:0005925;GO:0007298;GO:0048813;GO:0071346;GO:0051491;GO:0010591;GO:1990255;GO:0048749;GO:…
6	AIKR	AIKR-0001	LOC111245858	LOC111271773	maker-scaffold0000014602-augustus-gene-0*44-mRNA-1	LOC100908134	IscW_ISCW005008	LOC107368075	ROOT	GO:0005840;GO:0003735;GO:0006412
6	ADTV	ADTV-0001	LOC111245860	LOC111267152	maker-scaffold0000011970-augustus-gene-0*31-mRNA-1	LOC100904443	IscW_ISCW012565	LOC107362590	ROOT	GO:0035641;GO:0005654
6	AGLS	AGLS-0001	LOC111245861	LOC111267154	augustus-scaffold0000011369-processed-gene-0*7-mRNA-1	LOC100901141	IscW_ISCW003654	LOC107361543	ROOT	NA
6	AFTX	AFTX-0001	LOC111245862	LOC111273864	maker-scaffold0000015651-augustus-gene-0*67-mRNA-1	LOC100898791	IscW_ISCW014230	LOC107364057	ROOT	GO:0005515
6	AGJZ	AGJZ-0001	LOC111245868	LOC111269443	maker-scaffold0000013031-augustus-gene-0*15-mRNA-1	LOC100897369	IscW_ISCW014694	LOC107367168	ROOT	GO:0005829;GO:0004842;GO:2001235;GO:0032922;GO:0003713;GO:0070294;GO:0042752;GO:0050680;GO:0005730;GO:0042147;GO:0007565;GO:0034314;GO:0043406;GO:0006974;GO:0090190;GO:0070534;GO:0044459;GO:0006357;GO:0045893;GO:0071478;GO:0005768;GO:0030904;GO:0042802;GO:0000785;GO:0045892;GO:0006259
6	ACGI	ACGI-0001	LOC111245869	LOC111273871	genemark-scaffold0000014249-processed-gene-0*2-mRNA-1	LOC100903028	IscW_ISCW011750	LOC107366485	ROOT	GO:0046872;GO:0005524;GO:0006099;GO:0003824
6	AHUB	AHUB-0001	LOC111245870	LOC111273872	maker-scaffold0000025709-augustus-gene-0*29-mRNA-1	LOC100903168	IscW_ISCW011735	LOC107364551	ROOT	GO:0005525
6	AHPT	AHPT-0001	LOC111245873	LOC111271856	maker-scaffold0000018351-augustus-gene-0*31-mRNA-1	LOC100907685	IscW_ISCW019381	LOC107368995	ROOT	GO:0006915;GO:0003924;GO:0005739;GO:0007005;GO:0005525
6	ADQO	ADQO-0001	LOC111245874	LOC111271855	maker-scaffold0000026515-augustus-gene-0*37-mRNA-1	LOC100909239	IscW_ISCW000781	LOC107372092	ROOT	GO:0008308;GO:0005741;GO:0098656
6	ABED	ABED-0011	LOC111245876	LOC111263865	maker-scaffold0000003495-augustus-gene-0*35-mRNA-1	LOC100906788	IscW_ISCW020101	LOC107372274	ROOT	GO:0016514;GO:0016887;GO:0042393;GO:0005524;GO:0006338;GO:0006355
6	AHUE	AHUE-0001	LOC111245877	LOC111263867	genemark-scaffold0000003495-processed-gene-0*5-mRNA-1	LOC100906641	IscW_ISCW023066	LOC107369666	ROOT	GO:0043565;GO:0016571;GO:0042054;GO:0003682;GO:0000790;GO:0048666;GO:0045892;GO:0051093;GO:0005515;GO:0035097
6	ABGS	ABGS-0005	LOC111245878	LOC111260231	augustus-scaffold0000027959-processed-gene-0*9-mRNA-1	LOC100906496	IscW_ISCW008981	LOC107362640	ROOT	GO:0044425;GO:0016266;GO:0030145;GO:0005783;GO:0009312;GO:0018243;GO:0004653;GO:0005576;GO:0000139;GO:0005795
6	AFJX	AFJX-0001	LOC111245880	LOC111259108	maker-scaffold0000018056-augustus-gene-0*21-mRNA-1	LOC108864055	IscW_ISCW015706	LOC107366898	ROOT	GO:0003677
6	AEDU	AEDU-0001	LOC111245882	LOC111259105	maker-scaffold0000000065-augustus-gene-0*34-mRNA-1	LOC100907655	IscW_ISCW018552	LOC107360828	ROOT	GO:0005515
6	ACDE	ACDE-0002	LOC111245884	LOC111259682	maker-scaffold0000033183-augustus-gene-0*22-mRNA-1	LOC100907335	IscW_ISCW016251	LOC107369527	ROOT	GO:0006915;GO:0045893;GO:0005829;GO:0016571;GO:0055008;GO:0018024;GO:0005813;GO:0019953;GO:0003677;GO:0007399;GO:0048589;GO:0010629;GO:0048523;GO:0071564;GO:0008284;GO:0050896;GO:0009790;GO:0071565;GO:0005515;GO:0035097
6	AEZG	AEZG-0001	LOC111245885	LOC111259683	augustus-scaffold0000034010-processed-gene-0*10-mRNA-1	LOC100908950	IscW_ISCW001820	LOC107367285	ROOT	GO:0016021;GO:0005215;GO:0055085
6	AEKG	AEKG-0001	LOC111245887	LOC111264651	maker-scaffold0000001172-augustus-gene-0*16-mRNA-1	LOC100899005	IscW_ISCW024257	LOC107364951	ROOT	GO:0001104;GO:0016592;GO:0006357
6	ABCZ	ABCZ-0010	LOC111245888	LOC111264678	maker-scaffold0000006476-augustus-gene-0*69-mRNA-1	LOC100898615	IscW_ISCW018294	LOC107369905	ROOT	GO:0036402;GO:0005524;GO:0030163;GO:0005737
6	AEKF	AEKF-0001	LOC111245891	LOC111264728	maker-scaffold0000000956-augustus-gene-0*9-mRNA-1	LOC100898860	IscW_ISCW000602	LOC107362812	ROOT	GO:0004045;GO:0005515
6	AFNT	AFNT-0001	LOC111245894	LOC111265310	maker-scaffold0000000165-augustus-gene-0*21-mRNA-1	LOC100900590	IscW_ISCW022845	LOC107361281	ROOT	GO:0046983
6	AFNU	AFNU-0001	LOC111245895	LOC111265318	augustus-scaffold0000000165-processed-gene-0*9-mRNA-1	LOC100900732	IscW_ISCW009773	LOC107359270	ROOT	GO:0034613;GO:0050794;GO:0000775;GO:0006913;GO:0042221;GO:0005635;GO:0043234;GO:0015031
6	ABQG	ABQG-0001	LOC111245897	LOC111265293	augustus-scaffold0000000165-processed-gene-0*10-mRNA-1	LOC100898604	IscW_ISCW003816	LOC107367213	ROOT	GO:0009058;GO:0016844
6	ADGB	ADGB-0001	LOC111245899	LOC111272635	augustus-scaffold0000010009-processed-gene-0*8-mRNA-1	LOC100902998	IscW_ISCW022591	LOC107371559	ROOT	GO:0003676;GO:0006139;GO:0008408
6	AHRJ	AHRJ-0001	LOC111245901	LOC111272631	maker-scaffold0000003396-augustus-gene-0*61-mRNA-1	LOC100902704	IscW_ISCW001860	LOC107368068	ROOT	GO:0003676
6	AEWM	AEWM-0001	LOC111245902	LOC111272632	maker-scaffold0000003396-augustus-gene-0*62-mRNA-1	LOC100901216	IscW_ISCW021455	LOC107364215	ROOT	GO:0006508;GO:0004252
6	AEJL	AEJL-0001	LOC111245903	LOC111272633	maker-scaffold0000003396-augustus-gene-0*60-mRNA-1	LOC100901359	IscW_ISCW021454	LOC107368911	ROOT	GO:0005634;GO:0006351;GO:0003899;GO:0003677
6	AINW	AINW-0001	LOC111245904	LOC111272634	maker-scaffold0000003396-augustus-gene-0*58-mRNA-1	LOC100901076	IscW_ISCW010752	LOC107370115	ROOT	GO:0003735;GO:0015935;GO:0003723;GO:0006412
6	ACTP	ACTP-0001	LOC111245905	LOC111266039	maker-scaffold0000007627-augustus-gene-0*5-mRNA-1	LOC100904572	IscW_ISCW001994	LOC107371371	ROOT	GO:0035023;GO:0005089;GO:0046872
6	AHUF	AHUF-0001	LOC111245907	LOC111266042	augustus-scaffold0000023551-processed-gene-0*24-mRNA-1	LOC100902222	IscW_ISCW017081	LOC107360715	ROOT	GO:0016567;GO:0004842
6	ABHR	ABHR-0002	LOC111245908	LOC111266043	maker-scaffold0000030855-augustus-gene-0*35-mRNA-1	LOC100902506	IscW_ISCW012672	LOC107360948	ROOT	NA
6	AINX	AINX-0001	LOC111245909	LOC111266044	maker-scaffold0000028259-augustus-gene-0*34-mRNA-1	LOC100901927	IscW_ISCW001591	LOC107370152	ROOT	GO:0032418;GO:0099078;GO:0005515
6	ADIT	ADIT-0001	LOC111245911	LOC111267966	maker-scaffold0000000302-augustus-gene-0*12-mRNA-1	LOC100901857	IscW_ISCW014053	LOC107367413	ROOT	GO:0035556;GO:0004435;GO:0050811;GO:0070679;GO:0032228;GO:0005509;GO:0006629
6	AGLM	AGLM-0001	LOC111245912	LOC111267967	maker-scaffold0000005243-augustus-gene-0*9-mRNA-1	LOC100902150	IscW_ISCW019245	LOC107367166	ROOT	GO:0005488
6	ACTW	ACTW-0001	LOC111245914	LOC111273076	maker-scaffold0000004173-augustus-gene-0*67-mRNA-1	LOC100906712	IscW_ISCW010639	LOC107367092	ROOT	GO:0007064;GO:0051103;GO:0006310;GO:0003677;GO:0005524;GO:0071897;GO:0003910;GO:0005515
6	AGXM	AGXM-0001	LOC111245915	LOC111273571	augustus-scaffold0000008578-processed-gene-0*2-mRNA-1	LOC100901812	IscW_ISCW019114	LOC107360693	ROOT	GO:0016779;GO:0005515
6	ADLW	ADLW-0001	LOC111245919	LOC111269157	maker-scaffold0000030491-augustus-gene-0*16-mRNA-1	LOC100901656	IscW_ISCW014125	LOC107364199	ROOT	GO:0071711;GO:0030155;GO:0007492;GO:0061061;GO:0051716;GO:0012505;GO:0016020;GO:0022607;GO:0071704;GO:0072224;GO:0048562;GO:0001654;GO:0007420;GO:0044237;GO:0007601;GO:0043256;GO:0040012;GO:0007507;GO:0016477;GO:0014706;GO:0005102;GO:0060560;GO:0005198;GO:0007411;GO:0044703;GO:0050808;GO:0060429;GO:0048523;GO:0032403;GO:0005615;GO:0043231;GO:0021782;GO:0044456;GO:0044444;GO:0006952;GO:0048522
6	ABDS	ABDS-0002	LOC111245920	LOC111263446	maker-scaffold0000003103-augustus-gene-0*114-mRNA-1	LOC100902247	IscW_ISCW003401	LOC107360802	ROOT	GO:0016491
6	ADGO	ADGO-0001	LOC111245921	LOC111269159	genemark-scaffold0000022134-processed-gene-0*11-mRNA-1	LOC108864879	IscW_ISCW022909	LOC107368544	ROOT	NA
6	ABJR	ABJR-0002	LOC111245924	LOC111259794	maker-scaffold0000019684-augustus-gene-0*7-mRNA-1	LOC100898549	IscW_ISCW015949	LOC107364715	ROOT	GO:0006508;GO:0004181;GO:0008270
6	AIXC	AIXC-0001	LOC111245926	LOC111272002	maker-scaffold0000001638-augustus-gene-0*70-mRNA-1	LOC100902856	IscW_ISCW022111	LOC107370126	ROOT	GO:0000469;GO:0042274;GO:0004521
6	ABCT	ABCT-0014	LOC111245929	LOC111265248	maker-scaffold0000001638-augustus-gene-0*71-mRNA-1	LOC100906239	IscW_ISCW021518	LOC107371333	ROOT	GO:0005524;GO:0004672;GO:0006468
6	ADJM	ADJM-0001	LOC111245931	LOC111263447	maker-scaffold0000003103-augustus-gene-0*115-mRNA-1	LOC100906913	IscW_ISCW014548	LOC107365339	ROOT	GO:0005515
6	ADHO	ADHO-0001	LOC111245933	LOC111259346	maker-scaffold0000017433-augustus-gene-0*111-mRNA-1	LOC100901998	IscW_ISCW012479	LOC107372282	ROOT	GO:0055114;GO:0016491
6	AHGX	AHGX-0001	LOC111245936	LOC111260024	maker-scaffold0000023406-augustus-gene-0*53-mRNA-1	LOC100906151	IscW_ISCW008803	LOC107363118	ROOT	GO:0042176;GO:0005488;GO:0000502;GO:0030234
6	AGWZ	AGWZ-0001	LOC111245937	LOC111260022	maker-scaffold0000023406-augustus-gene-0*57-mRNA-1	LOC100903113	IscW_ISCW018160	LOC107367490	ROOT	GO:0001965;GO:0007186;GO:0005092;GO:0005096
6	AOPK	AOPK-0001	LOC111245939	LOC111260020	maker-scaffold0000023406-augustus-gene-0*56-mRNA-1	LOC100900052	IscW_ISCW001794	LOC107362206	ROOT	NA
6	AHEF	AHEF-0001	LOC111245940	LOC111260025	maker-scaffold0000023406-augustus-gene-0*55-mRNA-1	LOC100900194	IscW_ISCW024250	LOC107371745	ROOT	GO:0005515
6	ABCT	ABCT-0013	LOC111245941	LOC111260023	maker-scaffold0000010529-augustus-gene-0*28-mRNA-1	LOC100903518	IscW_ISCW020730	LOC107367266	ROOT	GO:0005524;GO:0004672;GO:0006468
6	ABOI	ABOI-0001	LOC111245943	LOC111260549	maker-scaffold0000031710-augustus-gene-0*17-mRNA-1	LOC100904571	IscW_ISCW013774	LOC107366746	ROOT	GO:0004402;GO:0016573;GO:0006355
6	AFCE	AFCE-0001	LOC111245944	LOC111260026	maker-scaffold0000023406-augustus-gene-0*54-mRNA-1	LOC100907211	IscW_ISCW016779	LOC107360996	ROOT	GO:0016021;GO:0006465;GO:0008233;GO:0005787
6	AEDT	AEDT-0001	LOC111245949	LOC111265609	maker-scaffold0000017746-augustus-gene-0*30-mRNA-1	LOC100900449	IscW_ISCW007582	LOC107359910	ROOT	GO:0003676;GO:0008270
6	ABGN	ABGN-0004	LOC111245950	LOC111259843	maker-scaffold0000015181-augustus-gene-0*9-mRNA-1	LOC108864311	IscW_ISCW015690	LOC107359237	ROOT	GO:0005634;GO:0043565;GO:0005515;GO:0003700;GO:0006355
6	ABUW	ABUW-0001	LOC111245953	LOC111262930	maker-scaffold0000001379-augustus-gene-0*26-mRNA-1	LOC100899589	IscW_ISCW009278	LOC107360592	ROOT	GO:0016021;GO:0006820;GO:0005452
6	ABCD	ABCD-0013	LOC111245958	LOC111263490	maker-scaffold0000011777-augustus-gene-0*24-mRNA-1	LOC100903397	IscW_ISCW006169	LOC107360402	ROOT	GO:0006508;GO:0004252
6	AGJM	AGJM-0001	LOC111245959	LOC111261681	maker-scaffold0000003906-augustus-gene-0*20-mRNA-1	LOC108863800	IscW_ISCW017120	LOC107366815	ROOT	GO:0005515
6	ADLJ	ADLJ-0001	LOC111245960	LOC111263506	maker-scaffold0000014556-augustus-gene-0*11-mRNA-1	LOC100898248	IscW_ISCW009586	LOC107360942	ROOT	GO:0006099;GO:0004108
6	ABER	ABER-0006	LOC111245962	LOC111273991	maker-scaffold0000023353-augustus-gene-0*73-mRNA-1	LOC100897829	IscW_ISCW017133	LOC107370907	ROOT	GO:0003924;GO:0005874;GO:0005200;GO:0005525;GO:0007017
6	AEZK	AEZK-0001	LOC111245964	LOC111270454	augustus-scaffold0000002077-processed-gene-0*17-mRNA-1	LOC100899115	IscW_ISCW004722	LOC107368278	ROOT	GO:0010826;GO:0060271;GO:0036038
6	ABFK	ABFK-0005	LOC111245965	LOC111267467	maker-scaffold0000002251-augustus-gene-0*18-mRNA-1	LOC100905996	IscW_ISCW012493	LOC107372066	ROOT	GO:0006979;GO:0004601;GO:0055114;GO:0020037
6	AERY	AERY-0001	LOC111245967	LOC111267468	maker-scaffold0000002016-augustus-gene-0*30-mRNA-1	LOC108864503	IscW_ISCW019410	LOC107361994	ROOT	GO:0033608;GO:0008152
6	AJPQ	AJPQ-0001	LOC111245968	LOC111268214	maker-scaffold0000010166-augustus-gene-0*7-mRNA-1	LOC108865242	IscW_ISCW007376	LOC107368448	ROOT	GO:0051239;GO:0009416;GO:0048512;GO:0042752;GO:0005737;GO:0051049;GO:0050794;GO:0005515
6	AHLI	AHLI-0001	LOC111245971	LOC111265361	maker-scaffold0000004274-augustus-gene-0*19-mRNA-1	LOC100906731	IscW_ISCW009297	LOC107367096	ROOT	GO:0006478;GO:0008476
6	AHWT	AHWT-0001	LOC111245974	LOC111265409	genemark-scaffold0000015954-processed-gene-0*8-mRNA-1	LOC100901162	IscW_ISCW015577	LOC107371416	ROOT	GO:0065007;GO:0032501;GO:0031410;GO:0006888;GO:0090382;GO:0005773;GO:0032588;GO:0098805;GO:0005488;GO:0046686;GO:0005886
6	ACKB	ACKB-0001	LOC111245976	LOC111262465	maker-scaffold0000018540-augustus-gene-0*70-mRNA-1	LOC100898951	IscW_ISCW015120	LOC107372026	ROOT	GO:0003924;GO:0005525
6	ABUR	ABUR-0001	LOC111245977	LOC111262461	maker-scaffold0000018540-augustus-gene-0*72-mRNA-1	LOC100907587	IscW_ISCW003306	LOC107363764	ROOT	GO:0003924;GO:0005525
6	ABCW	ABCW-0016	LOC111245979	LOC111273669	maker-scaffold0000013213-augustus-gene-0*32-mRNA-1	LOC100901062	IscW_ISCW022629	LOC107370865	ROOT	GO:0016021;GO:0004888;GO:0005230;GO:0034220
6	AEMY	AEMY-0001	LOC111245981	LOC111265932	maker-scaffold0000017834-augustus-gene-0*22-mRNA-1	LOC100903692	IscW_ISCW007451	LOC107369456	ROOT	GO:0003676;GO:0005515;GO:0006396
6	ABEG	ABEG-0005	LOC111245983	LOC111260505	maker-scaffold0000009988-augustus-gene-0*9-mRNA-1	LOC100900552	IscW_ISCW011013	LOC107370647	ROOT	GO:0005615
6	ADEH	ADEH-0001	LOC111245985	LOC111265934	genemark-scaffold0000017834-processed-gene-0*4-mRNA-1	LOC100909348	IscW_ISCW003079	LOC107366431	ROOT	GO:0051537;GO:0009055
6	ADHL	ADHL-0001	LOC111245988	LOC111259398	maker-scaffold0000004898-augustus-gene-0*6-mRNA-1	LOC100903725	IscW_ISCW008317	LOC107359619	ROOT	GO:0005515
6	ABJY	ABJY-0001	LOC111245990	LOC111259442	maker-scaffold0000017433-augustus-gene-0*116-mRNA-1	LOC100899902	IscW_ISCW012200	LOC107368943	ROOT	GO:0005509;GO:0004571;GO:0016020
6	AIXB	AIXB-0001	LOC111245994	LOC111261651	maker-scaffold0000011945-augustus-gene-0*8-mRNA-1	LOC100898377	IscW_ISCW010605	LOC107365386	ROOT	NA
6	AFPS	AFPS-0001	LOC111245995	LOC111269543	maker-scaffold0000019386-augustus-gene-0*91-mRNA-1	LOC100908084	IscW_ISCW020122	LOC107366108	ROOT	GO:0005488
6	AHVU	AHVU-0001	LOC111245996	LOC111269544	maker-scaffold0000012259-augustus-gene-0*42-mRNA-1	LOC100907943	IscW_ISCW008932	LOC107365482	ROOT	GO:0030145;GO:0004177
6	AGWJ	AGWJ-0001	LOC111245997	LOC111269546	maker-scaffold0000019386-augustus-gene-0*86-mRNA-1	LOC100908224	IscW_ISCW000539	LOC107364517	ROOT	GO:0003676
6	ABEK	ABEK-0003	LOC111246000	LOC111269547	genemark-scaffold0000012259-processed-gene-0*7-mRNA-1	LOC100898416	IscW_ISCW009204	LOC107367645	ROOT	GO:0006508;GO:0008234
6	ABLU	ABLU-0003	LOC111246002	LOC111259872	maker-scaffold0000004820-augustus-gene-0*30-mRNA-1	LOC100906249	IscW_ISCW004656	LOC107364516	ROOT	GO:0005634
6	AFJS	AFJS-0001	LOC111246007	LOC111265911	maker-scaffold0000015315-augustus-gene-0*15-mRNA-1	LOC100906445	IscW_ISCW021804	LOC107362669	ROOT	GO:0000228;GO:0005515
6	AEFD	AEFD-0001	LOC111246008	LOC111268252	augustus-scaffold0000003002-processed-gene-0*22-mRNA-1	LOC100899290	IscW_ISCW010239	LOC107359757	ROOT	GO:0005044;GO:0016020
6	AIPF	AIPF-0001	LOC111246013	LOC111268249	maker-scaffold0000001387-augustus-gene-0*33-mRNA-1	LOC100900602	IscW_ISCW003803	LOC107360365	ROOT	GO:0044444;GO:0031490;GO:0006997;GO:0045815;GO:0001105;GO:0045944;GO:0032570;GO:0070925;GO:0000790;GO:0033148;GO:0071391;GO:0030331;GO:0050847;GO:0071442;GO:0045184;GO:0007338;GO:0000979
6	AGUQ	AGUQ-0001	LOC111246014	LOC111268250	maker-scaffold0000001387-augustus-gene-0*35-mRNA-1	LOC100904211	IscW_ISCW021200	LOC107371114	ROOT	GO:0046933;GO:0015986
6	AIRN	AIRN-0001	LOC111246016	LOC111264773	augustus-scaffold0000001599-processed-gene-0*6-mRNA-1	LOC100897789	IscW_ISCW021614	LOC107368289	ROOT	GO:0005515
6	ABIC	ABIC-0004	LOC111246017	LOC111272169	maker-scaffold0000002259-augustus-gene-0*25-mRNA-1	LOC100899624	IscW_ISCW011431	LOC107366982	ROOT	GO:0006457;GO:0005524;GO:0051082
6	AFHC	AFHC-0001	LOC111246018	LOC111264804	maker-scaffold0000004600-augustus-gene-0*31-mRNA-1	LOC100900218	IscW_ISCW001145	LOC107366290	ROOT	GO:0000338;GO:0005515;GO:0008180
6	AFVU	AFVU-0001	LOC111246019	LOC111263926	augustus-scaffold0000014760-processed-gene-0*34-mRNA-1	LOC100907861	IscW_ISCW007121	LOC107368155	ROOT	GO:0050794;GO:0005856;GO:0005515
6	AIMP	AIMP-0001	LOC111246020	LOC111272170	augustus-scaffold0000002259-processed-gene-0*4-mRNA-1	LOC100899343	IscW_ISCW014661	LOC107364017	ROOT	GO:0005515
6	AHWS	AHWS-0001	LOC111246023	LOC111265599	maker-scaffold0000031500-augustus-gene-0*24-mRNA-1	LOC100898466	IscW_ISCW023888	LOC107359236	ROOT	GO:0070125;GO:0005763;GO:0070126;GO:0005743;GO:0003735;GO:0005515
6	ADKZ	ADKZ-0001	LOC111246025	LOC111267458	maker-scaffold0000020162-augustus-gene-0*25-mRNA-1	LOC100899090	IscW_ISCW023208	LOC107361812	ROOT	GO:0005634;GO:0043565;GO:0003700;GO:0006355
6	ADHG	ADHG-0001	LOC111246027	LOC111273880	maker-scaffold0000015651-augustus-gene-0*64-mRNA-1	LOC100906958	IscW_ISCW009211	LOC107361710	ROOT	GO:0005096;GO:0005515
6	ABWJ	ABWJ-0002	LOC111246030	LOC111264838	maker-scaffold0000010824-augustus-gene-0*23-mRNA-1	LOC100904612	IscW_ISCW020769	LOC107360352	ROOT	GO:0004075;GO:0006090;GO:0004736;GO:0009374;GO:0006094;GO:0046872;GO:0005524
6	ABNV	ABNV-0001	LOC111246031	LOC111273882	augustus-scaffold0000015651-processed-gene-0*28-mRNA-1	LOC100907535	IscW_ISCW000200	LOC107369004	ROOT	GO:0005524;GO:0006139;GO:0019205
6	APCG	APCG-0001	LOC111246032	LOC111273883	maker-scaffold0000015651-augustus-gene-0*69-mRNA-1	LOC100907682	IscW_ISCW020693	LOC107361650	ROOT	GO:0005634
6	AGIF	AGIF-0001	LOC111246035	LOC111265937	augustus-scaffold0000007285-processed-gene-0*19-mRNA-1	LOC100898870	IscW_ISCW016229	LOC107371490	ROOT	GO:0005509
6	ABKW	ABKW-0001	LOC111246037	LOC111261652	genemark-scaffold0000024527-processed-gene-0*9-mRNA-1	LOC100898723	IscW_ISCW007151	LOC107370198	ROOT	GO:0071526;GO:0017154;GO:0005515
6	AMBT	AMBT-0001	LOC111246042	LOC111267950	maker-scaffold0000002158-augustus-gene-0*4-mRNA-1	LOC100898484	IscW_ISCW017858	LOC107362489	ROOT	GO:0005634;GO:0008270;GO:0034968;GO:0005515;GO:0018024
6	AIZB	AIZB-0001	LOC111246043	LOC111267953	maker-scaffold0000004020-exonerate_protein2genome-gene-0*10-mRNA-1	LOC100898622	IscW_ISCW011501	LOC107359992	ROOT	GO:0009982;GO:0003723;GO:0001522
6	ABEY	ABEY-0006	LOC111246044	LOC111267951	maker-scaffold0000004020-augustus-gene-0*12-mRNA-1	LOC100908964	IscW_ISCW015293	LOC107362853	ROOT	GO:0052689
6	ABDF	ABDF-0010	LOC111246056	LOC111263501	maker-scaffold0000006113-augustus-gene-0*20-mRNA-1	LOC100907098	IscW_ISCW016542	LOC107359290	ROOT	GO:0004970;GO:0005234;GO:0016020;GO:0006811
6	AGRL	AGRL-0001	LOC111246156	LOC111260346	maker-scaffold0000025765-augustus-gene-0*25-mRNA-1	LOC100907549	IscW_ISCW004041	LOC107365450	ROOT	GO:0008536;GO:0006886
6	AGVH	AGVH-0001	LOC111246157	LOC111260347	maker-scaffold0000000106-augustus-gene-0*23-mRNA-1	LOC100907973	IscW_ISCW015464	LOC107366511	ROOT	GO:0008536;GO:0006886
6	ABYE	ABYE-0001	LOC111246158	LOC111260348	maker-scaffold0000006280-augustus-gene-0*5-mRNA-1	LOC100902031	IscW_ISCW014870	LOC107359682	ROOT	GO:0016779
6	ADVQ	ADVQ-0001	LOC111246159	LOC111260349	genemark-scaffold0000003030-processed-gene-0*0-mRNA-1	LOC100904212	IscW_ISCW015150	LOC107366617	ROOT	GO:0003924;GO:0005525
6	AGVF	AGVF-0001	LOC111246160	LOC111260350	genemark-scaffold0000008940-processed-gene-0*5-mRNA-1	LOC100904352	IscW_ISCW020444	LOC107364465	ROOT	GO:0006506
6	AHXN	AHXN-0001	LOC111246166	LOC111260413	maker-scaffold0000020414-augustus-gene-0*28-mRNA-1	LOC100903984	IscW_ISCW015193	LOC107361904	ROOT	GO:0045022;GO:0070695;GO:0008333;GO:0007032;GO:0007040;GO:0005515
6	AIFE	AIFE-0001	LOC111246167	LOC111260416	maker-scaffold0000020414-augustus-gene-0*30-mRNA-1	LOC100898948	IscW_ISCW018144	LOC107368069	ROOT	GO:0007034
6	ABCI	ABCI-0005	LOC111246169	LOC111269013	maker-scaffold0000003706-augustus-gene-0*39-mRNA-1	LOC100907002	IscW_ISCW001854	LOC107361317	ROOT	GO:0005524;GO:0004713;GO:0006468;GO:0005515
6	AGTP	AGTP-0001	LOC111246170	LOC111269016	maker-scaffold0000003706-augustus-gene-0*40-mRNA-1	LOC100899930	IscW_ISCW020411	LOC107359505	ROOT	GO:0016788
6	AIOU	AIOU-0001	LOC111246171	LOC111265284	maker-scaffold0000002877-augustus-gene-0*14-mRNA-1	LOC100906563	IscW_ISCW008987	LOC107367936	ROOT	GO:0006914
6	AIOS	AIOS-0001	LOC111246172	LOC111265286	genemark-scaffold0000000576-processed-gene-0*11-mRNA-1	LOC100906419	IscW_ISCW016169	LOC107365579	ROOT	GO:0008536;GO:0006886
6	AIOT	AIOT-0001	LOC111246173	LOC111265285	maker-scaffold0000000576-augustus-gene-0*29-mRNA-1	LOC100899716	IscW_ISCW016170	LOC107371239	ROOT	GO:0016021;GO:0004579;GO:0005783;GO:0006486
6	ABCD	ABCD-0008	LOC111246175	LOC111259557	genemark-scaffold0000004422-processed-gene-0*11-mRNA-1	LOC100902451	IscW_ISCW002695	LOC107362950	ROOT	GO:0006508;GO:0004252
6	AIRG	AIRG-0001	LOC111246178	LOC111258768	maker-scaffold0000001784-augustus-gene-0*4-mRNA-1	LOC100898798	IscW_ISCW019415	LOC107359510	ROOT	GO:0019674;GO:0061769;GO:0043231;GO:0005515;GO:0050262
6	ACQJ	ACQJ-0001	LOC111246179	LOC111259787	maker-scaffold0000005709-augustus-gene-0*39-mRNA-1	LOC100899710	IscW_ISCW018571	LOC107362392	ROOT	GO:0005622;GO:0015914;GO:0046872;GO:0005548
6	ACBT	ACBT-0002	LOC111246181	LOC111265028	maker-scaffold0000032715-augustus-gene-0*64-mRNA-1	LOC100898589	IscW_ISCW013321	LOC107367498	ROOT	GO:0004822;GO:0006428;GO:0002161;GO:0005524;GO:0005737;GO:0000049
6	ACBS	ACBS-0001	LOC111246182	LOC111265035	maker-scaffold0000032715-augustus-gene-0*68-mRNA-1	LOC100898450	IscW_ISCW016227	LOC107367679	ROOT	GO:0005515;GO:0006629
6	ABOU	ABOU-0001	LOC111246183	LOC111266872	genemark-scaffold0000021803-processed-gene-0*9-mRNA-1	LOC100901226	IscW_ISCW002505	LOC107368969	ROOT	GO:0042073;GO:0005829;GO:0004842;GO:0007368;GO:0036126;GO:0097159;GO:0002376;GO:0071482;GO:0009411;GO:0005813;GO:0051128;GO:0007601;GO:0007507;GO:0044427;GO:0060271;GO:0005730;GO:0001750;GO:0005515;GO:0006464;GO:0072001;GO:0005543;GO:0017016;GO:0032391;GO:0042462;GO:0005794;GO:0048523;GO:0031090;GO:0005085;GO:0042802;GO:0036064;GO:0060042;GO:1901363;GO:0065009
6	AIVS	AIVS-0001	LOC111246184	LOC111266874	maker-scaffold0000021803-augustus-gene-0*24-mRNA-1	LOC100900651	IscW_ISCW002504	LOC107369480	ROOT	GO:0007029;GO:0005789
6	ADWI	ADWI-0001	LOC111246185	LOC111259558	maker-scaffold0000004422-augustus-gene-0*28-mRNA-1	LOC100906056	IscW_ISCW016803	LOC107366937	ROOT	GO:0051536;GO:0005506;GO:0016226
6	ACUI	ACUI-0001	LOC111246189	LOC111262076	maker-scaffold0000032867-augustus-gene-0*7-mRNA-1	LOC100900973	IscW_ISCW023994	LOC107365347	ROOT	NA
6	AEIS	AEIS-0001	LOC111246196	LOC111261629	maker-scaffold0000000296-augustus-gene-0*23-mRNA-1	LOC100903187	IscW_ISCW014432	LOC107364428	ROOT	GO:0005515;GO:0003677
6	AGHP	AGHP-0001	LOC111246197	LOC111266484	genemark-scaffold0000007312-processed-gene-0*7-mRNA-1	LOC100905601	IscW_ISCW010876	LOC107365210	ROOT	GO:0008270;GO:0005622;GO:0005515
6	ABIK	ABIK-0003	LOC111246199	LOC111266548	genemark-scaffold0000016034-processed-gene-0*0-mRNA-1	LOC100901427	IscW_ISCW009503	LOC107360624	ROOT	GO:0055085
6	AGHO	AGHO-0001	LOC111246200	LOC111266506	genemark-scaffold0000007312-processed-gene-0*5-mRNA-1	LOC100905454	IscW_ISCW010369	LOC107371116	ROOT	GO:0003705;GO:0042826;GO:0045944;GO:0003714;GO:0000118;GO:0000122;GO:0019901;GO:0016607;GO:0005813;GO:0043234;GO:0006396
6	AIZR	AIZR-0001	LOC111246201	LOC111270501	genemark-scaffold0000002180-processed-gene-0*18-mRNA-1	LOC100902040	IscW_ISCW003376	LOC107360831	ROOT	GO:0019843;GO:0043024;GO:0005739;GO:0032543
6	AGXZ	AGXZ-0001	LOC111246202	LOC111270503	maker-scaffold0000002180-augustus-gene-0*49-mRNA-1	LOC100901044	IscW_ISCW003377	LOC107366000	ROOT	GO:0016746;GO:0008152
6	AGUS	AGUS-0001	LOC111246203	LOC111270505	maker-scaffold0000002180-augustus-gene-0*48-mRNA-1	LOC100901183	IscW_ISCW000203	LOC107366607	ROOT	GO:0003743;GO:0005852
6	ABVF	ABVF-0001	LOC111246207	LOC111267631	genemark-scaffold0000005231-processed-gene-0*1-mRNA-1	LOC100904434	IscW_ISCW010054	LOC107362290	ROOT	GO:0016579;GO:0006511;GO:0036459
6	AIVF	AIVF-0001	LOC111246208	LOC111260523	maker-scaffold0000000963-augustus-gene-0*12-mRNA-1	LOC100903288	IscW_ISCW007523	LOC107360049	ROOT	GO:0006044;GO:0016310;GO:0019752;GO:0000166;GO:0005737;GO:0045127;GO:0009384;GO:0005515
6	AFDX	AFDX-0001	LOC111246209	LOC111268881	augustus-scaffold0000028823-processed-gene-0*10-mRNA-1	LOC100904794	IscW_ISCW006250	LOC107371512	ROOT	GO:0005921
6	AGQZ	AGQZ-0001	LOC111246212	LOC111261169	maker-scaffold0000003103-augustus-gene-0*113-mRNA-1	LOC100901428	IscW_ISCW020922	LOC107359776	ROOT	GO:0015035;GO:0045454;GO:0009055;GO:0050220
6	AGVK	AGVK-0001	LOC111246215	LOC111260905	maker-scaffold0000030943-augustus-gene-0*53-mRNA-1	LOC100908538	IscW_ISCW023283	LOC107362254	ROOT	GO:0031965;GO:0010950;GO:0019899;GO:0045944;GO:0005654;GO:0032496;GO:0017053;GO:0000790;GO:0032755;GO:0008284;GO:0009790;GO:0000122;GO:0045088;GO:0140110
6	ABEM	ABEM-0005	LOC111246216	LOC111265768	maker-scaffold0000025811-augustus-gene-0*58-mRNA-1	LOC100908676	IscW_ISCW002300	LOC107359821	ROOT	GO:0000786;GO:0046982;GO:0003677
6	AFQJ	AFQJ-0001	LOC111246223	LOC111270952	maker-scaffold0000003146-augustus-gene-0*16-mRNA-1	LOC100902844	IscW_ISCW007679	LOC107366837	ROOT	GO:0000145;GO:0006887
6	ADHY	ADHY-0001	LOC111246224	LOC111269057	genemark-scaffold0000006035-processed-gene-0*19-mRNA-1	LOC100907418	IscW_ISCW010043	LOC107365540	ROOT	GO:0055114;GO:0004345;GO:0006006;GO:0050661
6	ABNT	ABNT-0001	LOC111246225	LOC111273848	maker-scaffold0000010476-augustus-gene-0*33-mRNA-1	LOC100908003	IscW_ISCW012835	LOC107365966	ROOT	GO:0030246;GO:0004559;GO:0006013
6	AGHJ	AGHJ-0001	LOC111246226	LOC111269058	maker-scaffold0000002946-augustus-gene-0*23-mRNA-1	LOC100902811	IscW_ISCW011873	LOC107362723	ROOT	GO:0005525
6	AHFU	AHFU-0001	LOC111246231	LOC111261073	augustus-scaffold0000010353-processed-gene-0*17-mRNA-1	LOC108863724	IscW_ISCW024016	LOC107361733	ROOT	GO:0005524;GO:0004329
6	AFKX	AFKX-0001	LOC111246232	LOC111258770	maker-scaffold0000000381-augustus-gene-0*23-mRNA-1	LOC100897441	IscW_ISCW009866	LOC107363575	ROOT	GO:0006886;GO:1901137;GO:0097367;GO:0004360
6	AMEY	AMEY-0001	LOC111246233	LOC111273056	maker-scaffold0000003063-augustus-gene-0*23-mRNA-1	LOC100904720	IscW_ISCW014758	LOC107366581	ROOT	GO:0005488
6	ABVH	ABVH-0001	LOC111246236	LOC111264275	maker-scaffold0000001650-augustus-gene-0*9-mRNA-1	LOC100898042	IscW_ISCW016962	LOC107365236	ROOT	GO:0048731;GO:0007389;GO:0016787;GO:0009888;GO:0098772;GO:0023051;GO:0043231;GO:0031410;GO:0005515;GO:0012505;GO:0098590;GO:0010646;GO:0071704;GO:0006810;GO:0050896;GO:0009653;GO:0009790;GO:0048518;GO:0044238
6	AIWG	AIWG-0001	LOC111246239	LOC111272140	maker-scaffold0000000055-augustus-gene-0*5-mRNA-1	LOC108864841	IscW_ISCW015049	LOC107362617	ROOT	GO:0016010;GO:0005509;GO:0007016
6	ABSN	ABSN-0001	LOC111246243	LOC111269602	maker-scaffold0000023398-augustus-gene-0*135-mRNA-1	LOC100906903	IscW_ISCW011504	LOC107359201	ROOT	GO:0030131;GO:0016192;GO:0006886
6	AFZO	AFZO-0001	LOC111246246	LOC111269603	maker-scaffold0000023398-augustus-gene-0*134-mRNA-1	LOC100906761	IscW_ISCW014628	LOC107359415	ROOT	GO:0022900;GO:0016651
6	AFSC	AFSC-0001	LOC111246247	LOC111269604	maker-scaffold0000023398-augustus-gene-0*129-mRNA-1	LOC100907051	IscW_ISCW011505	LOC107363202	ROOT	GO:0005840;GO:0003735;GO:0006412
6	AFOI	AFOI-0001	LOC111246248	LOC111269081	genemark-scaffold0000005027-processed-gene-0*1-mRNA-1	LOC100902269	IscW_ISCW000869	LOC107366644	ROOT	GO:0006997;GO:0051171;GO:0043234;GO:0051223;GO:0051716;GO:0033047;GO:0080090;GO:0031323;GO:0051169;GO:1903827;GO:0006405;GO:0010468;GO:0048519;GO:0005635;GO:0044430;GO:0046822;GO:0006886;GO:0048518;GO:0005515
6	ACUJ	ACUJ-0001	LOC111246250	LOC111264280	genemark-scaffold0000007899-processed-gene-0*1-mRNA-1	LOC100901218	IscW_ISCW004007	LOC107359058	ROOT	GO:0005515
6	ACXP	ACXP-0001	LOC111246252	LOC111265517	genemark-scaffold0000033665-processed-gene-0*12-mRNA-1	LOC100907055	IscW_ISCW009704	LOC107372106	ROOT	GO:0004672;GO:0000289;GO:0003723;GO:0046872;GO:0031251;GO:0005524;GO:0006397;GO:0006468
6	ABJO	ABJO-0001	LOC111246254	LOC111265507	augustus-scaffold0000026635-processed-gene-0*15-mRNA-1	LOC100906765	IscW_ISCW004621	LOC107369907	ROOT	GO:0006470;GO:0043169;GO:0004722
6	ABZT	ABZT-0003	LOC111246256	LOC111265518	maker-scaffold0000000745-augustus-gene-0*3-mRNA-1	LOC100907197	IscW_ISCW016216	LOC107363727	ROOT	GO:0051260;GO:0005515
6	AERF	AERF-0001	LOC111246259	LOC111266587	genemark-scaffold0000006525-processed-gene-0*1-mRNA-1	LOC100900500	IscW_ISCW000441	LOC107362525	ROOT	GO:0015012;GO:0032580;GO:0048040;GO:0005829;GO:0005802;GO:0019305;GO:0030198;GO:0051262;GO:0016021;GO:0005768;GO:0033320;GO:0001503;GO:0042732;GO:0042803;GO:0030206;GO:0070062;GO:0051216;GO:0008460;GO:0005886;GO:0005739;GO:0070403
6	AFLE	AFLE-0001	LOC111246261	LOC111259626	maker-scaffold0000001381-augustus-gene-0*13-mRNA-1	LOC100902448	IscW_ISCW005186	LOC107362478	ROOT	GO:0003682;GO:0010468
6	AFYG	AFYG-0001	LOC111246267	LOC111272618	maker-scaffold0000002742-augustus-gene-0*22-mRNA-1	LOC108863666	IscW_ISCW004594	LOC107369489	ROOT	GO:0005634;GO:0042752;GO:0009585;GO:0005737
6	ACIN	ACIN-0002	LOC111246271	LOC111268031	genemark-scaffold0000024611-processed-gene-0*15-mRNA-1	LOC100899696	IscW_ISCW022551	LOC107371408	ROOT	GO:0006012;GO:0003978
6	AEWC	AEWC-0001	LOC111246278	LOC111272010	maker-scaffold0000010321-exonerate_est2genome-gene-0*0-mRNA-1	LOC100901099	IscW_ISCW009373	LOC107363999	ROOT	GO:0003951;GO:0008152
6	ABEJ	ABEJ-0014	LOC111246279	LOC111273205	maker-scaffold0000002742-augustus-gene-0*21-mRNA-1	LOC100905065	IscW_ISCW022609	LOC107365766	ROOT	GO:0015179;GO:0005829;GO:0009536;GO:1902603;GO:0016021;GO:0015095;GO:0010961;GO:0003382;GO:1902616;GO:0015227;GO:0035002;GO:0005287;GO:0015238;GO:0006909;GO:0015226;GO:1990616;GO:1990575;GO:0005743;GO:0005476
6	ACBL	ACBL-0001	LOC111246280	LOC111272011	augustus-scaffold0000008485-processed-gene-0*5-mRNA-1	LOC100900957	IscW_ISCW003734	LOC107367470	ROOT	GO:0005525
6	ADVF	ADVF-0001	LOC111246281	LOC111272012	maker-scaffold0000001702-augustus-gene-0*23-mRNA-1	LOC100907750	IscW_ISCW012218	LOC107371633	ROOT	GO:0004792;GO:0005829;GO:0008641;GO:0002143
6	AFDI	AFDI-0001	LOC111246284	LOC111269706	maker-scaffold0000020145-augustus-gene-0*71-mRNA-1	LOC100903825	IscW_ISCW012709	LOC107365194	ROOT	GO:0005515
6	AJST	AJST-0001	LOC111246286	LOC111269715	maker-scaffold0000011978-augustus-gene-0*19-mRNA-1	LOC100899455	IscW_ISCW009346	LOC107366980	ROOT	GO:0044424;GO:0002757;GO:0031323
6	AEJF	AEJF-0001	LOC111246287	LOC111269692	maker-scaffold0000011372-augustus-gene-0*7-mRNA-1	LOC100898757	IscW_ISCW011867	LOC107362113	ROOT	GO:0005515
6	ABUN	ABUN-0003	LOC111246288	LOC111269695	maker-scaffold0000020145-augustus-gene-0*74-mRNA-1	LOC100898020	IscW_ISCW023969	LOC107368270	ROOT	GO:0003993;GO:0046872
6	ACUZ	ACUZ-0001	LOC111246291	LOC111269697	augustus-scaffold0000020145-processed-gene-0*46-mRNA-1	LOC100903686	IscW_ISCW006686	LOC107369325	ROOT	GO:0044446;GO:0071451;GO:0005737;GO:0070013;GO:0005634;GO:0016604;GO:0005739;GO:0016787
6	AHGP	AHGP-0001	LOC111246293	LOC111269699	genemark-scaffold0000020145-processed-gene-0*15-mRNA-1	LOC100898735	IscW_ISCW000795	LOC107359606	ROOT	GO:0003735;GO:0032543;GO:0005763
6	AHGO	AHGO-0001	LOC111246300	LOC111269702	maker-scaffold0000020145-augustus-gene-0*78-mRNA-1	LOC100898455	IscW_ISCW011776	LOC107362852	ROOT	GO:0044430;GO:0007049;GO:0015630;GO:0043234;GO:0005737
6	ACPD	ACPD-0001	LOC111246301	LOC111269718	maker-scaffold0000020145-augustus-gene-0*75-mRNA-1	LOC100899170	IscW_ISCW014617	LOC107361294	ROOT	GO:0002181;GO:0030687;GO:0003723;GO:0040018;GO:0001671;GO:0022625;GO:0000027;GO:1902626;GO:0003735;GO:0005730;GO:0005515
6	AHGN	AHGN-0001	LOC111246302	LOC111269703	maker-scaffold0000020145-augustus-gene-0*79-mRNA-1	LOC100898593	IscW_ISCW018418	LOC107364111	ROOT	GO:0045261;GO:0046933;GO:0015986
6	ABHG	ABHG-0008	LOC111246305	LOC111265938	maker-scaffold0000000428-augustus-gene-0*14-mRNA-1	LOC100905280	IscW_ISCW023745	LOC107359777	ROOT	GO:0016020
6	AFSG	AFSG-0001	LOC111246306	LOC111258956	maker-scaffold0000009297-exonerate_est2genome-gene-0*0-mRNA-1	LOC108864433	IscW_ISCW021197	LOC107360108	ROOT	NA
6	ACSG	ACSG-0002	LOC111246309	LOC111270170	genemark-scaffold0000001278-processed-gene-0*10-mRNA-1	LOC100908621	IscW_ISCW013619	LOC107365939	ROOT	GO:0003839;GO:0006751
6	ABNJ	ABNJ-0003	LOC111246312	LOC111265514	maker-scaffold0000025300-augustus-gene-0*32-mRNA-1	LOC100907771	IscW_ISCW017789	LOC107359084	ROOT	GO:0016758
6	ABIL	ABIL-0002	LOC111246314	LOC111265512	augustus-scaffold0000013543-processed-gene-0*27-mRNA-1	LOC100907912	IscW_ISCW009984	LOC107370715	ROOT	GO:0016021;GO:0007186;GO:0004930
6	ADIJ	ADIJ-0001	LOC111246315	LOC111268937	genemark-scaffold0000012451-processed-gene-0*4-mRNA-1	LOC100905170	IscW_ISCW020520	LOC107370199	ROOT	GO:0005515
6	ABCX	ABCX-0009	LOC111246317	LOC111263119	maker-scaffold0000011961-augustus-gene-0*38-mRNA-1	LOC100897211	IscW_ISCW015075	LOC107359323	ROOT	GO:0008528;GO:0007186;GO:0016021
6	ACJV	ACJV-0001	LOC111246318	LOC111262692	maker-scaffold0000006097-augustus-gene-0*12-mRNA-1	LOC100901248	IscW_ISCW002983	LOC107370801	ROOT	GO:0004842;GO:0032880;GO:0051493;GO:1902667;GO:0007628;GO:0042177;GO:0005886;GO:0080135;GO:2000331;GO:0045202;GO:0006914;GO:0048678;GO:0097546;GO:0061326;GO:0042803;GO:0072116;GO:0016567;GO:0015630;GO:0021952;GO:0031410;GO:0044446;GO:0032991;GO:0035330;GO:0001947;GO:0032102;GO:0031329;GO:0005634;GO:0030424;GO:0019899;GO:0045886;GO:0021785;GO:0008270;GO:0030517;GO:0048522;GO:0007616;GO:0010629;GO:…
6	AHGB	AHGB-0001	LOC111246319	LOC111262688	maker-scaffold0000005593-augustus-gene-0*56-mRNA-1	LOC100907838	IscW_ISCW000010	LOC107361315	ROOT	GO:0005634;GO:0003676;GO:0008270;GO:0006355
6	ADLB	ADLB-0001	LOC111246320	LOC111267705	augustus-scaffold0000013712-processed-gene-0*5-mRNA-1	LOC100903845	IscW_ISCW007640	LOC107366482	ROOT	GO:0035023;GO:0005089
6	ABCI	ABCI-0032	LOC111246321	LOC111268435	augustus-scaffold0000001003-processed-gene-0*6-mRNA-1	LOC100907526	IscW_ISCW022590	LOC107362661	ROOT	GO:0007169;GO:0006468;GO:0005524;GO:0004714;GO:0016020
6	AEFV	AEFV-0001	LOC111246322	LOC111262542	maker-scaffold0000000164-augustus-gene-0*15-mRNA-1	LOC100900635	IscW_ISCW024340	LOC107369621	ROOT	GO:0008270;GO:0005515
6	AEGN	AEGN-0001	LOC111246324	LOC111273947	maker-scaffold0000010998-augustus-gene-0*12-mRNA-1	LOC100898987	IscW_ISCW011183	LOC107366288	ROOT	NA
6	ACYN	ACYN-0002	LOC111246328	LOC111269495	maker-scaffold0000009056-augustus-gene-0*21-mRNA-1	LOC100897381	IscW_ISCW012325	LOC107368740	ROOT	GO:0005634;GO:0043547;GO:0005488;GO:0005096;GO:0051056
6	AENM	AENM-0001	LOC111246329	LOC111259464	maker-scaffold0000005457-augustus-gene-0*9-mRNA-1	LOC100900415	IscW_ISCW005598	LOC107371665	ROOT	GO:0004970;GO:0005234;GO:0016020;GO:0006811
6	ABCI	ABCI-0019	LOC111246332	LOC111272517	maker-scaffold0000006239-augustus-gene-0*6-mRNA-1	LOC100907443	IscW_ISCW011622	LOC107365833	ROOT	GO:0035556;GO:0005524;GO:0005057;GO:0004672;GO:0006468
6	ACDE	ACDE-0001	LOC111246333	LOC111272518	maker-scaffold0000008056-augustus-gene-0*9-mRNA-1	LOC100908887	IscW_ISCW007807	LOC107367175	ROOT	GO:0003676
6	ABCJ	ABCJ-0025	LOC111246335	LOC111259015	maker-scaffold0000020043-augustus-gene-0*38-mRNA-1	LOC100908776	IscW_ISCW018962	LOC107365271	ROOT	GO:0003924;GO:0005525
6	ACVH	ACVH-0002	LOC111246336	LOC111259782	maker-scaffold0000014495-augustus-gene-0*19-mRNA-1	LOC100902953	IscW_ISCW002402	LOC107364140	ROOT	GO:0005515
6	ADQG	ADQG-0001	LOC111246337	LOC111259783	maker-scaffold0000014495-augustus-gene-0*21-mRNA-1	LOC100903094	IscW_ISCW005441	LOC107365980	ROOT	GO:0009435;GO:0030429;GO:0030170;GO:0006569;GO:0005737
6	ACGQ	ACGQ-0001	LOC111246341	LOC111265281	augustus-scaffold0000004787-processed-gene-0*4-mRNA-1	LOC100906711	IscW_ISCW000492	LOC107371161	ROOT	GO:0008017;GO:0005516
6	AFWX	AFWX-0001	LOC111246343	LOC111266080	maker-scaffold0000019606-augustus-gene-0*31-mRNA-1	LOC100901845	IscW_ISCW023887	LOC107372228	ROOT	GO:0004872;GO:0051219;GO:0007041
6	ABDZ	ABDZ-0005	LOC111246344	LOC111269924	maker-scaffold0000023250-augustus-gene-0*82-mRNA-1	LOC100908660	IscW_ISCW015013	LOC107367216	ROOT	GO:0016787
6	AHYO	AHYO-0001	LOC111246345	LOC111272568	maker-scaffold0000010126-augustus-gene-0*29-mRNA-1	LOC100901398	IscW_ISCW019725	LOC107369971	ROOT	GO:0006508;GO:0004222;GO:0016020
6	AERL	AERL-0001	LOC111246351	LOC111263857	maker-scaffold0000030548-augustus-gene-0*37-mRNA-1	LOC100905953	IscW_ISCW012780	LOC107364455	ROOT	GO:0007275;GO:0048513;GO:0044424;GO:0018022;GO:0051172;GO:0010605;GO:0043229;GO:0016570;GO:0061061;GO:0003677;GO:0016279;GO:0045595;GO:0048522;GO:0005488;GO:0016278;GO:0048523;GO:0016569;GO:0031324;GO:0005515;GO:0006355
6	ABGD	ABGD-0007	LOC111246353	LOC111272667	maker-scaffold0000006536-augustus-gene-0*19-mRNA-1	LOC100902162	IscW_ISCW022740	LOC107369782	ROOT	GO:0007165;GO:0005515
6	AHJS	AHJS-0001	LOC111246357	LOC111262946	maker-scaffold0000007776-augustus-gene-0*15-mRNA-1	LOC100906872	IscW_ISCW024624	LOC107371748	ROOT	GO:0001104;GO:0016592;GO:0006357
6	ACKS	ACKS-0001	LOC111246358	LOC111268050	augustus-scaffold0000032873-processed-gene-0*28-mRNA-1	LOC100906181	IscW_ISCW011872	LOC107366477	ROOT	GO:0016021;GO:0016757;GO:0006486
6	ABDC	ABDC-0012	LOC111246360	LOC111270593	maker-scaffold0000002220-augustus-gene-0*26-mRNA-1	LOC100901392	IscW_ISCW010891	LOC107362575	ROOT	GO:0043565;GO:0008270;GO:0003700;GO:0003707;GO:0043401;GO:0005634;GO:0006355
6	AEWV	AEWV-0001	LOC111246364	LOC111265252	maker-scaffold0000028629-augustus-gene-0*37-mRNA-1	LOC100899631	IscW_ISCW009349	LOC107369306	ROOT	GO:0005654;GO:0036477;GO:0005794;GO:0120038;GO:0097060;GO:0043005
6	ADKN	ADKN-0001	LOC111246365	LOC111265170	maker-scaffold0000021636-augustus-gene-0*18-mRNA-1	LOC100907064	IscW_ISCW024086	LOC107367558	ROOT	GO:0015035
6	ABPZ	ABPZ-0002	LOC111246366	LOC111258921	maker-scaffold0000004360-augustus-gene-0*57-mRNA-1	LOC100897487	IscW_ISCW021309	LOC107364910	ROOT	GO:0003676
6	ABCH	ABCH-0014	LOC111246373	LOC111264479	maker-scaffold0000024713-augustus-gene-0*24-mRNA-1	LOC100904257	IscW_ISCW016916	LOC107361385	ROOT	GO:0005515
6	AFSB	AFSB-0001	LOC111246377	LOC111267008	maker-scaffold0000020422-augustus-gene-0*35-mRNA-1	LOC108864427	IscW_ISCW016578	LOC107365484	ROOT	GO:0005515
6	ABCE	ABCE-0024	LOC111246379	LOC111270188	augustus-scaffold0000015613-processed-gene-0*34-mRNA-1	LOC100897877	IscW_ISCW022704	LOC107365376	ROOT	GO:0055114;GO:0005506;GO:0020037;GO:0016705
6	ABGH	ABGH-0006	LOC111246380	LOC111267700	genemark-scaffold0000012030-processed-gene-0*12-mRNA-1	LOC100904139	IscW_ISCW006423	LOC107367635	ROOT	GO:0005576;GO:0006030;GO:0008061
6	AFDU	AFDU-0001	LOC111246381	LOC111259238	genemark-scaffold0000015999-processed-gene-0*3-mRNA-1	LOC100902774	IscW_ISCW005225	LOC107361778	ROOT	GO:0006915;GO:0007165;GO:0006468;GO:0005515;GO:0004674
6	AIQG	AIQG-0001	LOC111246383	LOC111266603	maker-scaffold0000006525-augustus-gene-0*18-mRNA-1	LOC100904428	IscW_ISCW014131	LOC107368751	ROOT	GO:0005680
6	AMEN	AMEN-0001	LOC111246384	LOC111266586	maker-scaffold0000030501-augustus-gene-0*20-mRNA-1	LOC100904719	IscW_ISCW012694	LOC107366534	ROOT	GO:0046872;GO:0003824
6	ADME	ADME-0001	LOC111246385	LOC111270069	maker-scaffold0000006706-augustus-gene-0*10-mRNA-1	LOC100907927	IscW_ISCW021008	LOC107366694	ROOT	GO:0005158
6	AFXB	AFXB-0001	LOC111246386	LOC111267065	maker-scaffold0000010911-augustus-gene-0*24-mRNA-1	LOC100908040	IscW_ISCW020363	LOC107372284	ROOT	GO:0005634;GO:0007076;GO:0005488
6	AEUN	AEUN-0001	LOC111246390	LOC111270958	augustus-scaffold0000003827-processed-gene-0*19-mRNA-1	LOC100908485	IscW_ISCW001746	LOC107369268	ROOT	GO:0003676
6	AGQJ	AGQJ-0001	LOC111246393	LOC111270964	maker-scaffold0000003827-augustus-gene-0*51-mRNA-1	LOC100906332	IscW_ISCW020696	LOC107361017	ROOT	GO:0002181;GO:0009506;GO:0042788;GO:0022627;GO:0005794;GO:0003723;GO:0000028;GO:0005774;GO:0070062;GO:0031012;GO:0000184;GO:0003735;GO:0005730;GO:0034198
6	ABIU	ABIU-0003	LOC111246400	LOC111261315	maker-scaffold0000001216-augustus-gene-0*38-mRNA-1	LOC100903516	IscW_ISCW023149	LOC107365330	ROOT	GO:0003676;GO:0005524;GO:0008026;GO:0006310
6	ABET	ABET-0005	LOC111246401	LOC111261316	maker-scaffold0000001216-augustus-gene-0*39-mRNA-1	LOC100906894	IscW_ISCW012534	LOC107360456	ROOT	GO:0004222;GO:0006081;GO:0055114;GO:0004030;GO:0046872;GO:0006508
6	ADMC	ADMC-0001	LOC111246403	LOC111261688	genemark-scaffold0000000753-processed-gene-0*1-mRNA-1	LOC100903209	IscW_ISCW005918	LOC107369131	ROOT	GO:0006750;GO:0004357
6	ABMR	ABMR-0003	LOC111246406	LOC111263404	maker-scaffold0000001714-augustus-gene-0*5-mRNA-1	LOC100900702	IscW_ISCW023729	LOC107364717	ROOT	GO:0030141;GO:0006950;GO:0016020;GO:0098609;GO:0048584;GO:0002682;GO:0004872;GO:0050794;GO:0005515;GO:0051704
6	ADPT	ADPT-0001	LOC111246417	LOC111264935	maker-scaffold0000001298-augustus-gene-0*49-mRNA-1	LOC100903622	IscW_ISCW009510	LOC107359527	ROOT	GO:0003743;GO:0005852;GO:0005515
6	AIRS	AIRS-0001	LOC111246418	LOC111264936	maker-scaffold0000001298-augustus-gene-0*53-mRNA-1	LOC100903331	IscW_ISCW023077	LOC107364109	ROOT	GO:0007034
6	ABEW	ABEW-0005	LOC111246419	LOC111264937	maker-scaffold0000001138-augustus-gene-0*41-mRNA-1	LOC100903475	IscW_ISCW007159	LOC107361743	ROOT	GO:0007264;GO:0005525;GO:0005622
6	ABIX	ABIX-0003	LOC111246423	LOC111270067	maker-scaffold0000015575-augustus-gene-0*8-mRNA-1	LOC100905510	IscW_ISCW015513	LOC107364813	ROOT	GO:0005272;GO:0006814;GO:0016020
6	ABCD	ABCD-0005	LOC111246427	LOC111270558	augustus-scaffold0000016672-processed-gene-0*17-mRNA-1	LOC100909155	IscW_ISCW001620	LOC107360535	ROOT	GO:0006508;GO:0004252
6	ADJF	ADJF-0001	LOC111246428	LOC111264939	maker-scaffold0000002735-augustus-gene-0*5-mRNA-1	LOC100908723	IscW_ISCW009137	LOC107367456	ROOT	GO:0005515
6	AEYV	AEYV-0001	LOC111246429	LOC111266892	maker-scaffold0000010788-augustus-gene-0*8-mRNA-1	LOC100903107	IscW_ISCW022794	LOC107359951	ROOT	GO:0034613;GO:0044444;GO:0043231;GO:0048193;GO:0006996;GO:0042147;GO:0015031
6	ABIS	ABIS-0001	LOC111246430	LOC111270553	maker-scaffold0000016672-augustus-gene-0*55-mRNA-1	LOC100898289	IscW_ISCW004062	LOC107367811	ROOT	GO:0004623;GO:0006644;GO:0050482
6	AIRC	AIRC-0001	LOC111246431	LOC111259220	augustus-scaffold0000016506-processed-gene-0*9-mRNA-1	LOC100902898	IscW_ISCW021747	LOC107364476	ROOT	GO:0009435;GO:0004514;GO:0019358;GO:0004516
6	ABDP	ABDP-0006	LOC111246432	LOC111270337	maker-scaffold0000021639-augustus-gene-0*14-mRNA-1	LOC100900331	IscW_ISCW012431	LOC107363149	ROOT	GO:0016615;GO:0004771;GO:0001816;GO:0008283;GO:0006108;GO:0048771;GO:0030324;GO:0004806;GO:0001650;GO:0006954;GO:0000902;GO:0005615;GO:0044255;GO:0005739;GO:0005764;GO:0048873
6	ADBY	ADBY-0001	LOC111246434	LOC111273648	maker-scaffold0000002179-augustus-gene-0*33-mRNA-1	LOC100904145	IscW_ISCW006727	LOC107363558	ROOT	GO:0009605;GO:0030198;GO:0043227;GO:0008544;GO:0012505;GO:0050953;GO:0022607;GO:0048754;GO:0072359;GO:0009790;GO:0006996;GO:0050794;GO:0007155;GO:0001654;GO:0000904;GO:0043256;GO:0016477;GO:0030855;GO:0009887;GO:0048518;GO:0005515;GO:0043005;GO:0006950;GO:0098590;GO:0009628;GO:0044456;GO:0032421;GO:0044422;GO:0044444;GO:0043229;GO:0061564;GO:0060541;GO:0120038;GO:0044267;GO:0042221;GO:0050793
6	AGRE	AGRE-0001	LOC111246440	LOC111260897	maker-scaffold0000007200-augustus-gene-0*16-mRNA-1	LOC100901821	IscW_ISCW003309	LOC107364561	ROOT	GO:0003682;GO:0043565;GO:0003700;GO:0008270;GO:0006355
6	ABHZ	ABHZ-0006	LOC111246441	LOC111260898	maker-scaffold0000033555-augustus-gene-0*32-mRNA-1	LOC100908353	IscW_ISCW020780	LOC107367338	ROOT	GO:0003924;GO:0005525
6	AGWX	AGWX-0001	LOC111246443	LOC111266893	maker-scaffold0000000494-augustus-gene-0*16-mRNA-1	LOC100899818	IscW_ISCW023434	LOC107364193	ROOT	GO:0003676;GO:0046872;GO:0016787
6	ADKY	ADKY-0001	LOC111246446	LOC111273823	augustus-scaffold0000011860-processed-gene-0*13-mRNA-1	LOC100905219	IscW_ISCW003007	LOC107361760	ROOT	GO:0007156;GO:0005509;GO:0016020
6	ABCG	ABCG-0021	LOC111246447	LOC111261301	genemark-scaffold0000001154-processed-gene-0*7-mRNA-1	LOC100903598	IscW_ISCW019773	LOC107369216	ROOT	GO:0042302
6	ABPQ	ABPQ-0001	LOC111246448	LOC111264449	maker-scaffold0000030201-augustus-gene-0*46-mRNA-1	LOC100900085	IscW_ISCW000275	LOC107371383	ROOT	GO:0008270
6	ACRG	ACRG-0001	LOC111246450	LOC111263133	augustus-scaffold0000008736-processed-gene-0*42-mRNA-1	LOC100899943	IscW_ISCW000333	LOC107362764	ROOT	GO:0016021;GO:0000139;GO:0008643;GO:0005351
6	AEMU	AEMU-0001	LOC111246452	LOC111263196	maker-scaffold0000008736-augustus-gene-0*89-mRNA-1	LOC100899099	IscW_ISCW001326	LOC107359102	ROOT	NA
6	ACJP	ACJP-0002	LOC111246456	LOC111261034	maker-scaffold0000011772-augustus-gene-0*19-mRNA-1	LOC100904342	IscW_ISCW018027	LOC107360206	ROOT	GO:0030246;GO:0004559;GO:0006013
6	ABFK	ABFK-0003	LOC111246457	LOC111273950	augustus-scaffold0000015703-processed-gene-0*4-mRNA-1	LOC100901973	IscW_ISCW006862	LOC107363157	ROOT	GO:0006979;GO:0004601;GO:0055114;GO:0020037
6	ACQG	ACQG-0001	LOC111246466	LOC111263829	maker-scaffold0000013946-augustus-gene-0*48-mRNA-1	LOC100908144	IscW_ISCW009676	LOC107359681	ROOT	GO:0000030;GO:0006493;GO:0016020
6	AIVP	AIVP-0001	LOC111246468	LOC111263830	maker-scaffold0000013946-augustus-gene-0*51-mRNA-1	LOC100906028	IscW_ISCW007085	LOC107371719	ROOT	GO:0000151;GO:0048523;GO:0005488;GO:0044267;GO:0005634;GO:0048736
6	AFBP	AFBP-0001	LOC111246470	LOC111267914	augustus-scaffold0000013946-processed-gene-0*32-mRNA-1	LOC100897524	IscW_ISCW022385	LOC107371076	ROOT	GO:0042981;GO:0005488
6	AHES	AHES-0001	LOC111246477	LOC111269624	maker-scaffold0000011078-augustus-gene-0*22-mRNA-1	LOC100906049	IscW_ISCW010708	LOC107360337	ROOT	GO:0003676
6	AFOY	AFOY-0001	LOC111246479	LOC111269620	maker-scaffold0000000808-augustus-gene-0*16-mRNA-1	LOC100899609	IscW_ISCW016788	LOC107362505	ROOT	GO:0003676
6	AHZV	AHZV-0001	LOC111246480	LOC111269621	maker-scaffold0000005594-augustus-gene-0*34-mRNA-1	LOC100907424	IscW_ISCW008878	LOC107372307	ROOT	GO:0003676;GO:0000175
6	ABLR	ABLR-0003	LOC111246484	LOC111267974	augustus-scaffold0000022022-processed-gene-0*15-mRNA-1	LOC100904878	IscW_ISCW015788	LOC107364105	ROOT	GO:0016021;GO:0016500;GO:0007186;GO:0004930;GO:0005515
6	AIQT	AIQT-0001	LOC111246488	LOC111271032	maker-scaffold0000003742-augustus-gene-0*26-mRNA-1	LOC100897411	IscW_ISCW000036	LOC107368930	ROOT	GO:0005484;GO:0006886;GO:0016020;GO:0048193
6	AEFW	AEFW-0001	LOC111246490	LOC111264047	maker-scaffold0000000622-augustus-gene-0*20-mRNA-1	LOC100902934	IscW_ISCW011051	LOC107361327	ROOT	GO:0007229;GO:0033622;GO:0071711;GO:0005829;GO:0007159;GO:0002102;GO:0035414;GO:0033632;GO:0033630;GO:0030511;GO:0048041;GO:1901074;GO:0050829;GO:0001726;GO:0055008;GO:0090090;GO:0005178;GO:2000647;GO:0072657;GO:0001525;GO:0005654;GO:0090162;GO:0060279;GO:0070527;GO:1904901;GO:2001203;GO:0051546;GO:0045987;GO:0001954;GO:0014704;GO:0005198;GO:0001725;GO:0043621;GO:0005925;GO:0034446;GO:0031234;GO:…
6	ABFN	ABFN-0001	LOC111246491	LOC111271024	maker-scaffold0000022508-augustus-gene-0*17-mRNA-1	LOC100899949	IscW_ISCW000468	LOC107366535	ROOT	GO:0005509
6	AIMQ	AIMQ-0001	LOC111246492	LOC111273652	maker-scaffold0000003868-augustus-gene-0*8-mRNA-1	LOC100901791	IscW_ISCW020958	LOC107362444	ROOT	GO:0005515
6	AIQY	AIQY-0001	LOC111246493	LOC111273654	maker-scaffold0000000657-augustus-gene-0*18-mRNA-1	LOC100903714	IscW_ISCW021671	LOC107362403	ROOT	GO:0005829;GO:0009814;GO:0016197;GO:0005654;GO:0046755;GO:0042803;GO:1900426;GO:0005771;GO:0008022;GO:0071985
6	AHZU	AHZU-0001	LOC111246495	LOC111273656	maker-scaffold0000008402-augustus-gene-0*6-mRNA-1	LOC100906847	IscW_ISCW006035	LOC107368726	ROOT	NA
6	ABRG	ABRG-0001	LOC111246498	LOC111259174	maker-scaffold0000001911-augustus-gene-0*26-mRNA-1	LOC100907152	IscW_ISCW001018	LOC107368248	ROOT	GO:0044444;GO:0016020;GO:0005777;GO:0050789;GO:0050896;GO:0005739;GO:0043231
6	AHGC	AHGC-0001	LOC111246499	LOC111264159	maker-scaffold0000009289-augustus-gene-0*22-mRNA-1	LOC100901530	IscW_ISCW013811	LOC107367894	ROOT	GO:0005515
6	ABCM	ABCM-0012	LOC111246501	LOC111269014	maker-scaffold0000004097-augustus-gene-0*42-mRNA-1	LOC100901897	IscW_ISCW020749	LOC107369424	ROOT	GO:0016021;GO:0042626;GO:0005524;GO:0055085
6	AGQN	AGQN-0001	LOC111246502	LOC111269017	genemark-scaffold0000004097-processed-gene-0*5-mRNA-1	LOC100900045	IscW_ISCW005242	LOC107362395	ROOT	GO:0016607;GO:0005515
6	AIRE	AIRE-0001	LOC111246504	LOC111263132	genemark-scaffold0000004896-processed-gene-0*15-mRNA-1	LOC100897353	IscW_ISCW003924	LOC107366473	ROOT	GO:0005975;GO:0016773
6	ADLP	ADLP-0001	LOC111246505	LOC111263134	maker-scaffold0000002558-exonerate_protein2genome-gene-0*9-mRNA-1	LOC100905010	IscW_ISCW007619	LOC107371972	ROOT	GO:0016021;GO:0007186;GO:0004930
6	AGRD	AGRD-0001	LOC111246506	LOC111263136	augustus-scaffold0000004896-processed-gene-0*24-mRNA-1	LOC100897210	IscW_ISCW022648	LOC107367018	ROOT	GO:0035098;GO:0016571;GO:0005515
6	AIZU	AIZU-0001	LOC111246507	LOC111261028	maker-scaffold0000009763-augustus-gene-0*8-mRNA-1	LOC100904202	IscW_ISCW020075	LOC107366824	ROOT	GO:0005634;GO:0005488;GO:0050794
6	AHUL	AHUL-0001	LOC111246508	LOC111267531	maker-scaffold0000030835-augustus-gene-0*6-mRNA-1	LOC100897388	IscW_ISCW023178	LOC107368369	ROOT	GO:0012506;GO:0005886;GO:0050794
6	ABYN	ABYN-0003	LOC111246509	LOC111273660	augustus-scaffold0000000657-processed-gene-0*8-mRNA-1	LOC100903852	IscW_ISCW023973	LOC107361226	ROOT	GO:0006479;GO:0016579;GO:0006511;GO:0008168;GO:0036459
6	ABDG	ABDG-0015	LOC111246512	LOC111260501	maker-scaffold0000002866-augustus-gene-0*26-mRNA-1	LOC100904150	IscW_ISCW023555	LOC107363863	ROOT	GO:0003777;GO:0005524;GO:0072383;GO:0008017
6	AIVG	AIVG-0001	LOC111246516	LOC111260516	maker-scaffold0000000490-augustus-gene-0*6-mRNA-1	LOC100905354	IscW_ISCW017526	LOC107364276	ROOT	GO:0048513;GO:0030182;GO:0048522;GO:0007166;GO:0005622;GO:0048583;GO:0005515
6	ACLS	ACLS-0001	LOC111246518	LOC111260518	augustus-scaffold0000001525-processed-gene-0*9-mRNA-1	LOC100905500	IscW_ISCW006002	LOC107365941	ROOT	GO:0000451;GO:0009506;GO:0005829;GO:0032040;GO:0030515;GO:0070761;GO:0005654;GO:0016020;GO:0031428;GO:0045296;GO:0001650;GO:1990226
6	ADCG	ADCG-0001	LOC111246526	LOC111261678	maker-scaffold0000023560-augustus-gene-0*30-mRNA-1	LOC100902772	IscW_ISCW015002	LOC107368934	ROOT	GO:0006072;GO:0005975;GO:0004370
6	AERT	AERT-0001	LOC111246528	LOC111265637	augustus-scaffold0000005905-processed-gene-0*9-mRNA-1	LOC100908113	IscW_ISCW023865	LOC107360797	ROOT	GO:0006511;GO:0031625
6	ADXC	ADXC-0001	LOC111246529	LOC111265638	maker-scaffold0000005905-augustus-gene-0*26-mRNA-1	LOC100904641	IscW_ISCW019111	LOC107363986	ROOT	GO:0003676
6	ACJL	ACJL-0001	LOC111246533	LOC111273627	maker-scaffold0000000075-augustus-gene-0*6-mRNA-1	LOC100905004	IscW_ISCW004855	LOC107359588	ROOT	GO:0046983;GO:0003677;GO:0006355
6	ABCE	ABCE-0003	LOC111246534	LOC111273590	maker-scaffold0000025786-augustus-gene-0*17-mRNA-1	LOC100903261	IscW_ISCW001527	LOC107360358	ROOT	GO:0055114;GO:0005506;GO:0020037;GO:0016705
6	ABSM	ABSM-0001	LOC111246536	LOC111269746	maker-scaffold0000000161-augustus-gene-0*15-mRNA-1	LOC100899392	IscW_ISCW010827	LOC107369624	ROOT	GO:0016853;GO:0045454;GO:0005783
6	ABMW	ABMW-0003	LOC111246537	LOC111269747	maker-scaffold0000001249-augustus-gene-0*23-mRNA-1	LOC100901187	IscW_ISCW013308	LOC107364045	ROOT	GO:0004742;GO:0006090;GO:0045254
6	ACPB	ACPB-0002	LOC111246541	LOC111265491	maker-scaffold0000023020-augustus-gene-0*14-mRNA-1	LOC100900610	IscW_ISCW016721	LOC107369494	ROOT	GO:0006298;GO:0030983;GO:0005524;GO:0032300
6	AFTO	AFTO-0001	LOC111246543	LOC111265492	augustus-scaffold0000023020-processed-gene-0*7-mRNA-1	LOC108864849	IscW_ISCW018921	LOC107365207	ROOT	GO:0007186;GO:0019236
6	AIWK	AIWK-0001	LOC111246544	LOC111265499	maker-scaffold0000017010-augustus-gene-0*30-mRNA-1	LOC100900469	IscW_ISCW002071	LOC107364625	ROOT	GO:0006413;GO:0003743
6	AIGQ	AIGQ-0001	LOC111246548	LOC111266601	maker-scaffold0000024485-augustus-gene-0*39-mRNA-1	LOC100902134	IscW_ISCW019835	LOC107372246	ROOT	GO:0065003;GO:0044424;GO:0019899;GO:0022613
6	BJIG	BJIG-0001	LOC111246550	LOC111261030	maker-scaffold0000002612-augustus-gene-0*12-mRNA-1	LOC100903630	IscW_ISCW023890	LOC107360936	ROOT	GO:0005634
6	ACSV	ACSV-0001	LOC111246552	LOC111261031	genemark-scaffold0000002612-processed-gene-0*2-mRNA-1	LOC100903768	IscW_ISCW001463	LOC107362919	ROOT	GO:0005524;GO:0004672;GO:0006468
6	ABEH	ABEH-0007	LOC111246553	LOC111261037	maker-scaffold0000014084-augustus-gene-0*29-mRNA-1	LOC100903911	IscW_ISCW013698	LOC107361688	ROOT	GO:0006486;GO:0008378;GO:0016020
6	ABCE	ABCE-0005	LOC111246554	LOC111268873	maker-scaffold0000002746-augustus-gene-0*39-mRNA-1	LOC100902886	IscW_ISCW005544	LOC107371897	ROOT	GO:0055114;GO:0005506;GO:0020037;GO:0016705
6	ABCT	ABCT-0005	LOC111246555	LOC111261036	maker-scaffold0000020607-augustus-gene-0*43-mRNA-1	LOC100901466	IscW_ISCW013160	LOC107371053	ROOT	GO:0005524;GO:0004672;GO:0006468
6	AIZT	AIZT-0001	LOC111246556	LOC111261038	augustus-scaffold0000014084-processed-gene-0*16-mRNA-1	LOC100901608	IscW_ISCW018515	LOC107364270	ROOT	GO:0097120;GO:0030173;GO:0005637;GO:0003723;GO:0006810;GO:0006937;GO:0007166;GO:0005515
6	ABDO	ABDO-0007	LOC111246563	LOC111259034	maker-scaffold0000027935-augustus-gene-0*24-mRNA-1	LOC100900221	IscW_ISCW009979	LOC107368785	ROOT	GO:0033503;GO:0033128;GO:0005829;GO:0051865;GO:0061186;GO:0002039;GO:0006344;GO:0010845;GO:0000422;GO:0005524;GO:0031939;GO:0009411;GO:0005657;GO:0019904;GO:0005886;GO:0050821;GO:0001741;GO:0006513;GO:0001701;GO:0045141;GO:1902166;GO:0043518;GO:0043951;GO:0005654;GO:0007288;GO:0070193;GO:0000790;GO:0070979;GO:0032436;GO:0070076;GO:0006301;GO:0060135;GO:0051299;GO:0061631;GO:0010228;GO:0042787;GO:…
6	ADIT	ADIT-0002	LOC111246565	LOC111264790	maker-scaffold0000006677-augustus-gene-0*8-mRNA-1	LOC100903411	IscW_ISCW015942	LOC107359684	ROOT	GO:0035556;GO:0009395;GO:0004871;GO:0004435;GO:0005515
6	AGHK	AGHK-0001	LOC111246568	LOC111270990	maker-scaffold0000003146-augustus-gene-0*17-mRNA-1	LOC100902958	IscW_ISCW007478	LOC107369084	ROOT	GO:0005840;GO:0003735;GO:0006412
6	ASLQ	ASLQ-0001	LOC111246571	LOC111267924	maker-scaffold0000011052-augustus-gene-0*14-mRNA-1	LOC100904290	IscW_ISCW019622	LOC107362552	ROOT	GO:0061617;GO:0042407
6	AGZX	AGZX-0001	LOC111246573	LOC111267927	maker-scaffold0000011052-augustus-gene-0*13-mRNA-1	LOC100904149	IscW_ISCW002749	LOC107360556	ROOT	GO:0070985;GO:0016538;GO:0006351
6	ACEW	ACEW-0001	LOC111246574	LOC111262030	maker-scaffold0000004108-augustus-gene-0*9-mRNA-1	LOC100905895	IscW_ISCW015506	LOC107361193	ROOT	GO:0005524;GO:0016881;GO:0045116;GO:0019781
6	ABFQ	ABFQ-0003	LOC111246579	LOC111262087	maker-scaffold0000032224-augustus-gene-0*32-mRNA-1	LOC100901255	IscW_ISCW003371	LOC107368609	ROOT	GO:0016020
6	ACMS	ACMS-0001	LOC111246581	LOC111268695	maker-scaffold0000013783-augustus-gene-0*18-mRNA-1	LOC100908852	IscW_ISCW022405	LOC107361821	ROOT	GO:0006468;GO:0005524;GO:0004672;GO:0005515
6	ABCH	ABCH-0002	LOC111246586	LOC111261974	augustus-scaffold0000011557-processed-gene-0*29-mRNA-1	LOC100907140	IscW_ISCW000259	LOC107365957	ROOT	GO:0005515
6	ABCR	ABCR-0003	LOC111246587	LOC111261973	augustus-scaffold0000011557-processed-gene-0*28-mRNA-1	LOC100906994	IscW_ISCW002044	LOC107359732	ROOT	GO:0016747
6	ACKZ	ACKZ-0003	LOC111246599	LOC111262189	augustus-scaffold0000020381-processed-gene-0*29-mRNA-1	LOC100902559	IscW_ISCW016201	LOC107369361	ROOT	GO:0007275;GO:0051707;GO:0050794;GO:0032367;GO:0044281;GO:0033344;GO:0006694;GO:0097367;GO:0055092;GO:0015485;GO:0005615;GO:0005764;GO:0005515
6	ADQT	ADQT-0001	LOC111246603	LOC111268048	maker-scaffold0000033370-augustus-gene-0*23-mRNA-1	LOC100905598	IscW_ISCW016603	LOC107366666	ROOT	GO:0003779;GO:0031288;GO:0045944;GO:0030017;GO:2000145;GO:0051091;GO:0000060;GO:0035025;GO:0005886;GO:0031143;GO:0015629;GO:0032970
6	AIGW	AIGW-0001	LOC111246605	LOC111268791	augustus-scaffold0000015654-processed-gene-0*9-mRNA-1	LOC100897164	IscW_ISCW017206	LOC107367483	ROOT	GO:0006508;GO:0004222
6	AHIW	AHIW-0001	LOC111246618	LOC111273905	maker-scaffold0000025922-augustus-gene-0*44-mRNA-1	LOC100908017	IscW_ISCW021891	LOC107363692	ROOT	GO:0016021;GO:0055085;GO:0022857
6	AEWD	AEWD-0001	LOC111246620	LOC111273901	augustus-scaffold0000025922-processed-gene-0*21-mRNA-1	LOC100901324	IscW_ISCW016187	LOC107360107	ROOT	GO:0006783;GO:0004325
6	ACZH	ACZH-0001	LOC111246625	LOC111271334	genemark-scaffold0000009176-processed-gene-0*14-mRNA-1	LOC100899105	IscW_ISCW004028	LOC107363052	ROOT	GO:0006659
6	ABDL	ABDL-0005	LOC111246627	LOC111270357	maker-scaffold0000007952-augustus-gene-0*5-mRNA-1	LOC100907892	IscW_ISCW002207	LOC107372197	ROOT	GO:0006468;GO:0005524;GO:0004672;GO:0005515
6	AIGZ	AIGZ-0001	LOC111246629	LOC111268777	maker-scaffold0000023463-augustus-gene-0*32-mRNA-1	LOC100908033	IscW_ISCW011341	LOC107367271	ROOT	GO:0000398;GO:0003676;GO:0032501;GO:0043234;GO:0005654;GO:0032502;GO:0071011;GO:0031053;GO:0045071;GO:0050829;GO:0071013;GO:0005515;GO:0033168
6	AEUJ	AEUJ-0001	LOC111246632	LOC111269740	maker-scaffold0000002145-augustus-gene-0*45-mRNA-1	LOC100905849	IscW_ISCW022402	LOC107361174	ROOT	GO:0003676;GO:0046872
6	AHXI	AHXI-0001	LOC111246638	LOC111258893	maker-scaffold0000002784-augustus-gene-0*15-mRNA-1	LOC100898261	IscW_ISCW003422	LOC107359109	ROOT	GO:0016853;GO:0005515
6	ACHM	ACHM-0002	LOC111246640	LOC111258603	maker-scaffold0000005504-augustus-gene-0*32-mRNA-1	LOC100908386	IscW_ISCW024915	LOC107369535	ROOT	GO:0003676;GO:0006364;GO:0008408
6	ABDU	ABDU-0005	LOC111246641	LOC111270579	maker-scaffold0000006047-augustus-gene-0*30-mRNA-1	LOC100908939	IscW_ISCW014846	LOC107365169	ROOT	GO:0005576;GO:0006030;GO:0005975;GO:0004553;GO:0008061
6	AIOW	AIOW-0001	LOC111246643	LOC111264920	maker-scaffold0000001416-augustus-gene-0*36-mRNA-1	LOC100903047	IscW_ISCW019559	LOC107361038	ROOT	GO:0016758;GO:0005789
6	AFWY	AFWY-0001	LOC111246646	LOC111266479	augustus-scaffold0000009373-processed-gene-0*17-mRNA-1	LOC100905149	IscW_ISCW023500	LOC107369200	ROOT	GO:0005515
6	ABCI	ABCI-0035	LOC111246648	LOC111265870	maker-scaffold0000000717-augustus-gene-0*8-mRNA-1	LOC100905441	IscW_ISCW023496	LOC107362121	ROOT	GO:0005524;GO:0004709;GO:0006468;GO:0007165;GO:0000287
6	AIRD	AIRD-0001	LOC111246650	LOC111266016	maker-scaffold0000009373-augustus-gene-0*46-mRNA-1	LOC100903046	IscW_ISCW009277	LOC107360052	ROOT	GO:1900034;GO:0005829;GO:0030544;GO:0005654;GO:0006606;GO:0007030;GO:0030324;GO:0008565
6	AGVO	AGVO-0001	LOC111246653	LOC111271154	maker-scaffold0000017991-augustus-gene-0*89-mRNA-1	LOC100898106	IscW_ISCW012887	LOC107367578	ROOT	GO:0008654;GO:0016020;GO:0016780
6	ABJT	ABJT-0003	LOC111246656	LOC111271197	maker-scaffold0000020568-augustus-gene-0*28-mRNA-1	LOC100897145	IscW_ISCW015081	LOC107360244	ROOT	NA
6	AFCM	AFCM-0001	LOC111246658	LOC111262553	augustus-scaffold0000008646-processed-gene-0*14-mRNA-1	LOC100907648	IscW_ISCW022114	LOC107363469	ROOT	GO:0005515
6	ABCN	ABCN-0021	LOC111246659	LOC111268794	maker-scaffold0000015654-augustus-gene-0*27-mRNA-1	LOC100906166	IscW_ISCW018065	LOC107360062	ROOT	GO:0003676;GO:0005524
6	AIVU	AIVU-0001	LOC111246661	LOC111259374	maker-scaffold0000003787-augustus-gene-0*37-mRNA-1	LOC100902088	IscW_ISCW020891	LOC107360704	ROOT	GO:0006777;GO:0032324
6	AIVT	AIVT-0001	LOC111246662	LOC111259375	augustus-scaffold0000003787-processed-gene-0*19-mRNA-1	LOC100901939	IscW_ISCW019491	LOC107363086	ROOT	GO:0055114;GO:0016671;GO:0003756;GO:0005783
6	AEOB	AEOB-0001	LOC111246663	LOC111259377	maker-scaffold0000003787-augustus-gene-0*38-mRNA-1	LOC100900794	IscW_ISCW009275	LOC107361633	ROOT	GO:0005525
6	ABCJ	ABCJ-0001	LOC111246665	LOC111267582	maker-scaffold0000000899-augustus-gene-0*17-mRNA-1	LOC100900589	IscW_ISCW001188	LOC107366672	ROOT	GO:0003924;GO:0005525;GO:0016192;GO:0005802;GO:0031982
6	AEXT	AEXT-0001	LOC111246669	LOC111261843	maker-scaffold0000028649-augustus-gene-0*49-mRNA-1	LOC100906246	IscW_ISCW016836	LOC107363259	ROOT	GO:0007165;GO:0005515
6	ABCL	ABCL-0027	LOC111246670	LOC111261844	augustus-scaffold0000028649-processed-gene-0*9-mRNA-1	LOC100901474	IscW_ISCW022207	LOC107371299	ROOT	GO:0005524;GO:0006468;GO:0004674
6	ABHY	ABHY-0006	LOC111246677	LOC111273912	maker-scaffold0000030526-augustus-gene-0*21-mRNA-1	LOC100899493	IscW_ISCW019946	LOC107371205	ROOT	GO:0005576;GO:0007275;GO:0016055;GO:0005102
6	AIVX	AIVX-0001	LOC111246678	LOC111259759	maker-scaffold0000001273-augustus-gene-0*8-mRNA-1	LOC100903239	IscW_ISCW003977	LOC107369264	ROOT	GO:0005488
6	ACOQ	ACOQ-0002	LOC111246679	LOC111259761	maker-scaffold0000012565-augustus-gene-0*26-mRNA-1	LOC100901795	IscW_ISCW003975	LOC107363022	ROOT	GO:0055114;GO:0004450;GO:0006102;GO:0051287;GO:0000287
6	ABLZ	ABLZ-0001	LOC111246681	LOC111272082	augustus-scaffold0000003833-processed-gene-0*24-mRNA-1	LOC100900873	IscW_ISCW018290	LOC107364118	ROOT	GO:0005096
6	ABCE	ABCE-0006	LOC111246682	LOC111272084	maker-scaffold0000008201-augustus-gene-0*34-mRNA-1	LOC100905379	IscW_ISCW006560	LOC107360504	ROOT	GO:0055114;GO:0005506;GO:0020037;GO:0016705
6	AHNK	AHNK-0001	LOC111246685	LOC111271179	maker-scaffold0000024598-augustus-gene-0*34-mRNA-1	LOC100897823	IscW_ISCW007299	LOC107362422	ROOT	GO:0006357;GO:0070449
6	AECQ	AECQ-0001	LOC111246686	LOC111271180	maker-scaffold0000020156-augustus-gene-0*13-mRNA-1	LOC100897968	IscW_ISCW006965	LOC107361955	ROOT	GO:0042765;GO:0016255
6	ACVL	ACVL-0001	LOC111246687	LOC111264636	maker-scaffold0000007222-augustus-gene-0*36-mRNA-1	LOC100904142	IscW_ISCW016197	LOC107368568	ROOT	GO:0023052
6	ACDR	ACDR-0003	LOC111246690	LOC111263871	maker-scaffold0000005283-augustus-gene-0*25-mRNA-1	LOC100908362	IscW_ISCW019221	LOC107362503	ROOT	GO:0050660;GO:0017150;GO:0055114;GO:0008033
6	ABGS	ABGS-0007	LOC111246693	LOC111273581	maker-scaffold0000032219-augustus-gene-0*78-mRNA-1	LOC100909279	IscW_ISCW017814	LOC107369992	ROOT	GO:0018242;GO:0007424;GO:0032504;GO:0044425;GO:0005112;GO:0007368;GO:0008593;GO:0016266;GO:0030145;GO:0031985;GO:0018243;GO:0060271;GO:0061314;GO:0004653;GO:0048471;GO:0009312;GO:0000139;GO:0005615;GO:0007220
6	AGVL	AGVL-0001	LOC111246694	LOC111273582	maker-scaffold0000032219-augustus-gene-0*79-mRNA-1	LOC100908819	IscW_ISCW020077	LOC107364556	ROOT	GO:0016020;GO:0015031
6	AKNQ	AKNQ-0001	LOC111246696	LOC111269767	augustus-scaffold0000017108-processed-gene-0*6-mRNA-1	LOC100905878	IscW_ISCW018023	LOC107369994	ROOT	GO:0005840;GO:0003735;GO:0006412
6	ABCH	ABCH-0025	LOC111246697	LOC111260858	augustus-scaffold0000004797-processed-gene-0*4-mRNA-1	LOC100907895	IscW_ISCW022831	LOC107363224	ROOT	GO:0005515
6	AFYQ	AFYQ-0001	LOC111246699	LOC111264152	maker-scaffold0000030637-augustus-gene-0*57-mRNA-1	LOC100899625	IscW_ISCW005050	LOC107371640	ROOT	GO:0017112
6	ABED	ABED-0005	LOC111246700	LOC111265511	maker-scaffold0000013543-augustus-gene-0*36-mRNA-1	LOC100907712	IscW_ISCW009437	LOC107370574	ROOT	GO:0005524
6	AEWX	AEWX-0001	LOC111246701	LOC111264073	maker-scaffold0000004951-augustus-gene-0*71-mRNA-1	LOC100901188	IscW_ISCW003360	LOC107368704	ROOT	GO:0005488
6	ADWU	ADWU-0002	LOC111246702	LOC111264074	maker-scaffold0000004951-augustus-gene-0*70-mRNA-1	LOC100901898	IscW_ISCW011913	LOC107368092	ROOT	GO:0005737
6	AGTD	AGTD-0001	LOC111246703	LOC111264075	genemark-scaffold0000004951-processed-gene-0*9-mRNA-1	LOC100908860	IscW_ISCW001226	LOC107368606	ROOT	GO:0006400;GO:0008193;GO:0000287
6	AIOP	AIOP-0001	LOC111246714	LOC111261259	augustus-scaffold0000016986-processed-gene-0*26-mRNA-1	LOC100898475	IscW_ISCW009367	LOC107365275	ROOT	GO:0016021;GO:0006886;GO:0005783
6	ABHU	ABHU-0004	LOC111246715	LOC111260159	maker-scaffold0000005469-augustus-gene-0*32-mRNA-1	LOC100904402	IscW_ISCW006705	LOC107364387	ROOT	GO:0051260;GO:0008076;GO:0005249;GO:0055085;GO:0006813;GO:0005515
6	ABDE	ABDE-0005	LOC111246716	LOC111258918	maker-scaffold0000005235-augustus-gene-0*19-mRNA-1	LOC100905355	IscW_ISCW012068	LOC107364705	ROOT	GO:0006508;GO:0004222
6	ABIJ	ABIJ-0005	LOC111246726	LOC111270397	maker-scaffold0000017092-augustus-gene-0*54-mRNA-1	LOC100897733	IscW_ISCW013459	LOC107371557	ROOT	GO:0006508;GO:0008270;GO:0008237
6	ACIR	ACIR-0001	LOC111246728	LOC111270065	augustus-scaffold0000028012-processed-gene-0*22-mRNA-1	LOC100905550	IscW_ISCW003591	LOC107370866	ROOT	GO:0016791
6	AHIY	AHIY-0001	LOC111246735	LOC111266909	maker-scaffold0000005438-augustus-gene-0*12-mRNA-1	LOC100904707	IscW_ISCW013634	LOC107362791	ROOT	GO:0004842;GO:0016567;GO:0005829;GO:0005739;GO:0005515
6	ABCV	ABCV-0009	LOC111246739	LOC111268698	augustus-scaffold0000016931-processed-gene-0*7-mRNA-1	LOC100908429	IscW_ISCW018250	LOC107369398	ROOT	GO:0016021;GO:0055085;GO:0022857
6	AGRM	AGRM-0001	LOC111246742	LOC111268109	augustus-scaffold0000027077-processed-gene-0*15-mRNA-1	LOC100900956	IscW_ISCW004719	LOC107368847	ROOT	GO:0005488
6	ABJG	ABJG-0005	LOC111246750	LOC111268774	maker-scaffold0000023463-augustus-gene-0*29-mRNA-1	LOC100897892	IscW_ISCW017709	LOC107364046	ROOT	GO:1902531;GO:0005829;GO:0060561;GO:0001819;GO:0071310;GO:0007021;GO:0033993;GO:0048471;GO:0030425;GO:0097060;GO:0045766;GO:0042026;GO:0045214;GO:0009408;GO:0042803;GO:0051082;GO:0014069;GO:0005739;GO:1901701;GO:0007517;GO:0006469;GO:0002088;GO:0051087;GO:0043209;GO:0051693;GO:0005634;GO:0009725;GO:0001666;GO:0030018;GO:0005856;GO:0030424;GO:2001234;GO:2001028;GO:0042542;GO:0061077;GO:0043488;GO:…
6	AIQZ	AIQZ-0001	LOC111246751	LOC111272637	maker-scaffold0000003063-augustus-gene-0*26-mRNA-1	LOC100902369	IscW_ISCW005875	LOC107368486	ROOT	GO:0003676;GO:0019722
6	AIRB	AIRB-0001	LOC111246752	LOC111272638	maker-scaffold0000003063-augustus-gene-0*24-mRNA-1	LOC100902228	IscW_ISCW017855	LOC107361856	ROOT	GO:0005840;GO:0003735;GO:0006412;GO:0019843
6	ABCL	ABCL-0002	LOC111246753	LOC111266594	genemark-scaffold0000033990-processed-gene-0*21-mRNA-1	LOC100902277	IscW_ISCW012610	LOC107360633	ROOT	GO:0035556;GO:0005524;GO:0004674;GO:0006468;GO:0000287
6	ABHY	ABHY-0004	LOC111246757	LOC111259366	maker-scaffold0000006347-augustus-gene-0*32-mRNA-1	LOC100902375	IscW_ISCW005711	LOC107361270	ROOT	GO:0005576;GO:0007275;GO:0016055;GO:0005102
6	AHJF	AHJF-0001	LOC111246758	LOC111259367	maker-scaffold0000006347-augustus-gene-0*33-mRNA-1	LOC100900942	IscW_ISCW019126	LOC107360015	ROOT	GO:0004739;GO:0006086;GO:0043231
6	AIER	AIER-0001	LOC111246759	LOC111259368	maker-scaffold0000006347-augustus-gene-0*34-mRNA-1	LOC100901085	IscW_ISCW000489	LOC107370238	ROOT	GO:0016020
6	AIRH	AIRH-0001	LOC111246762	LOC111262239	maker-scaffold0000001170-augustus-gene-0*24-mRNA-1	LOC100898944	IscW_ISCW020317	LOC107370259	ROOT	GO:0070131;GO:0005739;GO:0016020;GO:0005515
6	AHUK	AHUK-0001	LOC111246766	LOC111262091	maker-scaffold0000020729-augustus-gene-0*18-mRNA-1	LOC100897246	IscW_ISCW020127	LOC107365912	ROOT	GO:0015035;GO:0045454;GO:0009055
6	ACIU	ACIU-0001	LOC111246768	LOC111270957	maker-scaffold0000019294-augustus-gene-0*47-mRNA-1	LOC100904444	IscW_ISCW003165	LOC107364424	ROOT	GO:0030976;GO:0006099;GO:0004591
6	AEFZ	AEFZ-0001	LOC111246770	LOC111261355	augustus-scaffold0000006314-processed-gene-0*13-mRNA-1	LOC100904131	IscW_ISCW000410	LOC107371662	ROOT	GO:0016020
6	ABDS	ABDS-0008	LOC111246771	LOC111261356	maker-scaffold0000006314-augustus-gene-0*26-mRNA-1	LOC100899327	IscW_ISCW018873	LOC107360644	ROOT	GO:0016491
6	ADMO	ADMO-0001	LOC111246772	LOC111262958	maker-scaffold0000015345-augustus-gene-0*30-mRNA-1	LOC100906581	IscW_ISCW014825	LOC107362102	ROOT	GO:0030529;GO:0042254
6	AHEV	AHEV-0001	LOC111246773	LOC111262547	maker-scaffold0000012267-augustus-gene-0*14-mRNA-1	LOC100907358	IscW_ISCW011279	LOC107361787	ROOT	GO:0003676
6	AKMX	AKMX-0001	LOC111246776	LOC111267104	maker-scaffold0000007299-augustus-gene-0*10-mRNA-1	LOC108864621	IscW_ISCW015530	LOC107362788	ROOT	GO:0003676;GO:0008270;GO:0005515
6	ADSF	ADSF-0001	LOC111246780	LOC111272907	maker-scaffold0000004399-augustus-gene-0*30-mRNA-1	LOC100900751	IscW_ISCW004690	LOC107363660	ROOT	GO:0006508;GO:0008234
6	AFVZ	AFVZ-0001	LOC111246781	LOC111260507	augustus-scaffold0000009113-processed-gene-0*26-mRNA-1	LOC100903717	IscW_ISCW021850	LOC107366806	ROOT	GO:0045454
6	ABFD	ABFD-0009	LOC111246783	LOC111271746	maker-scaffold0000004421-augustus-gene-0*69-mRNA-1	LOC108865155	IscW_ISCW022117	LOC107359628	ROOT	GO:0004386
6	AGUP	AGUP-0001	LOC111246785	LOC111271749	maker-scaffold0000004421-augustus-gene-0*67-mRNA-1	LOC100900241	IscW_ISCW023127	LOC107371614	ROOT	GO:0030150;GO:0051087
6	ABDZ	ABDZ-0007	LOC111246786	LOC111264868	maker-scaffold0000000875-augustus-gene-0*50-mRNA-1	LOC100900733	IscW_ISCW021145	LOC107362714	ROOT	GO:0016787
6	AIWJ	AIWJ-0001	LOC111246789	LOC111263997	augustus-scaffold0000007090-processed-gene-0*8-mRNA-1	LOC100908102	IscW_ISCW002576	LOC107369143	ROOT	GO:0005829;GO:0006605;GO:0048803;GO:0030713;GO:0051172;GO:0097352;GO:0070086;GO:0045199;GO:0010008;GO:0050680;GO:0047485;GO:0007034;GO:0005739;GO:0043162;GO:0072666;GO:0010669;GO:0031324;GO:0006355;GO:0042059;GO:0007293;GO:0008593;GO:0032509;GO:0042981;GO:0010605;GO:0045450;GO:0042221
6	ABSD	ABSD-0003	LOC111246791	LOC111261689	genemark-scaffold0000015346-processed-gene-0*0-mRNA-1	LOC100906485	IscW_ISCW016122	LOC107359203	ROOT	GO:0004888;GO:0042813;GO:0016021;GO:0007166;GO:0016055;GO:0005515
6	AGRK	AGRK-0001	LOC111246794	LOC111268105	maker-scaffold0000027077-augustus-gene-0*42-mRNA-1	LOC100900807	IscW_ISCW015463	LOC107363761	ROOT	GO:0005488
6	ACNM	ACNM-0002	LOC111246796	LOC111270961	maker-scaffold0000003827-augustus-gene-0*50-mRNA-1	LOC100906478	IscW_ISCW023915	LOC107361922	ROOT	GO:0031011;GO:0005524;GO:0043141
6	AHZN	AHZN-0001	LOC111246797	LOC111272601	maker-scaffold0000004464-augustus-gene-0*37-mRNA-1	LOC100907719	IscW_ISCW021948	LOC107366709	ROOT	GO:0030529;GO:0044446;GO:0043232;GO:0003723;GO:0050789;GO:0005634;GO:0005515
6	AIOV	AIOV-0001	LOC111246799	LOC111272662	maker-scaffold0000004464-augustus-gene-0*36-mRNA-1	LOC100900357	IscW_ISCW010039	LOC107367099	ROOT	GO:0005840;GO:0003735;GO:0006412
6	AGUW	AGUW-0001	LOC111246802	LOC111264554	maker-scaffold0000001108-augustus-gene-0*5-mRNA-1	LOC100905464	IscW_ISCW015104	LOC107366688	ROOT	NA
6	ACEW	ACEW-0002	LOC111246803	LOC111259001	maker-scaffold0000005816-augustus-gene-0*35-mRNA-1	LOC100904627	IscW_ISCW019123	LOC107364379	ROOT	GO:0008641;GO:0006464
6	ABMY	ABMY-0003	LOC111246804	LOC111268620	augustus-scaffold0000029635-processed-gene-0*1-mRNA-1	LOC100908087	IscW_ISCW014697	LOC107367223	ROOT	GO:0030976;GO:0003824;GO:0000287
6	ACFH	ACFH-0001	LOC111246805	LOC111268731	maker-scaffold0000003974-augustus-gene-0*7-mRNA-1	LOC100906603	IscW_ISCW016932	LOC107368513	ROOT	GO:0005829;GO:0043994;GO:0035064;GO:0005576;GO:0042051;GO:0005886;GO:0008285;GO:1990468;GO:1901796;GO:0003700;GO:0000793;GO:0050767;GO:0060828;GO:0043967;GO:0016567;GO:0045944;GO:0043972;GO:0003677;GO:0046872;GO:0005856;GO:0043234;GO:0042059;GO:0070776;GO:0016246;GO:0003682;GO:0120038;GO:1990467;GO:0016607
6	AEDQ	AEDQ-0001	LOC111246807	LOC111259006	maker-scaffold0000014863-augustus-gene-0*26-mRNA-1	LOC100897851	IscW_ISCW023244	LOC107364150	ROOT	GO:0016021;GO:0005337;GO:0008504;GO:1901642
6	ABEF	ABEF-0011	LOC111246808	LOC111271031	augustus-scaffold0000003326-processed-gene-0*8-mRNA-1	LOC100897269	IscW_ISCW014907	LOC107365270	ROOT	GO:0000413;GO:0003755;GO:0005515
6	ACNJ	ACNJ-0001	LOC111246810	LOC111259007	augustus-scaffold0000000345-processed-gene-0*11-mRNA-1	LOC100897706	IscW_ISCW000999	LOC107364097	ROOT	GO:0005515
6	ACPV	ACPV-0002	LOC111246812	LOC111259003	maker-scaffold0000014863-augustus-gene-0*25-mRNA-1	LOC100904773	IscW_ISCW000499	LOC107369213	ROOT	GO:0035091
6	ABIH	ABIH-0001	LOC111246813	LOC111263712	maker-scaffold0000017166-augustus-gene-0*38-mRNA-1	LOC100899699	IscW_ISCW003580	LOC107360881	ROOT	GO:0006486;GO:0016020;GO:0008417
6	ABNM	ABNM-0003	LOC111246822	LOC111271150	maker-scaffold0000003078-augustus-gene-0*34-mRNA-1	LOC100904538	IscW_ISCW023151	LOC107367600	ROOT	GO:0006260;GO:0005524;GO:0003677
6	AGJR	AGJR-0001	LOC111246825	LOC111271153	maker-scaffold0000003078-augustus-gene-0*33-mRNA-1	LOC100907634	IscW_ISCW007016	LOC107367261	ROOT	GO:0032580;GO:0010564;GO:0005829;GO:0048812;GO:0045886;GO:0008088;GO:0048229;GO:0043232;GO:0043195;GO:0090307;GO:0032506;GO:0046872;GO:0046579;GO:0043025;GO:0006900;GO:0048471;GO:0043197;GO:0019901;GO:0070374;GO:0007346
6	AFWT	AFWT-0001	LOC111246826	LOC111267259	genemark-scaffold0000003331-processed-gene-0*16-mRNA-1	LOC100900279	IscW_ISCW004636	LOC107369832	ROOT	GO:0008528;GO:0007186;GO:0016021
6	AIWF	AIWF-0001	LOC111246827	LOC111259985	augustus-scaffold0000016544-processed-gene-0*6-mRNA-1	LOC100898334	IscW_ISCW008621	LOC107362182	ROOT	GO:0007389;GO:0044425;GO:0001737;GO:0018345;GO:0045179;GO:0016409;GO:0005783;GO:0048104;GO:0031982;GO:0030425;GO:0050789;GO:0005886;GO:0005515
6	AIWE	AIWE-0001	LOC111246828	LOC111259986	maker-scaffold0000028619-augustus-gene-0*59-mRNA-1	LOC100906569	IscW_ISCW006172	LOC107370128	ROOT	GO:0005829;GO:0008283;GO:0007165;GO:0005488;GO:0043312;GO:0005576;GO:0005886;GO:1904813
6	ABOE	ABOE-0002	LOC111246832	LOC111259059	maker-scaffold0000026459-augustus-gene-0*81-mRNA-1	LOC100906762	IscW_ISCW022440	LOC107359940	ROOT	GO:0043565;GO:0006355
6	AELN	AELN-0001	LOC111246833	LOC111259044	maker-scaffold0000026459-augustus-gene-0*79-mRNA-1	LOC100906904	IscW_ISCW024641	LOC107366796	ROOT	GO:0003824;GO:0008152
6	AHJX	AHJX-0001	LOC111246838	LOC111267585	maker-scaffold0000003922-augustus-gene-0*17-mRNA-1	LOC100898458	IscW_ISCW008294	LOC107366901	ROOT	GO:0006412
6	ABDO	ABDO-0008	LOC111246839	LOC111267586	maker-scaffold0000003922-augustus-gene-0*16-mRNA-1	LOC100898596	IscW_ISCW011884	LOC107369358	ROOT	GO:0000209;GO:0009733;GO:0005829;GO:0007179;GO:0031625;GO:0045879;GO:0005654;GO:0043687;GO:0000166;GO:0048522;GO:0018169;GO:0019788;GO:0070062;GO:0061630;GO:0045116
6	ABCO	ABCO-0001	LOC111246842	LOC111258604	genemark-scaffold0000022031-processed-gene-0*0-mRNA-1	LOC100903530	IscW_ISCW001025	LOC107370973	ROOT	GO:0043565;GO:0006355
6	AIHK	AIHK-0001	LOC111246844	LOC111258775	maker-scaffold0000004105-augustus-gene-0*23-mRNA-1	LOC100899281	IscW_ISCW008220	LOC107363238	ROOT	GO:0006413;GO:0003743
6	ACDZ	ACDZ-0002	LOC111246845	LOC111264924	genemark-scaffold0000001416-processed-gene-0*8-mRNA-1	LOC100899676	IscW_ISCW017262	LOC107370354	ROOT	GO:0071949;GO:0006635;GO:0005777;GO:0003997
6	ABCS	ABCS-0009	LOC111246852	LOC111269142	maker-scaffold0000001495-augustus-gene-0*23-mRNA-1	LOC100905495	IscW_ISCW019960	LOC107363019	ROOT	GO:0005515
6	AIQW	AIQW-0001	LOC111246853	LOC111273177	maker-scaffold0000001653-augustus-gene-0*20-mRNA-1	LOC100900562	IscW_ISCW004039	LOC107368816	ROOT	GO:0005634;GO:0005515
6	ACOW	ACOW-0001	LOC111246854	LOC111263521	maker-scaffold0000021192-augustus-gene-0*29-mRNA-1	LOC100904326	IscW_ISCW006249	LOC107362675	ROOT	GO:0045454;GO:0055114;GO:0016972
6	ABYS	ABYS-0003	LOC111246855	LOC111259959	maker-scaffold0000019801-augustus-gene-0*17-mRNA-1	LOC100907110	IscW_ISCW021502	LOC107371425	ROOT	GO:0032596;GO:0008017;GO:0071782;GO:0031849;GO:0060059;GO:0071786;GO:0051205;GO:0010842;GO:0005887;GO:0005881;GO:0007084;GO:0050913;GO:0031883;GO:0070062;GO:0032386;GO:0005789;GO:0050916
6	AIJN	AIJN-0001	LOC111246856	LOC111262790	maker-scaffold0000031595-augustus-gene-0*47-mRNA-1	LOC100898567	IscW_ISCW023593	LOC107372230	ROOT	GO:0016021;GO:0008521
6	ABJF	ABJF-0004	LOC111246859	LOC111266443	maker-scaffold0000029223-augustus-gene-0*9-mRNA-1	LOC100902285	IscW_ISCW011612	LOC107370867	ROOT	GO:0016021;GO:0007186;GO:0004930
6	ACYX	ACYX-0001	LOC111246861	LOC111270714	maker-scaffold0000003129-augustus-gene-0*42-mRNA-1	LOC100908435	IscW_ISCW007037	LOC107370141	ROOT	GO:0003677
6	AIUX	AIUX-0001	LOC111246863	LOC111259049	maker-scaffold0000026267-augustus-gene-0*52-mRNA-1	LOC100900078	IscW_ISCW019117	LOC107362308	ROOT	GO:0008478;GO:0009443
6	ACIU	ACIU-0002	LOC111246867	LOC111268015	genemark-scaffold0000002910-processed-gene-0*5-mRNA-1	LOC100904881	IscW_ISCW021407	LOC107364834	ROOT	GO:0030976;GO:0006099;GO:0004591
6	ABWZ	ABWZ-0001	LOC111246868	LOC111261840	genemark-scaffold0000009888-processed-gene-0*16-mRNA-1	LOC100906343	IscW_ISCW004274	LOC107363916	ROOT	GO:0005524;GO:0006556;GO:0004478
6	ABDX	ABDX-0003	LOC111246875	LOC111272748	maker-scaffold0000003397-augustus-gene-0*87-mRNA-1	LOC100904787	IscW_ISCW017068	LOC107359469	ROOT	GO:0016021;GO:0055085
6	AFNY	AFNY-0001	LOC111246877	LOC111259896	maker-scaffold0000010127-augustus-gene-0*24-mRNA-1	LOC100899834	IscW_ISCW021350	LOC107362365	ROOT	GO:0005634;GO:0006334
6	AIBU	AIBU-0001	LOC111246883	LOC111266370	maker-scaffold0000004914-augustus-gene-0*43-mRNA-1	LOC100900743	IscW_ISCW019374	LOC107365295	ROOT	GO:0005840;GO:0003735;GO:0006412
6	AHPQ	AHPQ-0001	LOC111246884	LOC111266222	maker-scaffold0000001700-augustus-gene-0*37-mRNA-1	LOC100905277	IscW_ISCW017328	LOC107365257	ROOT	GO:0019187
6	AICT	AICT-0001	LOC111246888	LOC111261264	maker-scaffold0000018044-augustus-gene-0*29-mRNA-1	LOC100903749	IscW_ISCW001950	LOC107362717	ROOT	GO:0016787
6	AKFB	AKFB-0001	LOC111246889	LOC111261268	maker-scaffold0000016986-exonerate_protein2genome-gene-0*42-mRNA-1	LOC100902414	IscW_ISCW004832	LOC107365697	ROOT	GO:0042302
6	ADSV	ADSV-0001	LOC111246891	LOC111258900	augustus-scaffold0000008955-processed-gene-0*18-mRNA-1	LOC100900337	IscW_ISCW010968	LOC107371074	ROOT	GO:0070588;GO:0005524;GO:0016021;GO:0005388
6	AGPL	AGPL-0001	LOC111246893	LOC111260275	maker-scaffold0000003062-augustus-gene-0*17-mRNA-1	LOC100900053	IscW_ISCW009375	LOC107369304	ROOT	GO:0010628;GO:0061157;GO:0031328;GO:0005737;GO:0007283;GO:0003729;GO:0005654;GO:0010557;GO:0019827;GO:0030237;GO:0045595;GO:0016422;GO:0021861;GO:0080009;GO:0036396;GO:0005515;GO:0048468;GO:1903706;GO:0001734;GO:0031053;GO:0048511;GO:0016043;GO:0009653;GO:1904047;GO:0022407;GO:0008593;GO:0000381
6	AECZ	AECZ-0002	LOC111246894	LOC111266224	maker-scaffold0000020063-augustus-gene-0*17-mRNA-1	LOC100904991	IscW_ISCW012441	LOC107366175	ROOT	GO:0008641
6	AFIN	AFIN-0001	LOC111246897	LOC111266225	genemark-scaffold0000020063-processed-gene-0*3-mRNA-1	LOC100905132	IscW_ISCW016111	LOC107363449	ROOT	GO:0001104;GO:0016592;GO:0006357
6	AHBL	AHBL-0001	LOC111246904	LOC111264940	maker-scaffold0000030160-augustus-gene-0*31-mRNA-1	LOC100908303	IscW_ISCW016852	LOC107361477	ROOT	GO:0008484;GO:0008152
6	ABVU	ABVU-0002	LOC111246906	LOC111258567	augustus-scaffold0000003896-processed-gene-0*3-mRNA-1	LOC100909179	IscW_ISCW018346	LOC107365215	ROOT	GO:0033179;GO:0015078;GO:0015991
6	ABHR	ABHR-0005	LOC111246907	LOC111270701	maker-scaffold0000019217-augustus-gene-0*31-mRNA-1	LOC100904935	IscW_ISCW017680	LOC107363319	ROOT	NA
6	ABDR	ABDR-0009	LOC111246908	LOC111264140	maker-scaffold0000033740-augustus-gene-0*107-mRNA-1	LOC100904778	IscW_ISCW014424	LOC107362783	ROOT	GO:0016021;GO:0007186;GO:0004930
6	ACMG	ACMG-0001	LOC111246910	LOC111266801	augustus-scaffold0000034045-processed-gene-0*38-mRNA-1	LOC100903122	IscW_ISCW017943	LOC107369467	ROOT	GO:0008270;GO:0005622;GO:0005515
6	ADKS	ADKS-0001	LOC111246911	LOC111271259	maker-scaffold0000013879-augustus-gene-0*7-mRNA-1	LOC100908703	IscW_ISCW005564	LOC107359601	ROOT	GO:0008168;GO:0008152
6	AHOZ	AHOZ-0001	LOC111246912	LOC111270504	maker-scaffold0000002180-augustus-gene-0*50-mRNA-1	LOC100902906	IscW_ISCW021855	LOC107368330	ROOT	GO:0006400;GO:0008479
6	AGPN	AGPN-0001	LOC111246913	LOC111270418	maker-scaffold0000004933-augustus-gene-0*24-mRNA-1	LOC100900755	IscW_ISCW018236	LOC107363180	ROOT	GO:0005689;GO:0045893;GO:0000245;GO:0005686;GO:0005730;GO:0016363;GO:0009410;GO:0010906;GO:0003677;GO:0003700;GO:0003723;GO:0046872;GO:0071011;GO:0045292;GO:0016607;GO:0071013;GO:0005515
6	ACTU	ACTU-0001	LOC111246914	LOC111268621	augustus-scaffold0000004297-processed-gene-0*4-mRNA-1	LOC108864362	IscW_ISCW011461	LOC107365008	ROOT	GO:0003677
6	ABCD	ABCD-0030	LOC111246915	LOC111272672	maker-scaffold0000000423-augustus-gene-0*12-mRNA-1	LOC100903510	IscW_ISCW017406	LOC107363568	ROOT	GO:0006508;GO:0004252;GO:0005515
6	ABED	ABED-0012	LOC111246919	LOC111266579	maker-scaffold0000015039-augustus-gene-0*30-mRNA-1	LOC100905686	IscW_ISCW020653	LOC107360056	ROOT	GO:0005524;GO:0016817
6	AIFZ	AIFZ-0001	LOC111246925	LOC111271257	maker-scaffold0000015098-augustus-gene-0*6-mRNA-1	LOC100908850	IscW_ISCW019551	LOC107369452	ROOT	GO:0005578;GO:0007165;GO:0005509;GO:0005515
6	ADUW	ADUW-0001	LOC111246928	LOC111269757	maker-scaffold0000016981-augustus-gene-0*3-mRNA-1	LOC100900472	IscW_ISCW001092	LOC107362436	ROOT	GO:0006546;GO:0004047
6	ADPO	ADPO-0001	LOC111246930	LOC111269904	augustus-scaffold0000010599-processed-gene-0*19-mRNA-1	LOC100902282	IscW_ISCW017722	LOC107360781	ROOT	GO:0043393;GO:0007267;GO:0004672;GO:0035159;GO:0001737;GO:0017147;GO:0007446;GO:0010842;GO:0044719;GO:0016348;GO:0006468;GO:0042067;GO:0005615;GO:0005886;GO:0007474;GO:0045198
6	AKNJ	AKNJ-0001	LOC111246935	LOC111269907	maker-scaffold0000000596-exonerate_protein2genome-gene-0*19-mRNA-1	LOC100902422	IscW_ISCW024619	LOC107363273	ROOT	GO:0005515
6	AIUF	AIUF-0001	LOC111246936	LOC111260264	maker-scaffold0000019870-augustus-gene-0*37-mRNA-1	LOC100907007	IscW_ISCW001518	LOC107365636	ROOT	GO:0004518;GO:0003677
6	AIQX	AIQX-0001	LOC111246937	LOC111269910	maker-scaffold0000000596-augustus-gene-0*58-mRNA-1	LOC100901036	IscW_ISCW023170	LOC107368153	ROOT	GO:0034314;GO:0005885
6	ABVF	ABVF-0003	LOC111246939	LOC111269488	maker-scaffold0000003854-augustus-gene-0*26-mRNA-1	LOC100905613	IscW_ISCW022612	LOC107360477	ROOT	GO:0016579;GO:0006511;GO:0004843
6	ADWT	ADWT-0001	LOC111246940	LOC111266010	maker-scaffold0000006431-augustus-gene-0*16-mRNA-1	LOC100901330	IscW_ISCW024005	LOC107359944	ROOT	GO:0009888;GO:0043588;GO:0016020;GO:0051241;GO:0033993;GO:0014070;GO:0015031;GO:0010035;GO:0006979;GO:0009892;GO:0048523;GO:0050790;GO:0009966;GO:0009725;GO:1901700;GO:0043231;GO:0006355;GO:0019899;GO:0005768;GO:0048522;GO:0042493;GO:0065008
6	ADLE	ADLE-0001	LOC111246941	LOC111265538	maker-scaffold0000010560-augustus-gene-0*10-mRNA-1	LOC100905057	IscW_ISCW012632	LOC107359591	ROOT	GO:0003676;GO:0008270
6	AFPZ	AFPZ-0001	LOC111246942	LOC111261143	maker-scaffold0000009391-augustus-gene-0*38-mRNA-1	LOC100902698	IscW_ISCW018145	LOC107368032	ROOT	GO:0005488
6	AGTC	AGTC-0001	LOC111246951	LOC111268406	maker-scaffold0000002128-augustus-gene-0*38-mRNA-1	LOC100901050	IscW_ISCW007285	LOC107371241	ROOT	GO:0051103;GO:0006310;GO:0003677;GO:0008270;GO:0005524;GO:0071897;GO:0003910
6	AGSZ	AGSZ-0001	LOC111246952	LOC111268407	maker-scaffold0000002128-augustus-gene-0*36-mRNA-1	LOC100900905	IscW_ISCW015022	LOC107361742	ROOT	GO:0005515
6	ACMV	ACMV-0002	LOC111246953	LOC111269655	maker-scaffold0000005638-augustus-gene-0*6-mRNA-1	LOC100909304	IscW_ISCW022193	LOC107359699	ROOT	GO:0006480;GO:0008168;GO:0007165
6	AIUE	AIUE-0001	LOC111246955	LOC111260269	genemark-scaffold0000019870-processed-gene-0*6-mRNA-1	LOC100906861	IscW_ISCW019423	LOC107367946	ROOT	GO:0007030;GO:0016020;GO:0015031
6	ABFS	ABFS-0001	LOC111246957	LOC111269658	maker-scaffold0000001375-augustus-gene-0*54-mRNA-1	LOC100901379	IscW_ISCW000738	LOC107370061	ROOT	GO:0005634;GO:0006338
6	ASDO	ASDO-0001	LOC111246958	LOC111270132	augustus-scaffold0000007005-processed-gene-0*7-mRNA-1	LOC100908965	IscW_ISCW005954	LOC107369149	ROOT	GO:0005523;GO:0051694
6	ABEL	ABEL-0004	LOC111246960	LOC111260265	maker-scaffold0000019870-augustus-gene-0*35-mRNA-1	LOC100901134	IscW_ISCW013384	LOC107372090	ROOT	GO:0006457;GO:0031072;GO:0005524;GO:0051082;GO:0009408
6	ACPQ	ACPQ-0001	LOC111246962	LOC111269916	maker-scaffold0000000830-augustus-gene-0*34-mRNA-1	LOC100897343	IscW_ISCW014773	LOC107368316	ROOT	NA
6	ACVW	ACVW-0001	LOC111246963	LOC111269899	maker-scaffold0000000830-augustus-gene-0*36-mRNA-1	LOC100900745	IscW_ISCW015561	LOC107369484	ROOT	GO:0071586;GO:0004222
6	AGVS	AGVS-0001	LOC111246964	LOC111264968	maker-scaffold0000032715-augustus-gene-0*63-mRNA-1	LOC100898158	IscW_ISCW007777	LOC107368034	ROOT	GO:0016570;GO:0006368;GO:0016593
6	AGUC	AGUC-0001	LOC111246971	LOC111261848	augustus-scaffold0000027824-processed-gene-0*11-mRNA-1	LOC100900382	IscW_ISCW012131	LOC107371070	ROOT	GO:0032040
6	AHXF	AHXF-0001	LOC111246972	LOC111266284	genemark-scaffold0000021506-processed-gene-0*6-mRNA-1	LOC100901257	IscW_ISCW009004	LOC107366478	ROOT	NA
6	ABFG	ABFG-0001	LOC111246973	LOC111263741	augustus-scaffold0000000524-processed-gene-0*8-mRNA-1	LOC100899997	IscW_ISCW002903	LOC107366195	ROOT	GO:0005921
6	AHDR	AHDR-0001	LOC111246974	LOC111266285	maker-scaffold0000021506-augustus-gene-0*17-mRNA-1	LOC100902547	IscW_ISCW005713	LOC107364269	ROOT	GO:0008168
6	ABCH	ABCH-0006	LOC111246975	LOC111270380	genemark-scaffold0000004695-processed-gene-0*7-mRNA-1	LOC100909322	IscW_ISCW007947	LOC107368447	ROOT	GO:0005515
6	ABFG	ABFG-0008	LOC111246976	LOC111263742	augustus-scaffold0000005943-processed-gene-0*13-mRNA-1	LOC100900849	IscW_ISCW015171	LOC107366133	ROOT	GO:0005921
6	ACSU	ACSU-0001	LOC111246977	LOC111270398	maker-scaffold0000025870-augustus-gene-0*27-mRNA-1	LOC100899731	IscW_ISCW020032	LOC107368458	ROOT	GO:0005634;GO:0003677
6	ABFG	ABFG-0003	LOC111246980	LOC111263743	augustus-scaffold0000001341-processed-gene-0*15-mRNA-1	LOC100900424	IscW_ISCW005057	LOC107366216	ROOT	GO:0005921
6	ABCH	ABCH-0007	LOC111246985	LOC111270474	augustus-scaffold0000022651-processed-gene-0*8-mRNA-1	LOC100897216	IscW_ISCW010083	LOC107363754	ROOT	GO:0060255;GO:0019899;GO:0004672;GO:0050794;GO:0005198;GO:0055013;GO:0031674;GO:0048518;GO:0046872;GO:0014866;GO:0005509;GO:0050790;GO:0050896;GO:0005634;GO:0006941;GO:0042805;GO:0044430;GO:0015629;GO:0005515
6	ABFD	ABFD-0006	LOC111246998	LOC111268458	maker-scaffold0000002582-augustus-gene-0*48-mRNA-1	LOC100904795	IscW_ISCW011369	LOC107361655	ROOT	GO:0003676;GO:0005524;GO:0004386
6	AGHN	AGHN-0001	LOC111246999	LOC111268460	maker-scaffold0000002582-augustus-gene-0*46-mRNA-1	LOC100905162	IscW_ISCW008669	LOC107366773	ROOT	GO:0031325;GO:0034613;GO:0032268;GO:0051172;GO:0031981;GO:0043232;GO:0006974;GO:0010605;GO:0042254;GO:0003723;GO:1902532;GO:0030162;GO:0031324;GO:0005515
6	ABSK	ABSK-0002	LOC111247008	LOC111259057	augustus-scaffold0000016859-processed-gene-0*21-mRNA-1	LOC100901607	IscW_ISCW020718	LOC107359214	ROOT	GO:0043565;GO:0003700;GO:0006355
6	ABWS	ABWS-0002	LOC111247009	LOC111261841	augustus-scaffold0000028649-processed-gene-0*11-mRNA-1	LOC100906337	IscW_ISCW023373	LOC107372073	ROOT	GO:0015078;GO:0000220;GO:0015991
6	ABWX	ABWX-0002	LOC111247015	LOC111260069	augustus-scaffold0000017640-processed-gene-0*28-mRNA-1	LOC100902064	IscW_ISCW019416	LOC107369871	ROOT	GO:0006352;GO:0003677
6	AKOU	AKOU-0001	LOC111247016	LOC111260067	genemark-scaffold0000014924-processed-gene-0*7-mRNA-1	LOC100897355	IscW_ISCW020292	LOC107371336	ROOT	GO:0006464;GO:0032268;GO:0006511;GO:0031329;GO:0048523;GO:0007166;GO:0002682;GO:0005737;GO:0048583;GO:0030162;GO:0048518;GO:0005515
6	ACWT	ACWT-0001	LOC111247017	LOC111263745	maker-scaffold0000001341-augustus-gene-0*53-mRNA-1	LOC100900565	IscW_ISCW005015	LOC107364298	ROOT	GO:0008152;GO:0016791
6	AEFQ	AEFQ-0001	LOC111247018	LOC111260068	augustus-scaffold0000017640-processed-gene-0*31-mRNA-1	LOC100902211	IscW_ISCW016585	LOC107371483	ROOT	GO:0055114;GO:0006801;GO:0004784;GO:0046872
6	AENU	AENU-0001	LOC111247020	LOC111270433	genemark-scaffold0000010616-processed-gene-0*9-mRNA-1	LOC100906965	IscW_ISCW000859	LOC107371750	ROOT	GO:0005634;GO:0004003;GO:0005524;GO:0006289;GO:0003677
6	AESZ	AESZ-0001	LOC111247025	LOC111259170	maker-scaffold0000025639-augustus-gene-0*10-mRNA-1	LOC100899248	IscW_ISCW006623	LOC107360433	ROOT	GO:0030198;GO:0005509;GO:0031012;GO:0007155
6	ACGB	ACGB-0001	LOC111247030	LOC111265372	maker-scaffold0000014316-augustus-gene-0*36-mRNA-1	LOC100906311	IscW_ISCW004493	LOC107368860	ROOT	GO:0003700;GO:0003677;GO:0005524;GO:0005634;GO:0005515;GO:0006355
6	ADQM	ADQM-0001	LOC111247031	LOC111272427	maker-scaffold0000009766-augustus-gene-0*45-mRNA-1	LOC100905305	IscW_ISCW016448	LOC107367652	ROOT	GO:0007015;GO:0005488
6	AIVL	AIVL-0001	LOC111247039	LOC111268021	maker-scaffold0000017274-augustus-gene-0*34-mRNA-1	LOC100907109	IscW_ISCW015139	LOC107364260	ROOT	GO:0005739
6	AEUC	AEUC-0001	LOC111247040	LOC111267900	genemark-scaffold0000006789-processed-gene-0*1-mRNA-1	LOC100907989	IscW_ISCW003074	LOC107364965	ROOT	GO:0005829;GO:0005096;GO:0006886;GO:0012505;GO:0090630;GO:0036064;GO:0031338;GO:0005886;GO:0017137;GO:1902018
6	AJLE	AJLE-0001	LOC111247041	LOC111259840	maker-scaffold0000033466-augustus-gene-0*34-mRNA-1	LOC100907852	IscW_ISCW006359	LOC107371835	ROOT	GO:0046983;GO:0003677
6	AHZW	AHZW-0001	LOC111247043	LOC111267902	maker-scaffold0000022169-augustus-gene-0*21-mRNA-1	LOC100899975	IscW_ISCW017038	LOC107360573	ROOT	GO:0006644;GO:0016746
6	ABHF	ABHF-0005	LOC111247044	LOC111267903	maker-scaffold0000022341-augustus-gene-0*26-mRNA-1	LOC100899838	IscW_ISCW016255	LOC107368899	ROOT	GO:0007264;GO:0003924;GO:0005622;GO:0005525
6	ABCO	ABCO-0030	LOC111247048	LOC111264593	maker-scaffold0000030201-augustus-gene-0*47-mRNA-1	LOC100900229	IscW_ISCW024267	LOC107369565	ROOT	GO:0043565;GO:0006355
6	AHPB	AHPB-0001	LOC111247050	LOC111260014	maker-scaffold0000017417-augustus-gene-0*48-mRNA-1	LOC100905908	IscW_ISCW012049	LOC107361037	ROOT	GO:0003676
6	ABYJ	ABYJ-0003	LOC111247056	LOC111272592	maker-scaffold0000008648-augustus-gene-0*64-mRNA-1	LOC108863642	IscW_ISCW013335	LOC107368778	ROOT	GO:0005524;GO:0006401;GO:0003723;GO:0003724
6	AKDO	AKDO-0001	LOC111247058	LOC111272640	maker-scaffold0000024421-augustus-gene-0*41-mRNA-1	LOC100902512	IscW_ISCW021571	LOC107366342	ROOT	GO:0030532;GO:0008380
6	ABGN	ABGN-0002	LOC111247070	LOC111260115	genemark-scaffold0000006254-processed-gene-0*2-mRNA-1	LOC100903201	IscW_ISCW005284	LOC107363545	ROOT	GO:0005634;GO:0043565;GO:0003700;GO:0006355
6	ABFN	ABFN-0007	LOC111247072	LOC111274007	genemark-scaffold0000014177-processed-gene-0*3-mRNA-1	LOC100902350	IscW_ISCW024065	LOC107372057	ROOT	GO:0005509
6	ABJY	ABJY-0004	LOC111247079	LOC111269661	maker-scaffold0000004430-augustus-gene-0*26-mRNA-1	LOC100906901	IscW_ISCW022061	LOC107364560	ROOT	GO:0005509;GO:0004571;GO:0016020
6	ACQI	ACQI-0002	LOC111247084	LOC111269652	maker-scaffold0000001342-augustus-gene-0*55-mRNA-1	LOC100907862	IscW_ISCW001550	LOC107368280	ROOT	GO:1902003;GO:0043279;GO:0061355;GO:0007030;GO:0048042;GO:0005801;GO:0051259;GO:0008565;GO:0006886;GO:0006890;GO:0030137;GO:0007311;GO:0001822;GO:0070765;GO:0033116;GO:0070062;GO:0000139;GO:0005789;GO:0030140;GO:0016021;GO:0035459;GO:0012507;GO:0032403;GO:0048208;GO:0045055;GO:0048205;GO:0019905;GO:0042589
6	AFWR	AFWR-0001	LOC111247086	LOC111264621	maker-scaffold0000001342-augustus-gene-0*53-mRNA-1	LOC100907999	IscW_ISCW023074	LOC107359753	ROOT	GO:0006165;GO:0004550;GO:0006228;GO:0006183;GO:0006241
6	AFIQ	AFIQ-0001	LOC111247087	LOC111269882	maker-scaffold0000007985-augustus-gene-0*11-mRNA-1	LOC100902139	IscW_ISCW016991	LOC107369366	ROOT	GO:0005515
6	AEUS	AEUS-0001	LOC111247088	LOC111269883	augustus-scaffold0000015056-processed-gene-0*3-mRNA-1	LOC100900217	IscW_ISCW016690	LOC107363580	ROOT	GO:0000245;GO:0036459;GO:0016579;GO:0008270
6	ABCX	ABCX-0006	LOC111247094	LOC111266894	maker-scaffold0000005022-augustus-gene-0*5-mRNA-1	LOC100905009	IscW_ISCW007666	LOC107364074	ROOT	GO:0016021;GO:0004994;GO:0007186
6	AIHE	AIHE-0001	LOC111247101	LOC111271701	maker-scaffold0000026389-augustus-gene-0*12-mRNA-1	LOC100909023	IscW_ISCW016782	LOC107369880	ROOT	NA
6	ACSF	ACSF-0001	LOC111247107	LOC111269026	maker-scaffold0000014272-augustus-gene-0*56-mRNA-1	LOC100903134	IscW_ISCW018468	LOC107363666	ROOT	GO:0006355;GO:0003700;GO:0007179;GO:0005667;GO:0005515
6	ACTZ	ACTZ-0001	LOC111247109	LOC111269027	augustus-scaffold0000007155-processed-gene-0*14-mRNA-1	LOC100908041	IscW_ISCW018203	LOC107359264	ROOT	GO:0006413;GO:0097010;GO:0003723
6	ABMP	ABMP-0003	LOC111247111	LOC111261267	maker-scaffold0000000425-augustus-gene-0*9-mRNA-1	LOC100903892	IscW_ISCW016907	LOC107372011	ROOT	GO:0005509
6	ADKF	ADKF-0001	LOC111247113	LOC111273777	augustus-scaffold0000007507-processed-gene-0*8-mRNA-1	LOC100901131	IscW_ISCW015372	LOC107370082	ROOT	GO:0003924;GO:0005622;GO:0006400;GO:0005525
6	AIYJ	AIYJ-0001	LOC111247115	LOC111273780	maker-scaffold0000011226-augustus-gene-0*31-mRNA-1	LOC100904583	IscW_ISCW009511	LOC107365082	ROOT	GO:0005515
6	AEWT	AEWT-0001	LOC111247119	LOC111265095	maker-scaffold0000019998-augustus-gene-0*26-mRNA-1	LOC100899348	IscW_ISCW020369	LOC107363310	ROOT	GO:0045454
6	AEWU	AEWU-0001	LOC111247122	LOC111265244	maker-scaffold0000028629-augustus-gene-0*39-mRNA-1	LOC100899487	IscW_ISCW018598	LOC107369278	ROOT	GO:0030306;GO:0007041;GO:0010517;GO:0005802;GO:0006914;GO:0048518;GO:0016020;GO:0044241;GO:1990745;GO:0007030;GO:0000938;GO:0048193;GO:0032456;GO:0005730;GO:0042147;GO:1904809
6	ADWK	ADWK-0001	LOC111247123	LOC111265112	genemark-scaffold0000019998-processed-gene-0*5-mRNA-1	LOC100906482	IscW_ISCW016837	LOC107364460	ROOT	GO:0055114;GO:0009263
6	ACRY	ACRY-0001	LOC111247125	LOC111265493	genemark-scaffold0000017010-processed-gene-0*5-mRNA-1	LOC100908383	IscW_ISCW008286	LOC107367961	ROOT	GO:0015893;GO:0006783;GO:0016020;GO:0006839;GO:0015711;GO:0006828;GO:0071705;GO:0005739;GO:0055085;GO:0022857
6	AFYP	AFYP-0001	LOC111247127	LOC111265495	maker-scaffold0000026365-augustus-gene-0*7-mRNA-1	LOC100908891	IscW_ISCW016281	LOC107371066	ROOT	GO:0006457;GO:0016272
6	AFIK	AFIK-0001	LOC111247129	LOC111259603	maker-scaffold0000004852-augustus-gene-0*15-mRNA-1	LOC100901679	IscW_ISCW000439	LOC107364890	ROOT	GO:0001104;GO:0016592;GO:0006357
6	AXNM	AXNM-0001	LOC111247130	LOC111267093	maker-scaffold0000007521-augustus-gene-0*15-mRNA-1	LOC100908039	IscW_ISCW005594	LOC107361769	ROOT	GO:0042582;GO:0031083;GO:0008076;GO:0048791;GO:0043025;GO:0044295;GO:0000281;GO:0048471;GO:0007626;GO:0045121;GO:0019904;GO:0098967;GO:0031915;GO:0015629;GO:0001504;GO:0035579;GO:0007274;GO:0008306;GO:0016082;GO:0005802;GO:0048787;GO:0017022;GO:0098794;GO:0048172;GO:1990926;GO:0005929;GO:0006914;GO:0005654;GO:0016197;GO:0017075;GO:0070062;GO:0030252;GO:0047485;GO:0017157;GO:0030175;GO:0006893;GO:…
6	ADOP	ADOP-0001	LOC111247132	LOC111269403	maker-scaffold0000001613-augustus-gene-0*6-mRNA-1	LOC100902993	IscW_ISCW000696	LOC107361105	ROOT	GO:0005515
6	ACUK	ACUK-0001	LOC111247137	LOC111269770	maker-scaffold0000001968-augustus-gene-0*56-mRNA-1	LOC100903474	IscW_ISCW015996	LOC107360324	ROOT	GO:0016311;GO:0008138
6	AIGU	AIGU-0001	LOC111247139	LOC111273631	maker-scaffold0000001556-augustus-gene-0*13-mRNA-1	LOC100904861	IscW_ISCW000183	LOC107359855	ROOT	GO:0005515
6	ACWG	ACWG-0001	LOC111247140	LOC111273632	genemark-scaffold0000001556-processed-gene-0*5-mRNA-1	LOC100904715	IscW_ISCW010678	LOC107364220	ROOT	GO:0004518;GO:0008270;GO:0006281
6	ABIG	ABIG-0004	LOC111247141	LOC111273634	maker-scaffold0000010424-augustus-gene-0*9-mRNA-1	LOC100908417	IscW_ISCW012814	LOC107367423	ROOT	GO:0043161;GO:0004298;GO:0019773
6	ABCL	ABCL-0011	LOC111247147	LOC111270321	maker-scaffold0000007116-augustus-gene-0*19-mRNA-1	LOC100901615	IscW_ISCW005840	LOC107360488	ROOT	GO:0005524;GO:0004672;GO:0006468
6	ABGN	ABGN-0006	LOC111247156	LOC111264555	maker-scaffold0000001269-augustus-gene-0*18-mRNA-1	LOC100907767	IscW_ISCW019666	LOC107368163	ROOT	GO:0005634;GO:0043565;GO:0003700;GO:0006355
6	AGQK	AGQK-0001	LOC111247158	LOC111269756	maker-scaffold0000001968-augustus-gene-0*57-mRNA-1	LOC100899250	IscW_ISCW015392	LOC107367944	ROOT	GO:0008080
6	AIGR	AIGR-0001	LOC111247160	LOC111273810	maker-scaffold0000029232-augustus-gene-0*132-mRNA-1	LOC100907143	IscW_ISCW011180	LOC107366170	ROOT	GO:0004519;GO:0005515
6	ABEJ	ABEJ-0001	LOC111247161	LOC111273812	augustus-scaffold0000029232-processed-gene-0*62-mRNA-1	LOC100907284	IscW_ISCW002548	LOC107372170	ROOT	GO:0055085
6	ACNT	ACNT-0003	LOC111247163	LOC111271040	maker-scaffold0000010743-augustus-gene-0*19-mRNA-1	LOC100905802	IscW_ISCW022854	LOC107367245	ROOT	GO:0006955;GO:0005044;GO:0030247;GO:0004930;GO:0016021;GO:0007166;GO:0007186
6	ABPD	ABPD-0002	LOC111247169	LOC111261318	maker-scaffold0000001242-augustus-gene-0*26-mRNA-1	LOC100909247	IscW_ISCW004111	LOC107371843	ROOT	GO:0003779;GO:0031032
6	ABPD	ABPD-0004	LOC111247170	LOC111268032	augustus-scaffold0000007421-processed-gene-0*2-mRNA-1	LOC100908955	IscW_ISCW024817	LOC107371548	ROOT	GO:0003779;GO:0031032
6	ABQU	ABQU-0003	LOC111247174	LOC111259967	maker-scaffold0000005554-augustus-gene-0*37-mRNA-1	LOC100906556	IscW_ISCW020499	LOC107370069	ROOT	GO:0006508;GO:0004252
6	AFVB	AFVB-0001	LOC111247183	LOC111273588	maker-scaffold0000011188-augustus-gene-0*29-mRNA-1	LOC100903805	IscW_ISCW010816	LOC107366972	ROOT	GO:0045131;GO:0000398;GO:0008270
6	AGFY	AGFY-0001	LOC111247192	LOC111268724	augustus-scaffold0000006581-processed-gene-0*22-mRNA-1	LOC100903903	IscW_ISCW022112	LOC107367928	ROOT	GO:0016192;GO:0006886;GO:0030117;GO:0005515;GO:0005198
6	AFOB	AFOB-0001	LOC111247197	LOC111261059	augustus-scaffold0000019313-processed-gene-0*5-mRNA-1	LOC100898552	IscW_ISCW004271	LOC107365005	ROOT	NA
6	AHNS	AHNS-0001	LOC111247198	LOC111259014	augustus-scaffold0000029244-processed-gene-0*16-mRNA-1	LOC100902686	IscW_ISCW021476	LOC107360038	ROOT	GO:0003676;GO:0008270
6	AHNT	AHNT-0001	LOC111247199	LOC111259016	augustus-scaffold0000008090-processed-gene-0*2-mRNA-1	LOC100908635	IscW_ISCW004930	LOC107361212	ROOT	GO:0003723
6	ASEI	ASEI-0001	LOC111247201	LOC111272059	maker-scaffold0000023398-augustus-gene-0*133-mRNA-1	LOC100904220	IscW_ISCW012965	LOC107369718	ROOT	GO:0022402;GO:0006310;GO:0031981;GO:0006289;GO:0003677;GO:0044427;GO:0006261;GO:0048583;GO:0000723;GO:0005515;GO:0051726
6	AHYU	AHYU-0001	LOC111247202	LOC111260243	augustus-scaffold0000014516-processed-gene-0*23-mRNA-1	LOC100908363	IscW_ISCW004023	LOC107362409	ROOT	GO:0005515
6	ABHV	ABHV-0003	LOC111247209	LOC111271288	maker-scaffold0000004634-augustus-gene-0*19-mRNA-1	LOC100898294	IscW_ISCW016279	LOC107361244	ROOT	GO:0005576;GO:0006030;GO:0008061
6	AHZS	AHZS-0001	LOC111247215	LOC111260359	augustus-scaffold0000002227-processed-gene-0*13-mRNA-1	LOC100897159	IscW_ISCW012592	LOC107362773	ROOT	GO:0005854
6	ADGP	ADGP-0001	LOC111247220	LOC111259047	maker-scaffold0000026459-augustus-gene-0*78-mRNA-1	LOC100899299	IscW_ISCW021908	LOC107366858	ROOT	GO:0005634;GO:0006355
6	ADRL	ADRL-0001	LOC111247221	LOC111264129	maker-scaffold0000008736-augustus-gene-0*92-mRNA-1	LOC100897322	IscW_ISCW008377	LOC107367186	ROOT	GO:0006338;GO:0000228
6	AOIV	AOIV-0001	LOC111247222	LOC111264288	maker-scaffold0000008736-augustus-gene-0*91-mRNA-1	LOC100899241	IscW_ISCW022657	LOC107364686	ROOT	GO:0000398;GO:0006369;GO:0044444;GO:0017160;GO:0015030;GO:0071208;GO:0071209;GO:0006402;GO:0005683;GO:0008334;GO:0071013;GO:1900087;GO:0022618;GO:0019901;GO:0043234;GO:0097525
6	AGCL	AGCL-0001	LOC111247223	LOC111264186	maker-scaffold0000008736-augustus-gene-0*88-mRNA-1	LOC100897566	IscW_ISCW001386	LOC107360439	ROOT	NA
6	ABKE	ABKE-0001	LOC111247231	LOC111262856	maker-scaffold0000023402-augustus-gene-0*21-mRNA-1	LOC100901166	IscW_ISCW005998	LOC107360750	ROOT	GO:0008083
6	AGVM	AGVM-0001	LOC111247237	LOC111273578	maker-scaffold0000013925-augustus-gene-0*5-mRNA-1	LOC100905658	IscW_ISCW015103	LOC107365535	ROOT	GO:0003723
6	AEYD	AEYD-0001	LOC111247240	LOC111271099	maker-scaffold0000001951-augustus-gene-0*6-mRNA-1	LOC100906724	IscW_ISCW005224	LOC107367169	ROOT	GO:0032981;GO:0043280;GO:0071300;GO:0072593;GO:0035458;GO:0055114;GO:0005654;GO:0005515;GO:0005747;GO:0045732;GO:0097191;GO:0045892;GO:0030308;GO:0045039;GO:2001243;GO:0008137
6	AIBF	AIBF-0001	LOC111247242	LOC111273728	maker-scaffold0000023402-augustus-gene-0*22-mRNA-1	LOC100901027	IscW_ISCW015971	LOC107372152	ROOT	NA
6	ABJN	ABJN-0003	LOC111247243	LOC111261332	augustus-scaffold0000020600-processed-gene-0*6-mRNA-1	LOC100898291	IscW_ISCW014678	LOC107372217	ROOT	GO:0055114;GO:0004499;GO:0050660;GO:0050661
6	ADNM	ADNM-0002	LOC111247252	LOC111265497	genemark-scaffold0000032294-processed-gene-0*11-mRNA-1	LOC100899900	IscW_ISCW013622	LOC107365922	ROOT	GO:0007154;GO:0005509;GO:0016020
6	ACNB	ACNB-0001	LOC111247254	LOC111263839	genemark-scaffold0000014284-processed-gene-0*10-mRNA-1	LOC100905740	IscW_ISCW022158	LOC107365455	ROOT	GO:0006886;GO:0017137
6	AHYC	AHYC-0001	LOC111247255	LOC111269441	maker-scaffold0000002450-augustus-gene-0*16-mRNA-1	LOC100900879	IscW_ISCW004070	LOC107369137	ROOT	GO:0034227;GO:0002098;GO:0000049
6	ABIS	ABIS-0007	LOC111247263	LOC111265643	maker-scaffold0000003833-augustus-gene-0*63-mRNA-1	LOC100908952	IscW_ISCW020932	LOC107366574	ROOT	GO:0004623;GO:0006644;GO:0050482
6	ABDC	ABDC-0017	LOC111247269	LOC111272567	maker-scaffold0000004899-augustus-gene-0*12-mRNA-1	LOC100901258	IscW_ISCW020376	LOC107362562	ROOT	GO:0043565;GO:0008270;GO:0003700;GO:0003707;GO:0043401;GO:0005634;GO:0006355
6	ADSI	ADSI-0001	LOC111247270	LOC111270129	maker-scaffold0000005654-augustus-gene-0*6-mRNA-1	LOC100905308	IscW_ISCW000103	LOC107362112	ROOT	GO:0007411;GO:0030311;GO:0005515;GO:0035269;GO:0016020;GO:0005794;GO:0048747;GO:0008532;GO:0015020
6	AGKS	AGKS-0001	LOC111247277	LOC111266380	maker-scaffold0000000339-augustus-gene-0*22-mRNA-1	LOC100906244	IscW_ISCW020319	LOC107368776	ROOT	GO:0016021;GO:0000139;GO:0006888;GO:0005801
6	ACRT	ACRT-0001	LOC111247278	LOC111271289	maker-scaffold0000005715-augustus-gene-0*5-mRNA-1	LOC100898442	IscW_ISCW019098	LOC107369574	ROOT	GO:0005509
6	AHGE	AHGE-0001	LOC111247279	LOC111264157	maker-scaffold0000002733-augustus-gene-0*42-mRNA-1	LOC100907977	IscW_ISCW021899	LOC107360813	ROOT	GO:0019901
6	ADHZ	ADHZ-0001	LOC111247283	LOC111264582	maker-scaffold0000002546-augustus-gene-0*16-mRNA-1	LOC100907336	IscW_ISCW009494	LOC107360014	ROOT	GO:0016757;GO:0016020
6	AFDB	AFDB-0001	LOC111247284	LOC111264535	maker-scaffold0000001593-augustus-gene-0*20-mRNA-1	LOC100907479	IscW_ISCW017675	LOC107363604	ROOT	GO:0001701;GO:0005829;GO:0060563;GO:0036038;GO:0032880;GO:0097711;GO:0042733;GO:0016020;GO:0001944;GO:0036064;GO:0007224;GO:0008158;GO:0043010;GO:0005813;GO:0005515
6	ACLH	ACLH-0001	LOC111247288	LOC111272318	maker-scaffold0000000138-augustus-gene-0*6-mRNA-1	LOC100903671	IscW_ISCW004957	LOC107371732	ROOT	GO:0050885;GO:0008307;GO:0035640;GO:0080025;GO:0005886;GO:0040011;GO:2001256;GO:0070273;GO:0005654;GO:0007612;GO:0060316;GO:0015278;GO:0009856;GO:0005515;GO:0005790;GO:0007613;GO:0010314;GO:0016021;GO:0001817;GO:0046488;GO:0070300;GO:0048168;GO:0001786;GO:0016043;GO:0005546;GO:0030018;GO:0005547;GO:0055024;GO:0032266;GO:0030314;GO:0014701;GO:0043198;GO:0016307
6	ABKC	ABKC-0002	LOC111247290	LOC111262608	maker-scaffold0000011381-augustus-gene-0*13-mRNA-1	LOC100902374	IscW_ISCW012589	LOC107362125	ROOT	GO:0005829;GO:0071702;GO:0016765;GO:0008047;GO:0045542;GO:0005634;GO:0050794;GO:0005515
6	ABUG	ABUG-0001	LOC111247295	LOC111260075	genemark-scaffold0000025797-processed-gene-0*3-mRNA-1	LOC100908032	IscW_ISCW016637	LOC107361885	ROOT	GO:0004565;GO:0005975
6	AGIW	AGIW-0001	LOC111247296	LOC111260856	augustus-scaffold0000027530-processed-gene-0*35-mRNA-1	LOC100908173	IscW_ISCW008061	LOC107363140	ROOT	GO:0003951;GO:0008152
6	AGFZ	AGFZ-0001	LOC111247299	LOC111266286	maker-scaffold0000021506-augustus-gene-0*20-mRNA-1	LOC100900513	IscW_ISCW013818	LOC107363237	ROOT	GO:0005515
6	AFYN	AFYN-0001	LOC111247300	LOC111268934	augustus-scaffold0000013415-processed-gene-0*16-mRNA-1	LOC100907154	IscW_ISCW007233	LOC107364048	ROOT	GO:0006071;GO:0004371
6	AGSW	AGSW-0001	LOC111247306	LOC111272639	augustus-scaffold0000024421-processed-gene-0*16-mRNA-1	LOC100904866	IscW_ISCW006465	LOC107370186	ROOT	GO:0005515
6	ABEP	ABEP-0007	LOC111247312	LOC111273600	maker-scaffold0000032219-augustus-gene-0*76-mRNA-1	LOC100907589	IscW_ISCW017904	LOC107370522	ROOT	GO:0000775;GO:0003696
6	ABHZ	ABHZ-0004	LOC111247316	LOC111270871	maker-scaffold0000006994-augustus-gene-0*92-mRNA-1	LOC100908591	IscW_ISCW018746	LOC107364992	ROOT	GO:0003924;GO:0005525
6	ACHG	ACHG-0001	LOC111247317	LOC111263902	maker-scaffold0000003202-augustus-gene-0*24-mRNA-1	LOC100898146	IscW_ISCW015784	LOC107359233	ROOT	GO:0004084;GO:0009081
6	ABNV	ABNV-0003	LOC111247318	LOC111270417	genemark-scaffold0000004933-processed-gene-0*3-mRNA-1	LOC100908787	IscW_ISCW018064	LOC107361192	ROOT	GO:0006172;GO:0005524;GO:0004017
6	AGSY	AGSY-0001	LOC111247322	LOC111272758	augustus-scaffold0000005062-processed-gene-0*9-mRNA-1	LOC100907207	IscW_ISCW003443	LOC107364564	ROOT	GO:0005515
6	AECW	AECW-0001	LOC111247326	LOC111269431	maker-scaffold0000014842-augustus-gene-0*53-mRNA-1	LOC100902060	IscW_ISCW007214	LOC107368392	ROOT	GO:0008479;GO:0101030
6	ABDL	ABDL-0010	LOC111247327	LOC111265368	augustus-scaffold0000002699-processed-gene-0*2-mRNA-1	LOC100908600	IscW_ISCW011803	LOC107371961	ROOT	GO:0005524;GO:0004672;GO:0006468
6	ABCN	ABCN-0014	LOC111247330	LOC111268020	augustus-scaffold0000008991-processed-gene-0*1-mRNA-1	LOC108864846	IscW_ISCW012290	LOC107361164	ROOT	GO:0003676;GO:0005524
6	ACWK	ACWK-0001	LOC111247331	LOC111267351	maker-scaffold0000002846-augustus-gene-0*32-mRNA-1	LOC100902608	IscW_ISCW007816	LOC107366570	ROOT	GO:0016021
6	AHOT	AHOT-0001	LOC111247332	LOC111269755	augustus-scaffold0000001968-processed-gene-0*19-mRNA-1	LOC100900629	IscW_ISCW018238	LOC107366066	ROOT	GO:0003868;GO:0009072;GO:0055114
6	AGDK	AGDK-0001	LOC111247333	LOC111270007	maker-scaffold0000024112-augustus-gene-0*59-mRNA-1	LOC100898069	IscW_ISCW008095	LOC107365318	ROOT	GO:0005515
6	ABPF	ABPF-0001	LOC111247343	LOC111265177	genemark-scaffold0000021503-processed-gene-0*6-mRNA-1	LOC100908632	IscW_ISCW004992	LOC107365097	ROOT	GO:0000976;GO:0045582;GO:0008270;GO:0003700;GO:0005634;GO:0006355
6	ABDF	ABDF-0007	LOC111247344	LOC111270396	maker-scaffold0000017092-augustus-gene-0*51-mRNA-1	LOC100900869	IscW_ISCW010976	LOC107369257	ROOT	GO:0004970;GO:0005234;GO:0016020;GO:0006811
6	ABPE	ABPE-0002	LOC111247348	LOC111269428	genemark-scaffold0000014842-processed-gene-0*6-mRNA-1	LOC100900134	IscW_ISCW024692	LOC107364225	ROOT	GO:0008270;GO:0003723
6	ABMV	ABMV-0003	LOC111247349	LOC111270700	genemark-scaffold0000019217-processed-gene-0*23-mRNA-1	LOC100897188	IscW_ISCW020805	LOC107364211	ROOT	GO:0015035;GO:0045454;GO:0006662
6	ADJI	ADJI-0001	LOC111247354	LOC111270426	maker-scaffold0000003512-augustus-gene-0*45-mRNA-1	LOC100903645	IscW_ISCW009115	LOC107360418	ROOT	GO:0005515
6	ABFC	ABFC-0006	LOC111247358	LOC111273572	genemark-scaffold0000011018-processed-gene-0*15-mRNA-1	LOC100901833	IscW_ISCW014021	LOC107363803	ROOT	GO:0004930;GO:0007186;GO:0007166;GO:0016021
6	AGDL	AGDL-0001	LOC111247360	LOC111259608	maker-scaffold0000007347-augustus-gene-0*47-mRNA-1	LOC100902621	IscW_ISCW010712	LOC107367050	ROOT	GO:0003677
6	ACWS	ACWS-0001	LOC111247363	LOC111262329	maker-scaffold0000009541-augustus-gene-0*35-mRNA-1	LOC100909135	IscW_ISCW001013	LOC107361247	ROOT	GO:0046872
6	AHOW	AHOW-0001	LOC111247366	LOC111269432	maker-scaffold0000014842-augustus-gene-0*52-mRNA-1	LOC100904893	IscW_ISCW006521	LOC107362984	ROOT	GO:0034227;GO:0002098;GO:0000049
6	ABEI	ABEI-0010	LOC111247367	LOC111266636	maker-scaffold0000005777-augustus-gene-0*6-mRNA-1	LOC100897392	IscW_ISCW017832	LOC107361553	ROOT	GO:0043565;GO:0003700;GO:0006355
6	ABIJ	ABIJ-0004	LOC111247374	LOC111269886	maker-scaffold0000002644-augustus-gene-0*11-mRNA-1	LOC100900890	IscW_ISCW008629	LOC107366781	ROOT	GO:0006508;GO:0008270;GO:0008237
6	ADCX	ADCX-0001	LOC111247375	LOC111264889	augustus-scaffold0000007324-processed-gene-0*11-mRNA-1	LOC100899600	IscW_ISCW014219	LOC107367424	ROOT	GO:0006641;GO:0036513;GO:0030970;GO:0003824;GO:0050821;GO:0000839;GO:0030433;GO:0009306;GO:0055085;GO:0050789;GO:0005515;GO:1904380
6	ACLG	ACLG-0001	LOC111247376	LOC111264891	genemark-scaffold0000002939-processed-gene-0*11-mRNA-1	LOC100898374	IscW_ISCW001660	LOC107362069	ROOT	GO:0005829;GO:0035926;GO:0016020;GO:0080025;GO:0007626;GO:1990266;GO:0097352;GO:0010008;GO:0071651;GO:0005216;GO:0005262;GO:0006811;GO:0071642;GO:0005515;GO:0055085;GO:0070588;GO:0071639;GO:0097682;GO:0051289;GO:0005770;GO:2000343;GO:0043235;GO:0044459;GO:0042491;GO:0071467;GO:1905103;GO:0055037;GO:0071277;GO:1905517
6	ABSJ	ABSJ-0003	LOC111247377	LOC111264893	maker-scaffold0000002939-augustus-gene-0*75-mRNA-1	LOC100897794	IscW_ISCW016117	LOC107369089	ROOT	GO:0008152;GO:0016747
6	AIWN	AIWN-0001	LOC111247379	LOC111264896	maker-scaffold0000002939-augustus-gene-0*72-mRNA-1	LOC100898225	IscW_ISCW019461	LOC107359466	ROOT	GO:0016021;GO:0004252
6	ASKT	ASKT-0001	LOC111247383	LOC111269229	maker-scaffold0000002536-augustus-gene-0*66-mRNA-1	LOC100906083	IscW_ISCW011778	LOC107361701	ROOT	GO:0006355
6	AHPD	AHPD-0001	LOC111247385	LOC111269434	augustus-scaffold0000014842-processed-gene-0*29-mRNA-1	LOC100902493	IscW_ISCW001309	LOC107364932	ROOT	GO:0008168
6	ABQX	ABQX-0001	LOC111247387	LOC111262498	maker-scaffold0000023478-augustus-gene-0*81-mRNA-1	LOC100902805	IscW_ISCW003071	LOC107369299	ROOT	GO:0006004;GO:0004560
6	AIQR	AIQR-0001	LOC111247390	LOC111269233	maker-scaffold0000002536-augustus-gene-0*65-mRNA-1	LOC100907004	IscW_ISCW020198	LOC107368580	ROOT	GO:0006564;GO:0004648
6	ABIS	ABIS-0004	LOC111247392	LOC111269234	maker-scaffold0000002536-augustus-gene-0*68-mRNA-1	LOC100900375	IscW_ISCW020186	LOC107366530	ROOT	GO:0004623;GO:0006644;GO:0050482
6	AGYM	AGYM-0001	LOC111247396	LOC111264339	augustus-scaffold0000002801-processed-gene-0*3-mRNA-1	LOC100905479	IscW_ISCW009643	LOC107371790	ROOT	GO:0006508;GO:0004222;GO:0046872
6	ABET	ABET-0007	LOC111247402	LOC111266287	maker-scaffold0000012106-augustus-gene-0*20-mRNA-1	LOC100905394	IscW_ISCW015982	LOC107361789	ROOT	GO:0010133;GO:0003842;GO:0055114
6	ACMQ	ACMQ-0001	LOC111247407	LOC111264996	genemark-scaffold0000022789-processed-gene-0*3-mRNA-1	LOC108864333	IscW_ISCW001097	LOC107367491	ROOT	GO:0005576;GO:0006030;GO:0005515;GO:0008061
6	ABIL	ABIL-0004	LOC111247409	LOC111260807	augustus-scaffold0000022052-processed-gene-0*10-mRNA-1	LOC100902614	IscW_ISCW016579	LOC107359880	ROOT	GO:0016021;GO:0007186;GO:0004930
6	ABEC	ABEC-0007	LOC111247410	LOC111260808	maker-scaffold0000031123-augustus-gene-0*22-mRNA-1	LOC100902473	IscW_ISCW005898	LOC107359182	ROOT	GO:0016918;GO:0065007;GO:0032501;GO:0044237;GO:0044446;GO:0006629;GO:0005768;GO:0032502;GO:0004721;GO:0016020;GO:0005794;GO:0006810;GO:0050896;GO:1902936
6	ABOW	ABOW-0004	LOC111247416	LOC111263193	augustus-scaffold0000015582-processed-gene-0*16-mRNA-1	LOC100904835	IscW_ISCW020300	LOC107371500	ROOT	GO:0016021
6	AFOW	AFOW-0001	LOC111247417	LOC111263194	maker-scaffold0000015582-augustus-gene-0*61-mRNA-1	LOC100904086	IscW_ISCW010620	LOC107361355	ROOT	GO:0005509;GO:0043022
6	AGPK	AGPK-0001	LOC111247420	LOC111263195	maker-scaffold0000015582-augustus-gene-0*60-mRNA-1	LOC100899771	IscW_ISCW004856	LOC107360421	ROOT	GO:0005634;GO:0001510;GO:0016422
6	ARXS	ARXS-0001	LOC111247421	LOC111263197	genemark-scaffold0000010567-processed-gene-0*4-mRNA-1	LOC108863638	IscW_ISCW002927	LOC107362801	ROOT	NA
6	AERS	AERS-0001	LOC111247425	LOC111269994	maker-scaffold0000011920-augustus-gene-0*17-mRNA-1	LOC100904873	IscW_ISCW017338	LOC107364808	ROOT	GO:0007015;GO:0007049;GO:0003779;GO:0017048
6	ACIG	ACIG-0001	LOC111247426	LOC111271102	maker-scaffold0000009969-augustus-gene-0*23-mRNA-1	LOC108864979	IscW_ISCW000343	LOC107372099	ROOT	GO:0005515
6	ACNR	ACNR-0001	LOC111247428	LOC111273824	maker-scaffold0000017197-augustus-gene-0*48-mRNA-1	LOC100901276	IscW_ISCW013083	LOC107361314	ROOT	GO:0005525
6	AJTK	AJTK-0001	LOC111247430	LOC111261853	maker-scaffold0000005208-augustus-gene-0*37-mRNA-1	LOC100898633	IscW_ISCW016001	LOC107360367	ROOT	GO:0000462;GO:0030515;GO:0005515
6	AGWI	AGWI-0001	LOC111247433	LOC111268693	maker-scaffold0000019577-augustus-gene-0*43-mRNA-1	LOC100905050	IscW_ISCW016418	LOC107363651	ROOT	GO:0003676
6	ADUI	ADUI-0001	LOC111247435	LOC111268011	maker-scaffold0000024977-augustus-gene-0*59-mRNA-1	LOC100898240	IscW_ISCW004613	LOC107365875	ROOT	GO:0003980;GO:0006486
6	ADSB	ADSB-0001	LOC111247439	LOC111268092	maker-scaffold0000002632-augustus-gene-0*50-mRNA-1	LOC100901543	IscW_ISCW010077	LOC107361753	ROOT	GO:0005515
6	ABDG	ABDG-0014	LOC111247441	LOC111259769	augustus-scaffold0000018553-processed-gene-0*15-mRNA-1	LOC100900365	IscW_ISCW020631	LOC107372103	ROOT	GO:0003777;GO:0005524;GO:0007018;GO:0008017
6	AHPX	AHPX-0001	LOC111247443	LOC111259774	maker-scaffold0000010328-augustus-gene-0*18-mRNA-1	LOC100899998	IscW_ISCW023717	LOC107367286	ROOT	GO:0005829;GO:0009408;GO:0000776;GO:0000278;GO:0009867;GO:0006511;GO:0043623;GO:0043947;GO:0042742;GO:0010187;GO:0031647;GO:0005634;GO:0019005;GO:0009734;GO:0005515;GO:2000072
6	ADBS	ADBS-0001	LOC111247446	LOC111261156	maker-scaffold0000009329-augustus-gene-0*24-mRNA-1	LOC100900993	IscW_ISCW017350	LOC107371725	ROOT	GO:0005634;GO:0003677
6	ABSX	ABSX-0001	LOC111247449	LOC111271177	genemark-scaffold0000021470-processed-gene-0*0-mRNA-1	LOC100902566	IscW_ISCW006588	LOC107362245	ROOT	GO:0042578
6	AHKY	AHKY-0001	LOC111247451	LOC111265181	augustus-scaffold0000005701-processed-gene-0*3-mRNA-1	LOC100900055	IscW_ISCW021035	LOC107363535	ROOT	GO:0005515
6	AEWY	AEWY-0001	LOC111247452	LOC111265183	maker-scaffold0000005701-augustus-gene-0*11-mRNA-1	LOC100897327	IscW_ISCW020627	LOC107360494	ROOT	GO:0003676;GO:0000387;GO:0005685;GO:0008270
6	ABIW	ABIW-0005	LOC111247454	LOC111267064	augustus-scaffold0000014188-processed-gene-0*9-mRNA-1	LOC100907151	IscW_ISCW020402	LOC107371753	ROOT	GO:0005267;GO:0071805;GO:0016020
6	ACJI	ACJI-0001	LOC111247458	LOC111272137	augustus-scaffold0000006857-processed-gene-0*1-mRNA-1	LOC100898764	IscW_ISCW005052	LOC107364549	ROOT	GO:0003676
6	AKMC	AKMC-0001	LOC111247460	LOC111265154	augustus-scaffold0000011211-processed-gene-0*20-mRNA-1	LOC100903232	IscW_ISCW014494	LOC107368033	ROOT	GO:0000226;GO:0015630
6	AION	AION-0001	LOC111247464	LOC111265156	maker-scaffold0000011211-augustus-gene-0*27-mRNA-1	LOC100903086	IscW_ISCW022266	LOC107367982	ROOT	GO:0007264;GO:0005085
6	ADZN	ADZN-0001	LOC111247468	LOC111272613	maker-scaffold0000009391-augustus-gene-0*36-mRNA-1	LOC100904911	IscW_ISCW012630	LOC107367996	ROOT	GO:0008168
6	ADBJ	ADBJ-0001	LOC111247474	LOC111259984	augustus-scaffold0000028619-processed-gene-0*26-mRNA-1	LOC100906281	IscW_ISCW019764	LOC107363685	ROOT	GO:0005515
6	ABYR	ABYR-0002	LOC111247479	LOC111270194	augustus-scaffold0000015613-processed-gene-0*40-mRNA-1	LOC100898023	IscW_ISCW016088	LOC107359749	ROOT	GO:0005247;GO:0016020;GO:0055085;GO:0006821
6	AHRP	AHRP-0001	LOC111247480	LOC111270195	maker-scaffold0000015613-augustus-gene-0*119-mRNA-1	LOC100907885	IscW_ISCW019563	LOC107363347	ROOT	GO:0031305;GO:0004174;GO:0022904;GO:0043783;GO:0046872;GO:0051539;GO:0017133;GO:0050660;GO:0006552;GO:0048039;GO:0006979;GO:0009646;GO:0033539
6	AFMD	AFMD-0001	LOC111247481	LOC111270193	maker-scaffold0000015613-augustus-gene-0*121-mRNA-1	LOC100904083	IscW_ISCW002616	LOC107366876	ROOT	GO:0001527;GO:0005684;GO:0043234;GO:0010906;GO:0003723;GO:0071011;GO:0000381;GO:0010389;GO:0045292;GO:0071013;GO:0005515
6	AHRN	AHRN-0001	LOC111247482	LOC111270196	maker-scaffold0000015613-augustus-gene-0*120-mRNA-1	LOC100906158	IscW_ISCW010950	LOC107363806	ROOT	GO:0017014;GO:0043116;GO:0045766;GO:0000052;GO:0008270;GO:0016403;GO:0006527;GO:1900038;GO:0016597;GO:0045429;GO:0005739;GO:0008285;GO:0003073
6	AHRO	AHRO-0001	LOC111247483	LOC111270198	augustus-scaffold0000015613-processed-gene-0*41-mRNA-1	LOC100906302	IscW_ISCW017220	LOC107366206	ROOT	GO:0034314;GO:0005885
6	ACMH	ACMH-0002	LOC111247486	LOC111265291	augustus-scaffold0000005240-processed-gene-0*13-mRNA-1	LOC100906274	IscW_ISCW008986	LOC107367962	ROOT	GO:0046777;GO:0008289;GO:0004672;GO:0043531;GO:0021692;GO:0016887;GO:0072015;GO:0005759;GO:0031314;GO:0015996;GO:0032836;GO:1901006;GO:0010224;GO:0005515
6	ACBI	ACBI-0001	LOC111247490	LOC111271448	genemark-scaffold0000000751-processed-gene-0*12-mRNA-1	LOC100907528	IscW_ISCW004442	LOC107364722	ROOT	GO:0003676
6	ABDO	ABDO-0016	LOC111247491	LOC111265298	genemark-scaffold0000005240-processed-gene-0*6-mRNA-1	LOC100905835	IscW_ISCW019512	LOC107360445	ROOT	GO:0061186;GO:0031505;GO:0061631;GO:0006333;GO:0000837;GO:0031625;GO:0005829;GO:0035458;GO:0042802;GO:0070936;GO:0030433;GO:1904153;GO:0005524;GO:0061630;GO:0070062;GO:0031939;GO:0070534;GO:0005634;GO:0018279;GO:0000839
6	ACVK	ACVK-0002	LOC111247492	LOC111271365	maker-scaffold0000015709-augustus-gene-0*16-mRNA-1	LOC100903435	IscW_ISCW021011	LOC107372108	ROOT	GO:0055114;GO:0005506;GO:0020037;GO:0016705
6	ABRE	ABRE-0002	LOC111247503	LOC111258898	maker-scaffold0000000163-augustus-gene-0*26-mRNA-1	LOC100897741	IscW_ISCW008184	LOC107362036	ROOT	GO:0006457;GO:0051082;GO:0005509;GO:0005783
6	ABRP	ABRP-0001	LOC111247505	LOC111265419	maker-scaffold0000023445-augustus-gene-0*46-mRNA-1	LOC100897724	IscW_ISCW016174	LOC107369786	ROOT	GO:0060563;GO:0005506;GO:0021678;GO:0034721;GO:0035064;GO:0071558;GO:0003713;GO:0045322;GO:0030307;GO:0007283;GO:0048596;GO:0071557;GO:0001701;GO:1902459;GO:0035264;GO:0000776;GO:0006303;GO:0005654;GO:0007379;GO:0000790;GO:0021555;GO:0033184;GO:0007526;GO:0048703;GO:0005730;GO:0021592;GO:0021670;GO:0030901;GO:0031965;GO:0060319;GO:2000178;GO:0035575;GO:0001947;GO:0030182;GO:0035574;GO:0033169;GO:…
6	ADKV	ADKV-0001	LOC111247506	LOC111265418	augustus-scaffold0000023445-processed-gene-0*15-mRNA-1	LOC100909249	IscW_ISCW017482	LOC107360338	ROOT	GO:0032958;GO:0016301
6	AGUJ	AGUJ-0001	LOC111247507	LOC111265420	genemark-scaffold0000023445-processed-gene-0*2-mRNA-1	LOC100897141	IscW_ISCW000895	LOC107364530	ROOT	GO:0044444;GO:0010628;GO:0032991;GO:0051716;GO:0006950;GO:0043488;GO:0030447;GO:0003723;GO:0004518;GO:2000112;GO:0044451;GO:0045934;GO:0045786;GO:0005515;GO:0007346
6	ABSQ	ABSQ-0001	LOC111247508	LOC111265421	maker-scaffold0000023445-augustus-gene-0*47-mRNA-1	LOC100899679	IscW_ISCW000206	LOC107360720	ROOT	GO:0005622;GO:0016579;GO:0006511;GO:0004843
6	AEXW	AEXW-0001	LOC111247510	LOC111272995	maker-scaffold0000023445-augustus-gene-0*48-mRNA-1	LOC100898014	IscW_ISCW015344	LOC107365613	ROOT	GO:0046983
6	ABWL	ABWL-0002	LOC111247511	LOC111271471	maker-scaffold0000000751-augustus-gene-0*53-mRNA-1	LOC100901271	IscW_ISCW013173	LOC107363447	ROOT	GO:0006915;GO:0005829;GO:0031097;GO:0005886;GO:0005813;GO:0034613;GO:0005802;GO:0009554;GO:0034973;GO:0019901;GO:0070062;GO:0035329;GO:1903473;GO:0005730;GO:0010449;GO:0008283;GO:0046872;GO:0009556;GO:0042327;GO:0005816;GO:0007059;GO:0031952;GO:0005769;GO:0019209;GO:0030707;GO:0009524;GO:0035265;GO:0009705
6	AEWK	AEWK-0001	LOC111247513	LOC111259126	maker-scaffold0000000202-augustus-gene-0*67-mRNA-1	LOC100899341	IscW_ISCW014575	LOC107362755	ROOT	GO:0009055;GO:0050660
6	AFXK	AFXK-0001	LOC111247514	LOC111259132	genemark-scaffold0000000202-processed-gene-0*12-mRNA-1	LOC100899479	IscW_ISCW013288	LOC107361223	ROOT	GO:0005778;GO:0006625;GO:0022615;GO:0044425
6	AISN	AISN-0001	LOC111247515	LOC111259127	maker-scaffold0000000202-augustus-gene-0*69-mRNA-1	LOC100905297	IscW_ISCW004115	LOC107362216	ROOT	GO:0005840;GO:0003735;GO:0006412
6	AEKL	AEKL-0001	LOC111247517	LOC111259128	augustus-scaffold0000000202-processed-gene-0*17-mRNA-1	LOC100899196	IscW_ISCW019420	LOC107359745	ROOT	GO:0004719;GO:0006464
6	AIQL	AIQL-0001	LOC111247526	LOC111267099	maker-scaffold0000000168-augustus-gene-0*12-mRNA-1	LOC100901844	IscW_ISCW002434	LOC107369543	ROOT	GO:0015693;GO:0018279;GO:0035577;GO:0015095;GO:0050890;GO:0005887;GO:0008250;GO:0004579;GO:0005739;GO:0055085
6	ADQU	ADQU-0002	LOC111247528	LOC111259040	maker-scaffold0000015358-augustus-gene-0*28-mRNA-1	LOC100899442	IscW_ISCW008023	LOC107368394	ROOT	GO:0016570;GO:0006368;GO:0016593
6	AGCS	AGCS-0001	LOC111247529	LOC111259043	maker-scaffold0000015358-augustus-gene-0*27-mRNA-1	LOC100898955	IscW_ISCW017706	LOC107371975	ROOT	GO:0019509;GO:0046872;GO:0005737
6	AESM	AESM-0001	LOC111247532	LOC111262869	augustus-scaffold0000005280-processed-gene-0*1-mRNA-1	LOC100897371	IscW_ISCW015948	LOC107366528	ROOT	GO:0006464;GO:0004077
6	AJRW	AJRW-0001	LOC111247534	LOC111271420	augustus-scaffold0000001886-processed-gene-0*6-mRNA-1	LOC100908773	IscW_ISCW013151	LOC107371373	ROOT	GO:0006397
6	ACFT	ACFT-0002	LOC111247538	LOC111271424	genemark-scaffold0000007536-processed-gene-0*25-mRNA-1	LOC100904168	IscW_ISCW019115	LOC107363634	ROOT	GO:0003824;GO:0008152
6	ABFQ	ABFQ-0002	LOC111247539	LOC111271661	maker-scaffold0000017546-augustus-gene-0*8-mRNA-1	LOC100899158	IscW_ISCW003296	LOC107372158	ROOT	GO:0016020
6	ABEW	ABEW-0001	LOC111247540	LOC111271422	maker-scaffold0000012398-augustus-gene-0*11-mRNA-1	LOC100903875	IscW_ISCW000919	LOC107361252	ROOT	GO:0007264;GO:0005525;GO:0005622
6	ABJS	ABJS-0002	LOC111247543	LOC111268226	augustus-scaffold0000021816-processed-gene-0*3-mRNA-1	LOC100905695	IscW_ISCW002320	LOC107362175	ROOT	GO:0003824;GO:0008152
6	AHER	AHER-0001	LOC111247546	LOC111269489	maker-scaffold0000013797-augustus-gene-0*40-mRNA-1	LOC100902342	IscW_ISCW006085	LOC107367109	ROOT	GO:0016021;GO:0004252
6	AHET	AHET-0001	LOC111247547	LOC111261674	maker-scaffold0000000760-augustus-gene-0*23-mRNA-1	LOC100906194	IscW_ISCW013802	LOC107361124	ROOT	GO:0030659;GO:0032880;GO:0060627;GO:0051716;GO:0044260;GO:0046907;GO:0015031;GO:0098588;GO:0072657;GO:1903047;GO:0051656;GO:0006887;GO:0044430;GO:0048518;GO:0005515;GO:0015630;GO:0000166;GO:0016043;GO:0060341;GO:0043231;GO:0008021;GO:0055037;GO:0098805;GO:0065008;GO:0044085
6	ACZN	ACZN-0001	LOC111247548	LOC111271103	augustus-scaffold0000007188-processed-gene-0*0-mRNA-1	LOC100904540	IscW_ISCW005884	LOC107362988	ROOT	GO:0003676
6	ADQJ	ADQJ-0001	LOC111247551	LOC111268267	maker-scaffold0000008948-augustus-gene-0*24-mRNA-1	LOC100906818	IscW_ISCW013756	LOC107365693	ROOT	GO:0006511
6	AIWH	AIWH-0001	LOC111247552	LOC111268287	maker-scaffold0000008948-augustus-gene-0*23-mRNA-1	LOC100907252	IscW_ISCW014037	LOC107363216	ROOT	GO:0006886;GO:0005784
6	AFWH	AFWH-0001	LOC111247557	LOC111261147	maker-scaffold0000001820-augustus-gene-0*4-mRNA-1	LOC100907618	IscW_ISCW019722	LOC107361859	ROOT	GO:0005856;GO:0030036
6	AIQM	AIQM-0001	LOC111247559	LOC111267106	maker-scaffold0000014565-augustus-gene-0*17-mRNA-1	LOC100902705	IscW_ISCW019199	LOC107363587	ROOT	GO:0008380;GO:0006397
6	ABCP	ABCP-0018	LOC111247560	LOC111261149	augustus-scaffold0000011063-processed-gene-0*14-mRNA-1	LOC108864620	IscW_ISCW023546	LOC107371135	ROOT	GO:0016021
6	ACTX	ACTX-0001	LOC111247563	LOC111268409	maker-scaffold0000002753-augustus-gene-0*14-mRNA-1	LOC100908577	IscW_ISCW023441	LOC107368967	ROOT	GO:0005861;GO:0006937
6	AEPY	AEPY-0001	LOC111247565	LOC111268737	genemark-scaffold0000017768-processed-gene-0*9-mRNA-1	LOC108865179	IscW_ISCW005731	LOC107364961	ROOT	GO:0003676
6	AEIR	AEIR-0001	LOC111247567	LOC111262631	maker-scaffold0000002990-augustus-gene-0*18-mRNA-1	LOC100907144	IscW_ISCW010862	LOC107368111	ROOT	GO:0005515
6	AIOM	AIOM-0001	LOC111247570	LOC111265850	augustus-scaffold0000006657-processed-gene-0*33-mRNA-1	LOC100901502	IscW_ISCW004308	LOC107364508	ROOT	GO:0005681;GO:0006396
6	AGXS	AGXS-0001	LOC111247571	LOC111265851	augustus-scaffold0000006657-processed-gene-0*31-mRNA-1	LOC100900243	IscW_ISCW007480	LOC107371402	ROOT	GO:0005634;GO:0004402;GO:0016573;GO:0006348
6	AGXR	AGXR-0001	LOC111247572	LOC111265853	maker-scaffold0000006657-augustus-gene-0*80-mRNA-1	LOC100900099	IscW_ISCW021460	LOC107363451	ROOT	GO:1903078;GO:0005788;GO:0002224;GO:0005102
6	AESO	AESO-0001	LOC111247573	LOC111270334	genemark-scaffold0000005448-processed-gene-0*5-mRNA-1	LOC100900757	IscW_ISCW010550	LOC107369188	ROOT	NA
6	ACXZ	ACXZ-0001	LOC111247574	LOC111267707	augustus-scaffold0000005317-processed-gene-0*2-mRNA-1	LOC100897283	IscW_ISCW014928	LOC107361318	ROOT	GO:0043142;GO:0017108;GO:0033567
6	AEHY	AEHY-0001	LOC111247575	LOC111267708	maker-scaffold0000010916-augustus-gene-0*4-mRNA-1	LOC100903708	IscW_ISCW018219	LOC107366539	ROOT	GO:0043232;GO:0044444
6	ACRI	ACRI-0002	LOC111247578	LOC111270150	maker-scaffold0000007005-augustus-gene-0*14-mRNA-1	LOC100900753	IscW_ISCW021751	LOC107366787	ROOT	GO:0030619
6	ABDF	ABDF-0013	LOC111247579	LOC111266441	maker-scaffold0000032759-augustus-gene-0*10-mRNA-1	LOC100900047	IscW_ISCW023268	LOC107363262	ROOT	GO:0004970;GO:0016020;GO:0005234
6	ACJU	ACJU-0001	LOC111247580	LOC111268712	augustus-scaffold0000014206-processed-gene-0*43-mRNA-1	LOC100901588	IscW_ISCW016807	LOC107371046	ROOT	GO:0016266;GO:0016020;GO:0016263
6	AHPG	AHPG-0001	LOC111247584	LOC111273616	maker-scaffold0000029604-augustus-gene-0*52-mRNA-1	LOC100902039	IscW_ISCW018587	LOC107370964	ROOT	GO:0005096
6	ACVE	ACVE-0001	LOC111247588	LOC111264476	maker-scaffold0000022379-augustus-gene-0*18-mRNA-1	LOC100898467	IscW_ISCW018715	LOC107363285	ROOT	GO:0055114;GO:0006694;GO:0003854
6	ABCF	ABCF-0027	LOC111247592	LOC111262097	augustus-scaffold0000032224-processed-gene-0*8-mRNA-1	LOC100901682	IscW_ISCW022246	LOC107369291	ROOT	GO:0004104
6	ADXN	ADXN-0001	LOC111247598	LOC111264999	maker-scaffold0000028899-augustus-gene-0*58-mRNA-1	LOC100909106	IscW_ISCW018703	LOC107360408	ROOT	GO:0008270;GO:0003677
6	AEUV	AEUV-0001	LOC111247599	LOC111266522	maker-scaffold0000020265-augustus-gene-0*18-mRNA-1	LOC100902293	IscW_ISCW018917	LOC107360214	ROOT	GO:0005515
6	AERP	AERP-0001	LOC111247604	LOC111269751	genemark-scaffold0000006367-processed-gene-0*3-mRNA-1	LOC100909337	IscW_ISCW004080	LOC107362585	ROOT	GO:0016192;GO:0006886;GO:0005515
6	ACBN	ACBN-0001	LOC111247605	LOC111268107	maker-scaffold0000021176-augustus-gene-0*23-mRNA-1	LOC100898818	IscW_ISCW006097	LOC107361076	ROOT	GO:0006414;GO:0003924;GO:0005622;GO:0003746;GO:0005525
6	ABSR	ABSR-0002	LOC111247608	LOC111267897	maker-scaffold0000012542-augustus-gene-0*38-mRNA-1	LOC100904633	IscW_ISCW015592	LOC107362368	ROOT	GO:0005509
6	ABVH	ABVH-0002	LOC111247618	LOC111263840	augustus-scaffold0000002145-processed-gene-0*27-mRNA-1	LOC100900473	IscW_ISCW018351	LOC107361177	ROOT	GO:0005515
6	ABCD	ABCD-0001	LOC111247619	LOC111267344	maker-scaffold0000003987-augustus-gene-0*13-mRNA-1	LOC100900329	IscW_ISCW001119	LOC107365753	ROOT	GO:0006508;GO:0004252;GO:0005515
6	ACGU	ACGU-0001	LOC111247624	LOC111264517	maker-scaffold0000001593-augustus-gene-0*21-mRNA-1	LOC100907628	IscW_ISCW003683	LOC107362670	ROOT	GO:0015106;GO:0005829;GO:0034707;GO:0005229;GO:1902476;GO:0005929;GO:0043271;GO:0051924;GO:0042802;GO:0007608;GO:0051899;GO:0016323;GO:0030321;GO:0050908
6	AEOJ	AEOJ-0001	LOC111247626	LOC111263127	maker-scaffold0000004099-augustus-gene-0*10-mRNA-1	LOC100898724	IscW_ISCW011360	LOC107367950	ROOT	GO:0030246
6	AENQ	AENQ-0001	LOC111247629	LOC111269659	maker-scaffold0000003420-augustus-gene-0*11-mRNA-1	LOC100901239	IscW_ISCW019892	LOC107359143	ROOT	GO:0046983;GO:0006355
6	AICJ	AICJ-0001	LOC111247634	LOC111265636	maker-scaffold0000003833-augustus-gene-0*62-mRNA-1	LOC100898988	IscW_ISCW009067	LOC107369354	ROOT	GO:0045724;GO:0036126;GO:0005875;GO:2000253;GO:1902093;GO:0097540;GO:0007288;GO:0003723;GO:0007291;GO:0070062;GO:0060296;GO:0018095;GO:0005730;GO:0005814;GO:0000398;GO:0007517;GO:2000155;GO:0048813;GO:0005879;GO:0097545;GO:0065001;GO:0072594;GO:1901207;GO:0018094;GO:0071011;GO:0036064;GO:0014807;GO:0071013
6	ACIJ	ACIJ-0001	LOC111247635	LOC111273289	maker-scaffold0000004788-augustus-gene-0*4-mRNA-1	LOC100903527	IscW_ISCW007883	LOC107364030	ROOT	GO:0035023;GO:0005089;GO:0005509
6	ABCN	ABCN-0018	LOC111247641	LOC111261360	maker-scaffold0000031093-augustus-gene-0*27-mRNA-1	LOC100904244	IscW_ISCW015864	LOC107367343	ROOT	GO:0003743;GO:0004004;GO:0005524
6	ADRV	ADRV-0001	LOC111247642	LOC111261730	maker-scaffold0000003397-augustus-gene-0*85-mRNA-1	LOC100904929	IscW_ISCW011448	LOC107371457	ROOT	GO:0005524;GO:0006468;GO:0004674
6	ABGK	ABGK-0006	LOC111247644	LOC111270283	augustus-scaffold0000003397-processed-gene-0*40-mRNA-1	LOC100903490	IscW_ISCW024150	LOC107372029	ROOT	GO:0005634;GO:0003700;GO:0006355
6	AEGY	AEGY-0001	LOC111247645	LOC111270309	genemark-scaffold0000003397-processed-gene-0*27-mRNA-1	LOC100909130	IscW_ISCW001928	LOC107371686	ROOT	GO:0004298
6	AHQD	AHQD-0001	LOC111247659	LOC111260706	maker-scaffold0000002479-augustus-gene-0*27-mRNA-1	LOC100904942	IscW_ISCW022031	LOC107367040	ROOT	GO:0004605;GO:0016020
6	ACZN	ACZN-0002	LOC111247664	LOC111264765	maker-scaffold0000009003-augustus-gene-0*52-mRNA-1	LOC100904394	IscW_ISCW017921	LOC107364441	ROOT	GO:0003676
6	ABFV	ABFV-0005	LOC111247666	LOC111264141	maker-scaffold0000033740-augustus-gene-0*113-mRNA-1	LOC100903628	IscW_ISCW023345	LOC107363085	ROOT	GO:0016746
6	AFST	AFST-0001	LOC111247667	LOC111264142	maker-scaffold0000033740-augustus-gene-0*108-mRNA-1	LOC100904920	IscW_ISCW013842	LOC107361088	ROOT	GO:0003684;GO:0006281
6	ACHJ	ACHJ-0002	LOC111247669	LOC111264144	maker-scaffold0000033740-augustus-gene-0*109-mRNA-1	LOC100903766	IscW_ISCW015573	LOC107360708	ROOT	GO:0003676;GO:0031124
6	AIWQ	AIWQ-0001	LOC111247670	LOC111264145	maker-scaffold0000033740-augustus-gene-0*112-mRNA-1	LOC100900609	IscW_ISCW022857	LOC107366789	ROOT	GO:0016021;GO:0046923;GO:0006621
6	AHFP	AHFP-0001	LOC111247672	LOC111268185	maker-scaffold0000020548-augustus-gene-0*14-mRNA-1	LOC100898881	IscW_ISCW004404	LOC107370060	ROOT	GO:0007015;GO:0051015;GO:0030674
6	ABFQ	ABFQ-0001	LOC111247683	LOC111268135	augustus-scaffold0000003364-processed-gene-0*4-mRNA-1	LOC100900260	IscW_ISCW002412	LOC107364934	ROOT	GO:0016020
6	AFJU	AFJU-0001	LOC111247684	LOC111270610	genemark-scaffold0000002220-processed-gene-0*12-mRNA-1	LOC100906011	IscW_ISCW019904	LOC107363607	ROOT	GO:0043484;GO:0003723;GO:0051726
6	AGOD	AGOD-0001	LOC111247686	LOC111262546	maker-scaffold0000004809-augustus-gene-0*20-mRNA-1	LOC100903916	IscW_ISCW020295	LOC107359997	ROOT	GO:0016020
6	AIWL	AIWL-0001	LOC111247687	LOC111258569	maker-scaffold0000004399-augustus-gene-0*28-mRNA-1	LOC100908609	IscW_ISCW007158	LOC107359581	ROOT	GO:0035556
6	ABVN	ABVN-0001	LOC111247688	LOC111265950	augustus-scaffold0000006872-processed-gene-0*4-mRNA-1	LOC100898404	IscW_ISCW009075	LOC107367680	ROOT	GO:0035023;GO:0005089
6	AFHP	AFHP-0001	LOC111247689	LOC111265951	augustus-scaffold0000006606-processed-gene-0*6-mRNA-1	LOC100905964	IscW_ISCW022174	LOC107368312	ROOT	GO:0051903;GO:0006069;GO:0008270
6	ABCG	ABCG-0020	LOC111247699	LOC111265369	maker-scaffold0000005419-augustus-gene-0*41-mRNA-1	LOC108864431	IscW_ISCW019771	LOC107362526	ROOT	GO:0042302
6	ABIJ	ABIJ-0001	LOC111247702	LOC111272680	maker-scaffold0000027661-augustus-gene-0*48-mRNA-1	LOC100897419	IscW_ISCW000537	LOC107370276	ROOT	GO:0006508;GO:0008270;GO:0008237
6	ABEX	ABEX-0005	LOC111247704	LOC111269498	maker-scaffold0000011526-augustus-gene-0*47-mRNA-1	LOC100897674	IscW_ISCW013157	LOC107363312	ROOT	GO:0055085;GO:0016020;GO:0022857
6	ABFQ	ABFQ-0005	LOC111247712	LOC111265573	augustus-scaffold0000017418-processed-gene-0*10-mRNA-1	LOC100903236	IscW_ISCW010934	LOC107363787	ROOT	GO:0016020
6	ACPD	ACPD-0002	LOC111247715	LOC111264133	maker-scaffold0000030637-augustus-gene-0*60-mRNA-1	LOC100900182	IscW_ISCW020506	LOC107365110	ROOT	GO:0002181;GO:0043009;GO:0060041;GO:0007093;GO:0019083;GO:0031290;GO:0003723;GO:0016020;GO:0000027;GO:0022625;GO:0045296;GO:0070062;GO:0021554;GO:0000184;GO:1902626;GO:0003735;GO:0010458
6	ABCO	ABCO-0025	LOC111247716	LOC111268174	augustus-scaffold0000027820-processed-gene-0*12-mRNA-1	LOC100898910	IscW_ISCW021086	LOC107364277	ROOT	GO:0043565;GO:0005515;GO:0006355
6	ABNU	ABNU-0003	LOC111247717	LOC111269490	maker-scaffold0000013797-augustus-gene-0*37-mRNA-1	LOC100902111	IscW_ISCW015321	LOC107371450	ROOT	GO:0045454;GO:0055114;GO:0051920
6	ABYO	ABYO-0002	LOC111247727	LOC111269031	maker-scaffold0000008761-augustus-gene-0*8-mRNA-1	LOC100905413	IscW_ISCW014490	LOC107365490	ROOT	GO:0016020
6	ACMR	ACMR-0002	LOC111247728	LOC111272566	augustus-scaffold0000006904-processed-gene-0*11-mRNA-1	LOC100900935	IscW_ISCW004738	LOC107361875	ROOT	GO:0035556;GO:0004143;GO:0007205;GO:0003951;GO:0008152
6	ABCV	ABCV-0003	LOC111247729	LOC111272579	maker-scaffold0000023918-augustus-gene-0*31-mRNA-1	LOC100900809	IscW_ISCW004090	LOC107368126	ROOT	GO:0016021;GO:0055085
6	ABQC	ABQC-0003	LOC111247730	LOC111272612	maker-scaffold0000004464-augustus-gene-0*35-mRNA-1	LOC100907640	IscW_ISCW024346	LOC107362716	ROOT	GO:0004449;GO:0006099;GO:0051287;GO:0000287
6	AIVK	AIVK-0001	LOC111247733	LOC111268033	maker-scaffold0000017274-augustus-gene-0*35-mRNA-1	LOC100904726	IscW_ISCW022372	LOC107371977	ROOT	GO:0047429;GO:0009143
6	AIVJ	AIVJ-0001	LOC111247734	LOC111268034	maker-scaffold0000017274-augustus-gene-0*36-mRNA-1	LOC100906379	IscW_ISCW022587	LOC107372019	ROOT	GO:0034314;GO:0005885
6	AGZL	AGZL-0001	LOC111247735	LOC111270408	maker-scaffold0000005554-augustus-gene-0*36-mRNA-1	LOC100901220	IscW_ISCW004862	LOC107367085	ROOT	GO:0005515
6	ADQI	ADQI-0001	LOC111247736	LOC111272138	maker-scaffold0000009190-augustus-gene-0*3-mRNA-1	LOC100898483	IscW_ISCW020268	LOC107368261	ROOT	GO:0030246
6	ABCR	ABCR-0002	LOC111247738	LOC111273266	maker-scaffold0000006917-augustus-gene-0*10-mRNA-1	LOC100905787	IscW_ISCW001445	LOC107363020	ROOT	GO:0016747
6	AFCP	AFCP-0001	LOC111247744	LOC111261357	genemark-scaffold0000033393-processed-gene-0*3-mRNA-1	LOC100905990	IscW_ISCW022143	LOC107363109	ROOT	GO:0055114;GO:0004616;GO:0051287
6	ABVW	ABVW-0001	LOC111247746	LOC111260894	maker-scaffold0000029971-augustus-gene-0*32-mRNA-1	LOC100902650	IscW_ISCW016225	LOC107361708	ROOT	GO:0006265;GO:0005524;GO:0003918;GO:0003677
6	AECU	AECU-0001	LOC111247747	LOC111260901	maker-scaffold0000012721-augustus-gene-0*5-mRNA-1	LOC100897604	IscW_ISCW011151	LOC107367942	ROOT	GO:0044237
6	ABFW	ABFW-0001	LOC111247750	LOC111264885	genemark-scaffold0000009524-processed-gene-0*1-mRNA-1	LOC100897358	IscW_ISCW005060	LOC107367107	ROOT	GO:0010038;GO:0048513;GO:0043434;GO:0009888;GO:0009636;GO:0031667;GO:0016021;GO:0031981;GO:0006066;GO:0016491;GO:0002138;GO:0008209;GO:0005743;GO:0005488;GO:0006694;GO:0017144;GO:0033993;GO:0033764;GO:0042493;GO:0014070;GO:0005789
6	AHNL	AHNL-0001	LOC111247753	LOC111269631	maker-scaffold0000023398-augustus-gene-0*132-mRNA-1	LOC100899122	IscW_ISCW020956	LOC107360620	ROOT	GO:0032040;GO:0006364
6	AILZ	AILZ-0001	LOC111247754	LOC111261317	genemark-scaffold0000001420-processed-gene-0*8-mRNA-1	LOC100905832	IscW_ISCW018716	LOC107361157	ROOT	GO:0005524;GO:0004496;GO:0005737;GO:0008299
6	ABTK	ABTK-0002	LOC111247758	LOC111258906	maker-scaffold0000009359-augustus-gene-0*4-mRNA-1	LOC100902409	IscW_ISCW008795	LOC107363801	ROOT	GO:0005576;GO:0007399;GO:0005121;GO:0008063;GO:0050896;GO:0009653;GO:0050794
6	ABDW	ABDW-0001	LOC111247760	LOC111272379	maker-scaffold0000012648-augustus-gene-0*19-mRNA-1	LOC100907300	IscW_ISCW005703	LOC107360113	ROOT	GO:0016021;GO:0005328;GO:0006836
6	ABEU	ABEU-0004	LOC111247761	LOC111273615	maker-scaffold0000003593-augustus-gene-0*77-mRNA-1	LOC100902187	IscW_ISCW014766	LOC107368773	ROOT	GO:0004842
6	ABGK	ABGK-0005	LOC111247762	LOC111259383	maker-scaffold0000030646-augustus-gene-0*46-mRNA-1	LOC100901654	IscW_ISCW019692	LOC107369540	ROOT	GO:0005634;GO:0003700;GO:0006355
6	AFWQ	AFWQ-0001	LOC111247763	LOC111269470	maker-scaffold0000001503-augustus-gene-0*25-mRNA-1	LOC100906858	IscW_ISCW000673	LOC107371298	ROOT	GO:0005515
6	ABPT	ABPT-0002	LOC111247765	LOC111269471	augustus-scaffold0000013618-processed-gene-0*6-mRNA-1	LOC100897946	IscW_ISCW022759	LOC107360621	ROOT	GO:0016021;GO:0007186;GO:0004930
6	AHXV	AHXV-0001	LOC111247767	LOC111260156	maker-scaffold0000021519-augustus-gene-0*24-mRNA-1	LOC100898411	IscW_ISCW022659	LOC107368689	ROOT	GO:0008612
6	ADUE	ADUE-0001	LOC111247773	LOC111273887	genemark-scaffold0000027940-processed-gene-0*16-mRNA-1	LOC100901340	IscW_ISCW020389	LOC107363892	ROOT	GO:0005515
6	AWTB	AWTB-0001	LOC111247776	LOC111258767	maker-scaffold0000003459-augustus-gene-0*10-mRNA-1	LOC100906604	IscW_ISCW011817	LOC107361501	ROOT	NA
6	ADSL	ADSL-0001	LOC111247777	LOC111258813	maker-scaffold0000010299-augustus-gene-0*36-mRNA-1	LOC100905385	IscW_ISCW018543	LOC107363122	ROOT	GO:0003922;GO:0005524;GO:0016462;GO:0006177
6	ADYI	ADYI-0001	LOC111247781	LOC111269035	genemark-scaffold0000014272-processed-gene-0*17-mRNA-1	LOC100902677	IscW_ISCW017660	LOC107359499	ROOT	GO:0000145;GO:0006887
6	AHEW	AHEW-0001	LOC111247782	LOC111269493	augustus-scaffold0000011526-processed-gene-0*21-mRNA-1	LOC100903735	IscW_ISCW009536	LOC107365312	ROOT	NA
6	ACJD	ACJD-0003	LOC111247787	LOC111273804	maker-scaffold0000019620-augustus-gene-0*8-mRNA-1	LOC100908005	IscW_ISCW017160	LOC107363021	ROOT	GO:0016021;GO:0055085
6	ABET	ABET-0010	LOC111247789	LOC111265849	maker-scaffold0000006657-augustus-gene-0*81-mRNA-1	LOC100900385	IscW_ISCW022607	LOC107371700	ROOT	GO:0009450;GO:0055114;GO:0009013
6	ABPE	ABPE-0001	LOC111247792	LOC111270572	maker-scaffold0000028836-augustus-gene-0*81-mRNA-1	LOC100907596	IscW_ISCW004755	LOC107366007	ROOT	GO:0008270;GO:0003723
6	ABSR	ABSR-0003	LOC111247793	LOC111270573	augustus-scaffold0000026770-processed-gene-0*29-mRNA-1	LOC100900981	IscW_ISCW024852	LOC107362372	ROOT	GO:0005509
6	AGEZ	AGEZ-0001	LOC111247795	LOC111263956	maker-scaffold0000000570-augustus-gene-0*34-mRNA-1	LOC100908997	IscW_ISCW018699	LOC107360640	ROOT	GO:0003824
6	AFWV	AFWV-0001	LOC111247796	LOC111263407	maker-scaffold0000027227-augustus-gene-0*65-mRNA-1	LOC100899932	IscW_ISCW021807	LOC107360891	ROOT	GO:0098588;GO:0016021;GO:0031966;GO:0012505;GO:0098805;GO:0051130;GO:0007005;GO:0005515;GO:0033043
6	ABMN	ABMN-0001	LOC111247800	LOC111262026	maker-scaffold0000026310-augustus-gene-0*93-mRNA-1	LOC100900411	IscW_ISCW006463	LOC107371330	ROOT	GO:0008324;GO:0006812
6	ABPX	ABPX-0001	LOC111247802	LOC111263832	maker-scaffold0000009692-augustus-gene-0*59-mRNA-1	LOC100908325	IscW_ISCW012675	LOC107360025	ROOT	GO:0004867
6	AGHM	AGHM-0001	LOC111247803	LOC111263834	genemark-scaffold0000009692-processed-gene-0*15-mRNA-1	LOC100905022	IscW_ISCW000780	LOC107361963	ROOT	GO:0000145;GO:0006887
6	AIVN	AIVN-0001	LOC111247808	LOC111263838	genemark-scaffold0000009692-processed-gene-0*10-mRNA-1	LOC100907474	IscW_ISCW011792	LOC107359694	ROOT	GO:0005739;GO:0005515
6	ABNX	ABNX-0003	LOC111247812	LOC111261971	augustus-scaffold0000003772-processed-gene-0*32-mRNA-1	LOC100899933	IscW_ISCW006510	LOC107359903	ROOT	GO:0006559;GO:0055114;GO:0005506;GO:0004505
6	ABFU	ABFU-0005	LOC111247817	LOC111269504	maker-scaffold0000001128-augustus-gene-0*19-mRNA-1	LOC100907940	IscW_ISCW016333	LOC107359054	ROOT	GO:0004725;GO:0006470
6	ABRU	ABRU-0003	LOC111247819	LOC111262622	maker-scaffold0000005053-augustus-gene-0*13-mRNA-1	LOC100905321	IscW_ISCW011294	LOC107365634	ROOT	GO:0008565;GO:0016192;GO:0030122;GO:0006886
6	ABJZ	ABJZ-0005	LOC111247821	LOC111263994	augustus-scaffold0000023322-processed-gene-0*29-mRNA-1	LOC100900183	IscW_ISCW011348	LOC107370207	ROOT	GO:0000412;GO:0005730;GO:0003755;GO:0005528
6	ABVR	ABVR-0001	LOC111247822	LOC111272378	maker-scaffold0000007234-augustus-gene-0*13-mRNA-1	LOC100897459	IscW_ISCW003575	LOC107359110	ROOT	GO:0005975;GO:0004563
6	AFCN	AFCN-0001	LOC111247827	LOC111269494	maker-scaffold0000005761-augustus-gene-0*4-mRNA-1	LOC100908068	IscW_ISCW017299	LOC107361909	ROOT	GO:0008312;GO:0006614;GO:0005515;GO:0048500
6	ABGM	ABGM-0005	LOC111247833	LOC111273153	maker-scaffold0000018484-augustus-gene-0*30-mRNA-1	LOC100908241	IscW_ISCW013378	LOC107366917	ROOT	GO:0003676;GO:0005515
6	AIWM	AIWM-0001	LOC111247834	LOC111273167	maker-scaffold0000004399-augustus-gene-0*29-mRNA-1	LOC100900898	IscW_ISCW014122	LOC107360366	ROOT	GO:0019888;GO:0030289
6	AENW	AENW-0001	LOC111247835	LOC111272506	maker-scaffold0000003477-augustus-gene-0*26-mRNA-1	LOC100907192	IscW_ISCW005873	LOC107364085	ROOT	GO:0005506;GO:0006537;GO:0055114;GO:0016040;GO:0010181;GO:0050660;GO:0051536
6	AIYE	AIYE-0001	LOC111247836	LOC111273770	maker-scaffold0000015113-augustus-gene-0*33-mRNA-1	LOC100904153	IscW_ISCW021801	LOC107360565	ROOT	GO:0005634;GO:0005737
6	ABIK	ABIK-0006	LOC111247838	LOC111273771	augustus-scaffold0000011203-processed-gene-0*7-mRNA-1	LOC100904294	IscW_ISCW021754	LOC107370649	ROOT	GO:0055085;GO:0005743;GO:0022857
6	ACPZ	ACPZ-0001	LOC111247841	LOC111269505	maker-scaffold0000001128-augustus-gene-0*18-mRNA-1	LOC100900418	IscW_ISCW011367	LOC107368881	ROOT	GO:0005681;GO:0000387
6	ABCV	ABCV-0013	LOC111247843	LOC111265150	maker-scaffold0000010214-augustus-gene-0*10-mRNA-1	LOC100901403	IscW_ISCW020957	LOC107368583	ROOT	GO:0016021;GO:0055085;GO:0022857
6	ABWU	ABWU-0001	LOC111247844	LOC111269748	genemark-scaffold0000017024-processed-gene-0*2-mRNA-1	LOC100905735	IscW_ISCW007609	LOC107363800	ROOT	GO:0003677
6	AIQV	AIQV-0001	LOC111247846	LOC111263443	maker-scaffold0000001653-augustus-gene-0*21-mRNA-1	LOC100899087	IscW_ISCW013433	LOC107371352	ROOT	GO:0048487;GO:0007023;GO:0007021
6	ABML	ABML-0003	LOC111247848	LOC111263390	maker-scaffold0000005425-augustus-gene-0*19-mRNA-1	LOC100897455	IscW_ISCW020185	LOC107371521	ROOT	GO:0005615;GO:0046488;GO:0005764;GO:0004620;GO:0046475
6	AEVW	AEVW-0001	LOC111247849	LOC111271459	augustus-scaffold0000023421-processed-gene-0*9-mRNA-1	LOC100902693	IscW_ISCW013765	LOC107371409	ROOT	GO:0003677
6	ACOL	ACOL-0001	LOC111247851	LOC111260045	maker-scaffold0000007044-augustus-gene-0*17-mRNA-1	LOC100909147	IscW_ISCW010224	LOC107368071	ROOT	GO:0005700;GO:0000209;GO:0051299;GO:0005652;GO:0032991;GO:0030008;GO:0005654;GO:0042787;GO:0003677;GO:0071763;GO:0007060;GO:0005521;GO:0061630;GO:0007095;GO:0010032;GO:0048193;GO:0005815;GO:0006355
6	ACYI	ACYI-0001	LOC111247852	LOC111271460	maker-scaffold0000003372-augustus-gene-0*11-mRNA-1	LOC100897595	IscW_ISCW015359	LOC107360046	ROOT	GO:0016020
6	AFEK	AFEK-0001	LOC111247855	LOC111271106	augustus-scaffold0000001965-processed-gene-0*9-mRNA-1	LOC100904170	IscW_ISCW008446	LOC107371038	ROOT	GO:0044387;GO:0000079;GO:0007420;GO:0015630;GO:0044389;GO:0045664;GO:0045944;GO:0030968;GO:0031398;GO:0032403;GO:0044430;GO:0007346
6	AFWU	AFWU-0001	LOC111247857	LOC111263416	maker-scaffold0000027227-augustus-gene-0*67-mRNA-1	LOC100899514	IscW_ISCW014868	LOC107371175	ROOT	GO:0006096;GO:0006094;GO:0004347
6	ACIT	ACIT-0001	LOC111247858	LOC111263417	maker-scaffold0000027227-augustus-gene-0*69-mRNA-1	LOC100899724	IscW_ISCW009798	LOC107361211	ROOT	GO:0006355
6	ACUG	ACUG-0002	LOC111247863	LOC111264132	maker-scaffold0000030637-augustus-gene-0*55-mRNA-1	LOC100903192	IscW_ISCW023881	LOC107359631	ROOT	GO:0006627;GO:0008236;GO:0016020
6	AHNR	AHNR-0001	LOC111247864	LOC111259020	augustus-scaffold0000029521-processed-gene-0*20-mRNA-1	LOC100902402	IscW_ISCW010247	LOC107362116	ROOT	GO:0005515
6	AEJT	AEJT-0001	LOC111247866	LOC111259863	maker-scaffold0000015751-augustus-gene-0*16-mRNA-1	LOC100909275	IscW_ISCW011796	LOC107371445	ROOT	GO:0045893;GO:0046983;GO:0006959
6	AGVU	AGVU-0001	LOC111247867	LOC111259864	augustus-scaffold0000006657-processed-gene-0*37-mRNA-1	LOC100901646	IscW_ISCW020626	LOC107366724	ROOT	GO:0030659;GO:0098588;GO:0005793;GO:0016192;GO:0005794;GO:0070971;GO:0005801;GO:0090161;GO:0005515
6	AILK	AILK-0001	LOC111247870	LOC111268155	maker-scaffold0000019671-augustus-gene-0*12-mRNA-1	LOC100905783	IscW_ISCW009638	LOC107360740	ROOT	GO:0006891;GO:0017119
6	AETC	AETC-0001	LOC111247871	LOC111270062	maker-scaffold0000001588-augustus-gene-0*27-mRNA-1	LOC100897954	IscW_ISCW007186	LOC107365111	ROOT	GO:0000266;GO:0005515
6	AIQC	AIQC-0001	LOC111247874	LOC111265191	maker-scaffold0000001744-augustus-gene-0*40-mRNA-1	LOC100906458	IscW_ISCW005518	LOC107371830	ROOT	GO:0005515;GO:0003723
6	AFWC	AFWC-0001	LOC111247875	LOC111265192	maker-scaffold0000003425-augustus-gene-0*44-mRNA-1	LOC100906601	IscW_ISCW016963	LOC107368097	ROOT	GO:0006886;GO:0090114;GO:0030127;GO:0008270
6	AHVG	AHVG-0001	LOC111247877	LOC111265194	maker-scaffold0000003425-augustus-gene-0*45-mRNA-1	LOC100905107	IscW_ISCW013142	LOC107367378	ROOT	GO:0006744;GO:0008425
6	AIQB	AIQB-0001	LOC111247878	LOC111265195	maker-scaffold0000001744-augustus-gene-0*41-mRNA-1	LOC100904963	IscW_ISCW019130	LOC107368701	ROOT	GO:0003735;GO:0015934;GO:0006412
6	AIHB	AIHB-0001	LOC111247880	LOC111268780	maker-scaffold0000010502-augustus-gene-0*51-mRNA-1	LOC100908316	IscW_ISCW005829	LOC107365741	ROOT	GO:0005730;GO:0008168
6	AIHD	AIHD-0001	LOC111247881	LOC111268781	maker-scaffold0000013979-augustus-gene-0*14-mRNA-1	LOC100908459	IscW_ISCW023808	LOC107365699	ROOT	GO:0008270;GO:0003677;GO:0006355
6	AFSE	AFSE-0001	LOC111247882	LOC111268782	maker-scaffold0000010502-augustus-gene-0*49-mRNA-1	LOC100898038	IscW_ISCW018876	LOC107368237	ROOT	GO:0006597;GO:0008295;GO:0004014
6	AFSD	AFSD-0001	LOC111247883	LOC111268793	maker-scaffold0000010502-augustus-gene-0*50-mRNA-1	LOC100898275	IscW_ISCW018700	LOC107368123	ROOT	GO:0051287;GO:0055114;GO:0006006;GO:0050661;GO:0016620
6	AIHC	AIHC-0001	LOC111247884	LOC111268784	maker-scaffold0000013146-augustus-gene-0*4-mRNA-1	LOC100898424	IscW_ISCW022647	LOC107367079	ROOT	GO:0032981
6	AGUO	AGUO-0001	LOC111247889	LOC111271748	maker-scaffold0000004421-augustus-gene-0*68-mRNA-1	LOC100899111	IscW_ISCW020525	LOC107365358	ROOT	GO:0005840;GO:0003735;GO:0006412
6	AIGP	AIGP-0001	LOC111247892	LOC111266260	maker-scaffold0000004081-augustus-gene-0*38-mRNA-1	LOC100901838	IscW_ISCW015640	LOC107361879	ROOT	GO:0000145;GO:0006887
6	AISR	AISR-0001	LOC111247897	LOC111261321	maker-scaffold0000002365-augustus-gene-0*15-mRNA-1	LOC100907187	IscW_ISCW013143	LOC107363675	ROOT	GO:0006914;GO:0005737
6	ABED	ABED-0004	LOC111247899	LOC111268207	maker-scaffold0000012681-augustus-gene-0*22-mRNA-1	LOC100900520	IscW_ISCW006171	LOC107360205	ROOT	GO:0005524
6	ADJE	ADJE-0001	LOC111247902	LOC111268270	maker-scaffold0000012681-augustus-gene-0*21-mRNA-1	LOC100907395	IscW_ISCW013589	LOC107362710	ROOT	GO:0006890;GO:0005515;GO:0005198
6	AFIJ	AFIJ-0001	LOC111247904	LOC111264930	augustus-scaffold0000007590-processed-gene-0*18-mRNA-1	LOC100905093	IscW_ISCW015044	LOC107371458	ROOT	GO:0051568;GO:0005515;GO:0048188
6	AIHJ	AIHJ-0001	LOC111247906	LOC111258774	maker-scaffold0000004105-augustus-gene-0*24-mRNA-1	LOC100899141	IscW_ISCW003281	LOC107360116	ROOT	GO:0005634;GO:0042254
6	ADQE	ADQE-0001	LOC111247909	LOC111268018	maker-scaffold0000005292-augustus-gene-0*11-mRNA-1	LOC100905300	IscW_ISCW015632	LOC107368629	ROOT	GO:0070461;GO:0010628;GO:0090311;GO:0003824;GO:0003713;GO:0016573;GO:0005515;GO:0006355
6	AEOH	AEOH-0001	LOC111247910	LOC111267756	maker-scaffold0000031858-augustus-gene-0*121-mRNA-1	LOC100898149	IscW_ISCW023006	LOC107368417	ROOT	GO:0008033
6	ACRQ	ACRQ-0001	LOC111247913	LOC111267759	augustus-scaffold0000031858-processed-gene-0*69-mRNA-1	LOC100909285	IscW_ISCW020373	LOC107371184	ROOT	GO:0045901;GO:0003746;GO:0043022;GO:0006452;GO:0045905
6	ABDO	ABDO-0005	LOC111247922	LOC111273139	augustus-scaffold0000008495-processed-gene-0*1-mRNA-1	LOC100905105	IscW_ISCW009130	LOC107362349	ROOT	GO:0005515
6	ABJK	ABJK-0002	LOC111247927	LOC111260358	maker-scaffold0000002227-augustus-gene-0*36-mRNA-1	LOC100904807	IscW_ISCW007604	LOC107363036	ROOT	GO:0003824;GO:0008152
6	ADUV	ADUV-0001	LOC111247930	LOC111266581	maker-scaffold0000015039-exonerate_est2genome-gene-0*0-mRNA-1	LOC108864978	IscW_ISCW018554	LOC107372017	ROOT	GO:0044255;GO:0008374
6	AFIZ	AFIZ-0001	LOC111247931	LOC111258608	maker-scaffold0000016488-augustus-gene-0*29-mRNA-1	LOC100903408	IscW_ISCW012586	LOC107361267	ROOT	GO:0005975;GO:0016868;GO:0000287
6	ABHC	ABHC-0003	LOC111247932	LOC111258609	genemark-scaffold0000002839-processed-gene-0*5-mRNA-1	LOC100906881	IscW_ISCW009547	LOC107371710	ROOT	GO:0006470;GO:0008138
6	ACQT	ACQT-0002	LOC111247934	LOC111266703	maker-scaffold0000001707-augustus-gene-0*34-mRNA-1	LOC100898518	IscW_ISCW016224	LOC107369945	ROOT	GO:0006897;GO:0030128
6	AFNX	AFNX-0001	LOC111247937	LOC111263153	augustus-scaffold0000017186-processed-gene-0*37-mRNA-1	LOC100904867	IscW_ISCW010700	LOC107372188	ROOT	GO:0016021;GO:0016192;GO:0005515
6	ACOT	ACOT-0002	LOC111247940	LOC111263157	genemark-scaffold0000017186-processed-gene-0*24-mRNA-1	LOC100909317	IscW_ISCW019112	LOC107360757	ROOT	GO:0044444;GO:0007420;GO:0051725;GO:0016798;GO:0005813;GO:0006974;GO:0032526;GO:0042278;GO:0005730;GO:0019213;GO:0005515
6	ACQN	ACQN-0001	LOC111247948	LOC111268323	maker-scaffold0000029552-augustus-gene-0*63-mRNA-1	LOC100899200	IscW_ISCW014458	LOC107363264	ROOT	GO:0007155;GO:0050211;GO:1904028;GO:0044428;GO:0005788;GO:0005515
6	AHUG	AHUG-0001	LOC111247949	LOC111268312	genemark-scaffold0000029552-processed-gene-0*14-mRNA-1	LOC100907684	IscW_ISCW022523	LOC107362402	ROOT	GO:0003723;GO:0006396
6	ABCF	ABCF-0002	LOC111247950	LOC111268179	maker-scaffold0000019412-augustus-gene-0*37-mRNA-1	LOC100899056	IscW_ISCW001132	LOC107367965	ROOT	GO:0004104
6	AEPD	AEPD-0001	LOC111247956	LOC111263957	maker-scaffold0000001112-augustus-gene-0*72-mRNA-1	LOC100904588	IscW_ISCW014182	LOC107363681	ROOT	GO:0005840;GO:0003735;GO:0006412
6	ABGE	ABGE-0002	LOC111247958	LOC111270072	augustus-scaffold0000008434-processed-gene-0*12-mRNA-1	LOC100905364	IscW_ISCW020038	LOC107359669	ROOT	NA
6	AHGI	AHGI-0001	LOC111247959	LOC111264156	maker-scaffold0000002733-augustus-gene-0*43-mRNA-1	LOC100908301	IscW_ISCW024787	LOC107367993	ROOT	GO:0005840;GO:0003735;GO:0003723;GO:0006412
6	AJBE	AJBE-0001	LOC111247961	LOC111270077	maker-scaffold0000001911-augustus-gene-0*24-mRNA-1	LOC100909284	IscW_ISCW010458	LOC107365497	ROOT	GO:0006413;GO:0003743
6	ABCE	ABCE-0019	LOC111247963	LOC111269868	maker-scaffold0000032351-augustus-gene-0*53-mRNA-1	LOC100897421	IscW_ISCW019880	LOC107360956	ROOT	GO:0055114;GO:0005506;GO:0020037;GO:0016705
6	AGIZ	AGIZ-0001	LOC111247965	LOC111269869	maker-scaffold0000001435-augustus-gene-0*17-mRNA-1	LOC100906141	IscW_ISCW021443	LOC107360124	ROOT	GO:0005515
6	ABDJ	ABDJ-0007	LOC111247968	LOC111266700	augustus-scaffold0000000258-processed-gene-0*12-mRNA-1	LOC108864819	IscW_ISCW017306	LOC107371891	ROOT	GO:0055114;GO:0005506;GO:0020037;GO:0016705
6	ACFV	ACFV-0001	LOC111247979	LOC111261312	maker-scaffold0000004293-augustus-gene-0*13-mRNA-1	LOC100899031	IscW_ISCW011947	LOC107360825	ROOT	GO:0005515
6	AEGW	AEGW-0001	LOC111247986	LOC111267923	genemark-scaffold0000005208-processed-gene-0*13-mRNA-1	LOC100908365	IscW_ISCW002753	LOC107371645	ROOT	GO:0005576;GO:0071704
6	AEFU	AEFU-0001	LOC111247987	LOC111263571	maker-scaffold0000003881-augustus-gene-0*19-mRNA-1	LOC100900173	IscW_ISCW010050	LOC107369125	ROOT	GO:0006367;GO:0005672
6	ABJU	ABJU-0002	LOC111247988	LOC111264761	genemark-scaffold0000012096-processed-gene-0*0-mRNA-1	LOC100900840	IscW_ISCW014844	LOC107363283	ROOT	NA
6	AFPY	AFPY-0001	LOC111247998	LOC111261260	maker-scaffold0000016986-augustus-gene-0*57-mRNA-1	LOC100901547	IscW_ISCW000887	LOC107372240	ROOT	GO:0031515;GO:0030488
6	ABKG	ABKG-0003	LOC111248006	LOC111262221	augustus-scaffold0000006945-processed-gene-0*41-mRNA-1	LOC100898996	IscW_ISCW011416	LOC107361061	ROOT	GO:0005975;GO:0004553;GO:0030246
6	ABJQ	ABJQ-0004	LOC111248007	LOC111263853	augustus-scaffold0000010856-processed-gene-0*7-mRNA-1	LOC100905467	IscW_ISCW013674	LOC107362932	ROOT	GO:0005216;GO:0055085;GO:0016020;GO:0006811
6	ABRG	ABRG-0002	LOC111248013	LOC111261327	maker-scaffold0000032138-augustus-gene-0*13-mRNA-1	LOC100898439	IscW_ISCW004859	LOC107368399	ROOT	GO:0044444;GO:0043231;GO:0050789
6	ADHW	ADHW-0001	LOC111248015	LOC111263858	maker-scaffold0000030548-augustus-gene-0*35-mRNA-1	LOC108865223	IscW_ISCW015776	LOC107365647	ROOT	NA
6	AGHS	AGHS-0001	LOC111248021	LOC111263955	maker-scaffold0000001112-augustus-gene-0*75-mRNA-1	LOC100904344	IscW_ISCW012217	LOC107365287	ROOT	GO:0005634
6	AEBP	AEBP-0001	LOC111248022	LOC111262100	maker-scaffold0000021400-augustus-gene-0*24-mRNA-1	LOC100900362	IscW_ISCW009918	LOC107366940	ROOT	GO:0016925;GO:0005515
6	AFJV	AFJV-0001	LOC111248025	LOC111270600	genemark-scaffold0000002220-processed-gene-0*8-mRNA-1	LOC100907455	IscW_ISCW002268	LOC107359346	ROOT	GO:0010564;GO:1903047;GO:0000775;GO:0003677;GO:0051130;GO:0051276;GO:0005634;GO:0045786;GO:0090329
6	AEDI	AEDI-0001	LOC111248028	LOC111273792	maker-scaffold0000001111-augustus-gene-0*11-mRNA-1	LOC100900750	IscW_ISCW020515	LOC107361230	ROOT	GO:0006541;GO:0004359;GO:0005515
6	ADMU	ADMU-0001	LOC111248030	LOC111273793	maker-scaffold0000007721-augustus-gene-0*31-mRNA-1	LOC100900338	IscW_ISCW018722	LOC107367592	ROOT	GO:0007275;GO:0043234;GO:0031981;GO:0043232;GO:0016070;GO:0006405;GO:0051028;GO:0005488;GO:0010468;GO:0048869;GO:0050794
6	AKQM	AKQM-0001	LOC111248032	LOC111273796	maker-scaffold0000017611-augustus-gene-0*28-mRNA-1	LOC100904486	IscW_ISCW023075	LOC107365025	ROOT	GO:0005634;GO:0006351;GO:0003899;GO:0003677
6	AIWR	AIWR-0001	LOC111248034	LOC111273797	maker-scaffold0000007721-augustus-gene-0*33-mRNA-1	LOC100905067	IscW_ISCW020514	LOC107363305	ROOT	GO:0003676
6	AGCN	AGCN-0001	LOC111248039	LOC111264006	augustus-scaffold0000008736-processed-gene-0*38-mRNA-1	LOC100897857	IscW_ISCW010421	LOC107367500	ROOT	GO:0046872
6	AOSR	AOSR-0001	LOC111248040	LOC111271178	genemark-scaffold0000014377-processed-gene-0*2-mRNA-1	LOC100904129	IscW_ISCW023893	LOC107366710	ROOT	GO:0008081;GO:0006629
6	AIGS	AIGS-0001	LOC111248044	LOC111267701	genemark-scaffold0000012030-processed-gene-0*6-mRNA-1	LOC100903993	IscW_ISCW021012	LOC107368093	ROOT	GO:0019104;GO:0003906;GO:0003677;GO:0006285;GO:0051539;GO:0005634
6	AFHR	AFHR-0001	LOC111248045	LOC111262947	augustus-scaffold0000008316-processed-gene-0*5-mRNA-1	LOC100901252	IscW_ISCW014267	LOC107365676	ROOT	GO:0005634
6	AIRF	AIRF-0001	LOC111248049	LOC111263150	maker-scaffold0000004896-augustus-gene-0*61-mRNA-1	LOC100897495	IscW_ISCW008168	LOC107361839	ROOT	GO:0005515
6	AHGJ	AHGJ-0001	LOC111248052	LOC111262685	maker-scaffold0000005593-augustus-gene-0*54-mRNA-1	LOC100908584	IscW_ISCW017213	LOC107371809	ROOT	GO:0018342;GO:0008318
6	AICQ	AICQ-0001	LOC111248054	LOC111263952	maker-scaffold0000014745-augustus-gene-0*46-mRNA-1	LOC100901402	IscW_ISCW004970	LOC107362400	ROOT	NA
6	AHIU	AHIU-0001	LOC111248058	LOC111273888	augustus-scaffold0000021595-processed-gene-0*17-mRNA-1	LOC100901197	IscW_ISCW020110	LOC107359734	ROOT	GO:0008897;GO:0000287
6	ACBD	ACBD-0001	LOC111248062	LOC111260164	augustus-scaffold0000002438-processed-gene-0*19-mRNA-1	LOC100901298	IscW_ISCW005408	LOC107362055	ROOT	GO:0005267;GO:0071805;GO:0016020
6	AIWC	AIWC-0001	LOC111248073	LOC111273814	genemark-scaffold0000025811-processed-gene-0*4-mRNA-1	LOC100908288	IscW_ISCW001126	LOC107366417	ROOT	GO:0005634;GO:0006260;GO:0000808;GO:0003677
6	AGED	AGED-0001	LOC111248076	LOC111264998	maker-scaffold0000033827-augustus-gene-0*93-mRNA-1	LOC100898396	IscW_ISCW009513	LOC107368357	ROOT	GO:0005524;GO:0016459;GO:0005515;GO:0003774
6	AEPB	AEPB-0001	LOC111248088	LOC111270314	maker-scaffold0000003397-augustus-gene-0*86-mRNA-1	LOC100902766	IscW_ISCW023084	LOC107361269	ROOT	GO:0005515
6	AGMQ	AGMQ-0001	LOC111248089	LOC111271698	maker-scaffold0000020871-augustus-gene-0*60-mRNA-1	LOC100902142	IscW_ISCW015750	LOC107360319	ROOT	GO:0005515
6	AHUV	AHUV-0001	LOC111248097	LOC111269913	maker-scaffold0000000830-augustus-gene-0*35-mRNA-1	LOC100905429	IscW_ISCW000961	LOC107368843	ROOT	NA
6	ABZH	ABZH-0002	LOC111248098	LOC111268709	maker-scaffold0000004850-augustus-gene-0*30-mRNA-1	LOC100904245	IscW_ISCW017129	LOC107367386	ROOT	GO:0005615;GO:0009987;GO:0042742;GO:0003824;GO:0008152
6	ABDC	ABDC-0016	LOC111248099	LOC111263960	augustus-scaffold0000000570-processed-gene-0*8-mRNA-1	LOC100905656	IscW_ISCW020257	LOC107363363	ROOT	GO:0043565;GO:0004879;GO:0008270;GO:0003707;GO:0043401;GO:0005634;GO:0006355
6	AFIO	AFIO-0001	LOC111248104	LOC111267677	maker-scaffold0000002680-augustus-gene-0*43-mRNA-1	LOC100908308	IscW_ISCW021603	LOC107368497	ROOT	GO:0048524;GO:0044425;GO:0007265;GO:0044446;GO:0016836;GO:0005783;GO:0007254;GO:0050790;GO:0005634;GO:0006633;GO:0005515;GO:0048856
6	ACLT	ACLT-0002	LOC111248111	LOC111267678	genemark-scaffold0000002680-processed-gene-0*13-mRNA-1	LOC100908449	IscW_ISCW016785	LOC107371060	ROOT	GO:0003899;GO:0046983;GO:0006351;GO:0003677
6	AEKY	AEKY-0001	LOC111248112	LOC111271702	genemark-scaffold0000020871-processed-gene-0*5-mRNA-1	LOC100905647	IscW_ISCW007145	LOC107370404	ROOT	GO:0005700;GO:0000977;GO:0030317;GO:0030849;GO:0000794;GO:0031523;GO:0008340;GO:0000785;GO:0005737;GO:0048477;GO:0009653;GO:0070176;GO:0000122;GO:0005515;GO:0051726
6	AFYM	AFYM-0001	LOC111248117	LOC111259781	maker-scaffold0000003230-augustus-gene-0*6-mRNA-1	LOC100902659	IscW_ISCW023346	LOC107363591	ROOT	GO:0070588;GO:0005220;GO:0070679;GO:0005783;GO:0016020
6	AIVW	AIVW-0001	LOC111248119	LOC111259784	genemark-scaffold0000013333-processed-gene-0*9-mRNA-1	LOC100901510	IscW_ISCW021806	LOC107365219	ROOT	GO:0001829;GO:0005829;GO:0000447;GO:0071347;GO:0016020;GO:0048471;GO:0071407;GO:0007155;GO:0007420;GO:0071363;GO:0005654;GO:0005881;GO:0045177;GO:0030686;GO:0030688;GO:0042995;GO:0005730;GO:0005515;GO:0007565;GO:0008283;GO:0030515;GO:0071222;GO:0016973
6	AGDW	AGDW-0001	LOC111248120	LOC111270425	genemark-scaffold0000001485-processed-gene-0*0-mRNA-1	LOC100907113	IscW_ISCW007176	LOC107362049	ROOT	GO:0016787
6	ABCG	ABCG-0005	LOC111248121	LOC111261673	augustus-scaffold0000000760-processed-gene-0*6-mRNA-1	LOC100906340	IscW_ISCW007106	LOC107363928	ROOT	GO:0042302
6	AHUT	AHUT-0001	LOC111248127	LOC111266917	maker-scaffold0000023081-augustus-gene-0*21-mRNA-1	LOC100904557	IscW_ISCW004228	LOC107369518	ROOT	GO:0005515
6	ACTO	ACTO-0002	LOC111248137	LOC111261153	maker-scaffold0000005682-augustus-gene-0*13-mRNA-1	LOC100907039	IscW_ISCW023335	LOC107363642	ROOT	GO:0032266;GO:0000724;GO:0000910;GO:0046872
6	ADXG	ADXG-0001	LOC111248138	LOC111261154	augustus-scaffold0000002359-processed-gene-0*6-mRNA-1	LOC100908818	IscW_ISCW017452	LOC107366627	ROOT	GO:0004825;GO:0005524;GO:0006431;GO:0005737
6	ABCN	ABCN-0025	LOC111248139	LOC111261155	maker-scaffold0000002359-augustus-gene-0*45-mRNA-1	LOC100901414	IscW_ISCW020807	LOC107367771	ROOT	GO:0003676;GO:0005524
6	ABCD	ABCD-0021	LOC111248144	LOC111261258	maker-scaffold0000016986-augustus-gene-0*61-mRNA-1	LOC100898714	IscW_ISCW011961	LOC107371020	ROOT	GO:0006508;GO:0004252
6	AFLO	AFLO-0001	LOC111248149	LOC111259363	maker-scaffold0000001709-augustus-gene-0*80-mRNA-1	LOC100906266	IscW_ISCW015268	LOC107372296	ROOT	GO:0005515;GO:0003723;GO:0006396
6	AFOX	AFOX-0001	LOC111248151	LOC111259882	augustus-scaffold0000001709-processed-gene-0*21-mRNA-1	LOC100898034	IscW_ISCW005139	LOC107369285	ROOT	GO:0019752;GO:0030170;GO:0016831
6	AEPS	AEPS-0001	LOC111248152	LOC111259881	maker-scaffold0000001709-augustus-gene-0*82-mRNA-1	LOC100898606	IscW_ISCW019482	LOC107372302	ROOT	GO:0046873;GO:0030001;GO:0016020;GO:0055085
6	ABLK	ABLK-0003	LOC111248153	LOC111272575	maker-scaffold0000010110-augustus-gene-0*20-mRNA-1	LOC100898395	IscW_ISCW005611	LOC107369460	ROOT	GO:0006508;GO:0004181;GO:0008270
6	AEKQ	AEKQ-0001	LOC111248157	LOC111259035	augustus-scaffold0000021400-processed-gene-0*17-mRNA-1	LOC100901223	IscW_ISCW005189	LOC107367912	ROOT	GO:0000003;GO:0022402;GO:0006310;GO:0000278;GO:0031981;GO:0006289;GO:0003677;GO:0048522;GO:0005524;GO:0051276;GO:0005657;GO:0006261;GO:0071897;GO:0043234;GO:0005515;GO:0006355
6	ABMQ	ABMQ-0003	LOC111248159	LOC111258600	maker-scaffold0000012346-augustus-gene-0*87-mRNA-1	LOC100903386	IscW_ISCW016077	LOC107363729	ROOT	GO:0045454;GO:0009055;GO:0004148;GO:0050660;GO:0055114
6	ABOG	ABOG-0001	LOC111248160	LOC111258601	maker-scaffold0000012346-augustus-gene-0*88-mRNA-1	LOC100903195	IscW_ISCW008219	LOC107368321	ROOT	GO:0055114;GO:0006801;GO:0004784;GO:0046872
6	ACXK	ACXK-0001	LOC111248174	LOC111272595	maker-scaffold0000008648-augustus-gene-0*65-mRNA-1	LOC100907289	IscW_ISCW020971	LOC107364880	ROOT	GO:0005515
6	AFUN	AFUN-0001	LOC111248176	LOC111263440	maker-scaffold0000008648-augustus-gene-0*68-mRNA-1	LOC100907432	IscW_ISCW006345	LOC107368028	ROOT	GO:0045598;GO:0046474;GO:0005829;GO:0005811;GO:0031529;GO:0003713;GO:0005741;GO:0019432;GO:0005667;GO:0042826;GO:0034389;GO:0006913;GO:0005773;GO:0006276;GO:0019898;GO:0009060;GO:0007029;GO:0000266;GO:0031965;GO:0042144;GO:0045944;GO:0032869;GO:0031532;GO:0006642;GO:0008195;GO:0006997;GO:0042975;GO:0031984;GO:0044212;GO:0005783;GO:0001085;GO:0000122;GO:0031065;GO:0009062
6	AHDI	AHDI-0001	LOC111248177	LOC111263444	maker-scaffold0000008648-augustus-gene-0*72-mRNA-1	LOC100900214	IscW_ISCW005231	LOC107365105	ROOT	GO:0015179;GO:0006855;GO:0015697;GO:0015822;GO:0051181;GO:1902475;GO:1990542;GO:0015174;GO:0016020;GO:0008324;GO:0098655;GO:0015238;GO:0005739;GO:0006835
6	AIQU	AIQU-0001	LOC111248178	LOC111263441	maker-scaffold0000008648-augustus-gene-0*73-mRNA-1	LOC100897995	IscW_ISCW015484	LOC107372020	ROOT	GO:0005840;GO:0003735;GO:0006412
6	ADEG	ADEG-0001	LOC111248182	LOC111259021	maker-scaffold0000029057-augustus-gene-0*20-mRNA-1	LOC100902262	IscW_ISCW007690	LOC107366537	ROOT	GO:0071797;GO:0004842
6	AGVD	AGVD-0001	LOC111248185	LOC111260903	augustus-scaffold0000030389-processed-gene-0*15-mRNA-1	LOC100898853	IscW_ISCW016118	LOC107368946	ROOT	GO:0005515
6	AHSR	AHSR-0001	LOC111248196	LOC111270545	maker-scaffold0000002438-augustus-gene-0*38-mRNA-1	LOC100902013	IscW_ISCW006114	LOC107371198	ROOT	GO:0001104;GO:0016592;GO:0006357
6	AEQR	AEQR-0001	LOC111248197	LOC111270547	augustus-scaffold0000007579-processed-gene-0*4-mRNA-1	LOC100898962	IscW_ISCW015201	LOC107367658	ROOT	GO:0007165;GO:0005515
6	AHZR	AHZR-0001	LOC111248199	LOC111264620	maker-scaffold0000009115-augustus-gene-0*19-mRNA-1	LOC100906066	IscW_ISCW021334	LOC107367106	ROOT	GO:0005622;GO:0006888
6	ABGF	ABGF-0006	LOC111248203	LOC111269037	maker-scaffold0000016149-augustus-gene-0*24-mRNA-1	LOC100901951	IscW_ISCW021858	LOC107363087	ROOT	GO:0003779;GO:0005856
6	AGPO	AGPO-0001	LOC111248205	LOC111269036	maker-scaffold0000029661-augustus-gene-0*11-mRNA-1	LOC100905262	IscW_ISCW010912	LOC107359724	ROOT	GO:0044424
6	AEHZ	AEHZ-0001	LOC111248206	LOC111271908	maker-scaffold0000015655-augustus-gene-0*18-mRNA-1	LOC100906597	IscW_ISCW018753	LOC107368329	ROOT	GO:0031931;GO:0031929;GO:0005515
6	AIEH	AIEH-0001	LOC111248207	LOC111269130	augustus-scaffold0000003009-processed-gene-0*14-mRNA-1	LOC100902173	IscW_ISCW020916	LOC107365806	ROOT	GO:0003676;GO:0006355
6	AIGX	AIGX-0001	LOC111248208	LOC111271929	augustus-scaffold0000015655-processed-gene-0*11-mRNA-1	LOC100906887	IscW_ISCW007745	LOC107369888	ROOT	GO:0005515
6	ABHU	ABHU-0002	LOC111248209	LOC111271330	augustus-scaffold0000009176-processed-gene-0*38-mRNA-1	LOC100901868	IscW_ISCW001662	LOC107364495	ROOT	GO:0051260;GO:0008076;GO:0005249;GO:0055085;GO:0006813;GO:0005515
6	AHCR	AHCR-0001	LOC111248211	LOC111272079	maker-scaffold0000016088-augustus-gene-0*24-mRNA-1	LOC100901020	IscW_ISCW017622	LOC107363618	ROOT	GO:0005515
6	ADZB	ADZB-0001	LOC111248214	LOC111264541	maker-scaffold0000005721-augustus-gene-0*49-mRNA-1	LOC100906021	IscW_ISCW012125	LOC107359957	ROOT	GO:0005515
6	ACZQ	ACZQ-0001	LOC111248218	LOC111266254	maker-scaffold0000004824-augustus-gene-0*11-mRNA-1	LOC100898046	IscW_ISCW015924	LOC107362577	ROOT	GO:0036459;GO:0016579;GO:0006511;GO:0005515
6	AISH	AISH-0001	LOC111248220	LOC111266256	augustus-scaffold0000010970-processed-gene-0*14-mRNA-1	LOC100908426	IscW_ISCW012578	LOC107361209	ROOT	GO:0007507;GO:0099078;GO:0005515
6	ACKP	ACKP-0002	LOC111248223	LOC111273815	maker-scaffold0000032919-augustus-gene-0*3-mRNA-1	LOC100908993	IscW_ISCW010836	LOC107367281	ROOT	GO:0035023;GO:0005089
6	ADWV	ADWV-0001	LOC111248227	LOC111271563	augustus-scaffold0000002325-processed-gene-0*10-mRNA-1	LOC100902479	IscW_ISCW008558	LOC107361181	ROOT	GO:0005488
6	ADEY	ADEY-0002	LOC111248228	LOC111265185	augustus-scaffold0000001721-processed-gene-0*19-mRNA-1	LOC100909083	IscW_ISCW021392	LOC107367244	ROOT	GO:0016021;GO:0016757;GO:0006486
6	ADBC	ADBC-0001	LOC111248233	LOC111271569	maker-scaffold0000029544-augustus-gene-0*24-mRNA-1	LOC100909288	IscW_ISCW024631	LOC107371216	ROOT	GO:0055114;GO:0003857;GO:0006631
6	AHPM	AHPM-0001	LOC111248236	LOC111272021	maker-scaffold0000015735-augustus-gene-0*43-mRNA-1	LOC100902687	IscW_ISCW000835	LOC107367317	ROOT	GO:0016021;GO:0005791;GO:0031154;GO:0045669;GO:0005789;GO:0046850;GO:0005773;GO:0000281;GO:0032967;GO:0005635;GO:0005515
6	AFWD	AFWD-0001	LOC111248239	LOC111265187	augustus-scaffold0000001721-processed-gene-0*20-mRNA-1	LOC100905250	IscW_ISCW016278	LOC107365739	ROOT	GO:0005840;GO:0003735;GO:0005515;GO:0006412
6	ABCK	ABCK-0013	LOC111248241	LOC111260378	maker-scaffold0000009131-augustus-gene-0*28-mRNA-1	LOC100903776	IscW_ISCW016966	LOC107368252	ROOT	GO:0004674;GO:0035556;GO:0030036;GO:0005524;GO:0006468;GO:0005515
6	ADIB	ADIB-0001	LOC111248244	LOC111258721	augustus-scaffold0000027778-processed-gene-0*17-mRNA-1	LOC100909072	IscW_ISCW019991	LOC107370090	ROOT	GO:0004842;GO:0023051;GO:0001784;GO:0007166;GO:0005634;GO:0004871;GO:0005509
6	ACPE	ACPE-0001	LOC111248245	LOC111266486	maker-scaffold0000024642-augustus-gene-0*22-mRNA-1	LOC100898947	IscW_ISCW007718	LOC107364487	ROOT	GO:0006813;GO:0060072;GO:0008076;GO:0005249
6	AEXP	AEXP-0001	LOC111248248	LOC111271107	maker-scaffold0000019449-augustus-gene-0*24-mRNA-1	LOC100905318	IscW_ISCW012920	LOC107361081	ROOT	GO:0005975;GO:0004553;GO:0030246
6	ABYV	ABYV-0002	LOC111248249	LOC111271108	maker-scaffold0000021569-augustus-gene-0*10-mRNA-1	LOC100905756	IscW_ISCW022261	LOC107364007	ROOT	GO:0005515
6	AGUY	AGUY-0001	LOC111248250	LOC111271109	maker-scaffold0000001644-augustus-gene-0*19-mRNA-1	LOC100906046	IscW_ISCW012467	LOC107371387	ROOT	GO:0006886;GO:0005515
6	AGUX	AGUX-0001	LOC111248252	LOC111271111	maker-scaffold0000001644-augustus-gene-0*16-mRNA-1	LOC100905610	IscW_ISCW024210	LOC107365298	ROOT	GO:0044424;GO:0043227
6	ABEI	ABEI-0013	LOC111248255	LOC111271751	genemark-scaffold0000009434-processed-gene-0*7-mRNA-1	LOC100903565	IscW_ISCW021480	LOC107366659	ROOT	GO:0043565;GO:0003700;GO:0006355
6	ABKP	ABKP-0002	LOC111248256	LOC111265373	maker-scaffold0000014316-augustus-gene-0*38-mRNA-1	LOC100903133	IscW_ISCW007174	LOC107360686	ROOT	GO:0005811;GO:0019369;GO:0005739;GO:0016020;GO:0017064
6	ADRP	ADRP-0001	LOC111248258	LOC111273906	augustus-scaffold0000028836-processed-gene-0*42-mRNA-1	LOC100907738	IscW_ISCW004861	LOC107359122	ROOT	GO:0055114;GO:0016491;GO:0043546;GO:0020037;GO:0030151;GO:0042128
6	AIWS	AIWS-0001	LOC111248269	LOC111271699	genemark-scaffold0000020871-processed-gene-0*9-mRNA-1	LOC100905794	IscW_ISCW010250	LOC107362528	ROOT	GO:0051641;GO:0044444;GO:0043231;GO:0043234;GO:1903047;GO:0000775;GO:0006810;GO:0006996;GO:0005856
6	ABTQ	ABTQ-0001	LOC111248273	LOC111261830	augustus-scaffold0000025463-processed-gene-0*35-mRNA-1	LOC100903112	IscW_ISCW013878	LOC107359401	ROOT	GO:0016021;GO:0055085
6	AFRZ	AFRZ-0001	LOC111248275	LOC111273635	maker-scaffold0000006178-augustus-gene-0*12-mRNA-1	LOC100904568	IscW_ISCW010676	LOC107362446	ROOT	GO:0008021;GO:0016020
6	AGIK	AGIK-0001	LOC111248277	LOC111271454	genemark-scaffold0000011716-processed-gene-0*9-mRNA-1	LOC100904723	IscW_ISCW002671	LOC107369451	ROOT	GO:0000398;GO:0005681
6	AIGT	AIGT-0001	LOC111248278	LOC111273636	augustus-scaffold0000006178-processed-gene-0*9-mRNA-1	LOC100908696	IscW_ISCW023148	LOC107368551	ROOT	GO:0003779
[truncated: 9,124 more rows]
