# Supplementary material for: Divergent evolutionary trajectories following speciation in two ectoparasitic honey bee mites
Source: Commun Biol. 2019 Oct 1;2:357. doi: 10.1038/s42003-019-0606-0 (PMC6773775; doi:10.1038/s42003-019-0606-0)
Supplement: Supplementary file 4 — Supplementary Data 2 [file 42003_2019_606_MOESM4_ESM.xlsx]

## Sheet: Supplementary table 2
GO-ID	NS	enrichment	name	p_uncorrected	depth	study_count	p_fdr_bh	Lineage
GO:0043604	BP	e	amide biosynthetic process	1.56538e-06	5	123	0.000428758	ROOT
GO:0043043	BP	e	peptide biosynthetic process	1.90856e-06	6	119	0.000428758	ROOT
GO:0006412	BP	e	translation	2.69254e-06	7	116	0.000428758	ROOT
GO:0006518	BP	e	peptide metabolic process	0.000461853	5	129	0.0181985	ROOT
GO:0048193	BP	e	Golgi vesicle transport	0.00273735	5	44	0.081553	ROOT
GO:0043603	BP	e	cellular amide metabolic process	0.00282917	4	141	0.0840325	ROOT
GO:0005840	CC	e	ribosome	0.000428617	5	93	0.0173076	ROOT
GO:0003735	MF	e	structural constituent of ribosome	4.46186e-06	2	115	0.000428758	ROOT
GO:0006814	BP	e	sodium ion transport	0.000250778	7	16	0.0205917	PARASITIFORMES
GO:0005272	MF	e	sodium channel activity	2.45745e-05	9	12	0.0032971	PARASITIFORMES
GO:0005230	MF	e	extracellular ligand-gated ion channel activity	4.60104e-05	8	23	0.00574055	PARASITIFORMES
GO:0005216	MF	e	ion channel activity	7.14953e-05	6	46	0.00808066	PARASITIFORMES
GO:0022838	MF	e	substrate-specific channel activity	7.14953e-05	5	46	0.00808066	PARASITIFORMES
GO:0016782	MF	e	transferase activity, transferring sulfur-containing groups	0.000158754	3	16	0.0153982	PARASITIFORMES
GO:0015267	MF	e	channel activity	0.000227067	4	46	0.0191354	PARASITIFORMES
GO:0022803	MF	e	passive transmembrane transporter activity	0.000227067	3	46	0.0191354	PARASITIFORMES
GO:0008146	MF	e	sulfotransferase activity	0.000380213	4	12	0.030695	PARASITIFORMES
GO:0032813	MF	e	tumor necrosis factor receptor superfamily binding	0.000392405	5	6	0.0311274	PARASITIFORMES
GO:0022834	MF	e	ligand-gated channel activity	0.000586344	6	24	0.0440947	PARASITIFORMES
GO:0015276	MF	e	ligand-gated ion channel activity	0.000586344	7	24	0.0440947	PARASITIFORMES
GO:0004970	MF	e	ionotropic glutamate receptor activity	0.000658281	10	13	0.0482756	PARASITIFORMES
GO:0008066	MF	e	glutamate receptor activity	0.000658281	5	13	0.0482756	PARASITIFORMES
GO:0042302	MF	e	structural constituent of cuticle	1.20804e-06	2	24	0.000712617	MESOSTIGMATA
GO:0042302	MF	e	structural constituent of cuticle	1.57565e-05	2	15	0.00113447	ASIAN-MITES
GO:0033897	MF	e	ribonuclease T2 activity	3.92597e-05	8	5	0.00210464	VARROIDAE
GO:0016892	MF	e	endoribonuclease activity, producing 3'-phosphomonoesters	0.000207911	7	5	0.00935009	VARROIDAE
GO:0016894	MF	e	endonuclease activity, active with either ribo- or deoxyribonucleic acids and producing 3'-phosphomonoesters	0.000673177	6	5	0.026038	VARROIDAE
