# Supplementary material for: Divergent evolutionary trajectories following speciation in two ectoparasitic honey bee mites
Source: Commun Biol. 2019 Oct 1;2:357. doi: 10.1038/s42003-019-0606-0 (PMC6773775; doi:10.1038/s42003-019-0606-0)
Supplement: Supplementary file 5 — Supplementary Data 3 [file 42003_2019_606_MOESM5_ESM.xlsx]

## Sheet: Supplementary table 3
gene.no	Species/branch	pos.vd.gene.id	pos.vj.gene.id	GenBank.accession	RefSeq.accession	chromosome	start	end	length (bp)	gene.description	Keywords
111242843	V. destructor	LOC111242843	-	BEIS01000001.1	NW_019211454.1	chr1	50766479	50774668	8189	uncharacterized LOC111242843
111242941	V. destructor	LOC111242941	-	BEIS01000001.1	NW_019211454.1	chr1	18987593	18992462	4869	urease accessory protein F-like
111242952	V. destructor	LOC111242952	-	BEIS01000001.1	NW_019211454.1	chr1	14187741	14193349	5608	protein obstructor-E-like
111243100	V. destructor	LOC111243100	-	BEIS01000001.1	NW_019211454.1	chr1	17380084	17391121	11037	phosrestin-2-like
111243370	V. destructor	LOC111243370	-	BEIS01000001.1	NW_019211454.1	chr1	64668065	64718431	50366	mastermind-like domain-containing protein 1
111243539	V. destructor	LOC111243539	-	BEIS01000001.1	NW_019211454.1	chr1	56971427	56986466	15039	GTPase-activating protein and VPS9 domain-containing protein 1-like
111243631	V. destructor	LOC111243631	-	BEIS01000001.1	NW_019211454.1	chr1	32481248	32716191	234943	NACHT domain- and WD repeat-containing protein 1-like
111243633	V. destructor	LOC111243633	-	BEIS01000002.1	NW_019211455.1	chr2	29631144	29645503	14359	uncharacterized LOC111243633
111243636	V. destructor	LOC111243636	-	BEIS01000002.1	NW_019211455.1	chr2	42511724	42557266	45542	regulating synaptic membrane exocytosis protein 1-like
111243639	V. destructor	LOC111243639	-	BEIS01000002.1	NW_019211455.1	chr2	36098363	36129503	31140	neuralized-like protein 4
111243684	V. destructor	LOC111243684	-	BEIS01000002.1	NW_019211455.1	chr2	40873900	40935527	61627	four and a half LIM domains protein 2-like
111243704	V. destructor	LOC111243704	-	BEIS01000002.1	NW_019211455.1	chr2	24590820	24601177	10357	D-3-phosphoglycerate dehydrogenase-like
111243718	V. destructor	LOC111243718	-	BEIS01000002.1	NW_019211455.1	chr2	43448963	43470100	21137	F-box/WD repeat-containing protein 7-like
111243756	V. destructor	LOC111243756	-	BEIS01000002.1	NW_019211455.1	chr2	48319000	48320383	1383	cathepsin L1-like
111243765	V. destructor	LOC111243765	-	BEIS01000001.1	NW_019211454.1	chr1	32027494	32081846	54352	forkhead box protein D1-like
111243780	V. destructor	LOC111243780	-	BEIS01000002.1	NW_019211455.1	chr2	52503482	52508486	5004	protein LSM14 homolog B-B-like
111243827	V. destructor	LOC111243827	-	BEIS01000002.1	NW_019211455.1	chr2	48180069	48232323	52254	uncharacterized protein DDB_G0283357-like
111243875	V. destructor	LOC111243875	-	BEIS01000002.1	NW_019211455.1	chr2	796636	814449	17813	patatin-like phospholipase domain-containing protein 2
111243885	V. destructor	LOC111243885	-	BEIS01000002.1	NW_019211455.1	chr2	28573232	28577922	4690	transmembrane protein 50B-like	transmembrane proteins-like
111243903	V. destructor	LOC111243903	-	BEIS01000002.1	NW_019211455.1	chr2	46203407	46209624	6217	uncharacterized LOC111243903
111243904	V. destructor	LOC111243904	-	BEIS01000002.1	NW_019211455.1	chr2	41644769	41663618	18849	post-GPI attachment to proteins factor 3-like
111243966	V. destructor	LOC111243966	-	BEIS01000002.1	NW_019211455.1	chr2	45837934	45893633	55699	platelet-activating factor acetylhydrolase 2, cytoplasmic-like
111243975	V. destructor	LOC111243975	-	BEIS01000002.1	NW_019211455.1	chr2	52234716	52242423	7707	probable ATP-dependent RNA helicase DDX10
111243998	V. destructor	LOC111243998	-	BEIS01000002.1	NW_019211455.1	chr2	41425709	41437550	11841	DNA excision repair protein ERCC-6-like
111244093	V. destructor	LOC111244093	-	BEIS01000002.1	NW_019211455.1	chr2	33625599	33647066	21467	oxysterol-binding protein-related protein 11-like
111244145	V. destructor	LOC111244145	-	BEIS01000002.1	NW_019211455.1	chr2	35532474	35628662	96188	dynamin-binding protein-like
111244218	V. destructor	LOC111244218	-	BEIS01000002.1	NW_019211455.1	chr2	6772371	6789598	17227	DIS3-like exonuclease 2
111244238	V. destructor	LOC111244238	-	BEIS01000002.1	NW_019211455.1	chr2	28843029	28860724	17695	beta-1,3-galactosyltransferase 1-like
111244284	V. destructor	LOC111244284	-	BEIS01000001.1	NW_019211454.1	chr1	76495564	76520588	25024	trans-Golgi network integral membrane protein 2-like
111244411	V. destructor	LOC111244411	-	BEIS01000002.1	NW_019211455.1	chr2	49934825	49953129	18304	choline-phosphate cytidylyltransferase A-like
111244523	V. destructor	LOC111244523	-	BEIS01000002.1	NW_019211455.1	chr2	38547826	38556902	9076	5'-AMP-activated protein kinase catalytic subunit alpha-2-like
111244587	V. destructor	LOC111244587	-	BEIS01000002.1	NW_019211455.1	chr2	51374520	51419539	45019	nose resistant to fluoxetine protein 6-like
111244635	V. destructor	LOC111244635	-	BEIS01000002.1	NW_019211455.1	chr2	6213047	6233080	20033	ATP-binding cassette sub-family D member 1-like	ABC gene family
111244674	V. destructor	LOC111244674	-	BEIS01000002.1	NW_019211455.1	chr2	19437376	19518333	80957	neuroligin-4, X-linked-like
111244771	V. destructor	LOC111244771	-	BEIS01000002.1	NW_019211455.1	chr2	12787954	12801474	13520	neuropeptide CCHamide-1 receptor-like
111244868	V. destructor	LOC111244868	-	BEIS01000002.1	NW_019211455.1	chr2	35986263	35990963	4700	protein LLP homolog
111244928	V. destructor	LOC111244928	-	BEIS01000002.1	NW_019211455.1	chr2	58172046	58230890	58844	tyrosine-protein kinase RYK-like
111245019	V. destructor	LOC111245019	-	BEIS01000002.1	NW_019211455.1	chr2	35946287	35950876	4589	nuclear cap-binding protein subunit 2-like
111245093	V. destructor	LOC111245093	-	BEIS01000002.1	NW_019211455.1	chr2	35011463	35042750	31287	putative phosphatidate phosphatase
111245110	V. destructor	LOC111245110	-	BEIS01000002.1	NW_019211455.1	chr2	34661844	34704110	42266	protein patched homolog 1-like
111245122	V. destructor	LOC111245122	-	BEIS01000002.1	NW_019211455.1	chr2	26657767	26661029	3262	SET domain-containing protein 4-like
111245138	V. destructor	LOC111245138	-	BEIS01000002.1	NW_019211455.1	chr2	41343464	41365650	22186	run domain Beclin-1-interacting and cysteine-rich domain-containing protein-like
111245193	V. destructor	LOC111245193	-	BEIS01000002.1	NW_019211455.1	chr2	29483566	29511126	27560	metabotropic glutamate receptor 3-like	IGR chemosensory receptor
111245227	V. destructor	LOC111245227	-	BEIS01000002.1	NW_019211455.1	chr2	33796908	33819352	22444	elongation of very long chain fatty acids protein AAEL008004-like	fatty acid metabolism
111245229	V. destructor	LOC111245229	-	BEIS01000002.1	NW_019211455.1	chr2	27374161	27384218	10057	uncharacterized oxidoreductase YrbE-like
111245241	V. destructor	LOC111245241	-	BEIS01000002.1	NW_019211455.1	chr2	36351291	36366556	15265	ADP-ribosylation factor-like protein 8B-A
111245242	V. destructor	LOC111245242	-	BEIS01000002.1	NW_019211455.1	chr2	14465586	14489542	23956	serine/threonine-protein kinase ICK-like
111245260	V. destructor	LOC111245260	-	BEIS01000002.1	NW_019211455.1	chr2	28624999	28632107	7108	methyltransferase-like protein 2-A
111245268	V. destructor	LOC111245268	-	BEIS01000002.1	NW_019211455.1	chr2	19799606	19809707	10101	uncharacterized LOC111245268
111245273	V. destructor	LOC111245273	-	BEIS01000002.1	NW_019211455.1	chr2	26773191	26785109	11918	death-associated inhibitor of apoptosis 1-like
111245385	V. destructor	LOC111245385	-	BEIS01000002.1	NW_019211455.1	chr2	15784390	15790646	6256	tubulin gamma-1 chain-like
111245391	V. destructor	LOC111245391	-	BEIS01000002.1	NW_019211455.1	chr2	55946355	55958055	11700	synaptotagmin-16-like
111245434	V. destructor	LOC111245434	-	BEIS01000002.1	NW_019211455.1	chr2	60504030	60556969	52939	glucose dehydrogenase [FAD, quinone]-like
111245450	V. destructor	LOC111245450	-	BEIS01000001.1	NW_019211454.1	chr1	69692193	69702614	10421	3-phosphoinositide-dependent protein kinase 1-like
111245458	V. destructor	LOC111245458	-	BEIS01000002.1	NW_019211455.1	chr2	57799125	57808607	9482	RING-box protein 1b-like
111245588	V. destructor	LOC111245588	-	BEIS01000002.1	NW_019211455.1	chr2	15149051	15152670	3619	trafficking protein particle complex subunit 13-like
111245791	V. destructor	LOC111245791	-	BEIS01000002.1	NW_019211455.1	chr2	17577849	17655424	77575	uncharacterized LOC111245791
111245845	V. destructor	LOC111245845	-	BEIS01000001.1	NW_019211454.1	chr1	72173344	72257149	83805	choline O-acetyltransferase-like
111245890	V. destructor	LOC111245890	-	BEIS01000001.1	NW_019211454.1	chr1	72614519	72619516	4997	AP-3 complex subunit mu-1-like
111245960	V. destructor	LOC111245960	-	BEIS01000002.1	NW_019211455.1	chr2	5617260	5627278	10018	probable citrate synthase 2, mitochondrial
111246044	V. destructor	LOC111246044	-	BEIS01000002.1	NW_019211455.1	chr2	29575451	29592828	17377	inactive pancreatic lipase-related protein 1-like
111246181	V. destructor	LOC111246181	-	BEIS01000003.1	NW_019211456.1	chr3	36152149	36158793	6644	isoleucine--tRNA ligase, cytoplasmic-like
111246195	V. destructor	LOC111246195	-	BEIS01000003.1	NW_019211456.1	chr3	54411463	54432461	20998	uncharacterized LOC111246195
111246200	V. destructor	LOC111246200	-	BEIS01000003.1	NW_019211456.1	chr3	12353714	12356044	2330	corepressor interacting with RBPJ 1-like
111246313	V. destructor	LOC111246313	-	BEIS01000001.1	NW_019211454.1	chr1	76120826	76139547	18721	uncharacterized LOC111246313
111246338	V. destructor	LOC111246338	-	BEIS01000003.1	NW_019211456.1	chr3	14273165	14283506	10341	uncharacterized LOC111246338
111246466	V. destructor	LOC111246466	-	BEIS01000003.1	NW_019211456.1	chr3	12022938	12039276	16338	protein O-mannosyltransferase 1-like
111246473	V. destructor	LOC111246473	-	BEIS01000003.1	NW_019211456.1	chr3	22180925	22181725	800	uncharacterized LOC111246473
111246488	V. destructor	LOC111246488	-	BEIS01000003.1	NW_019211456.1	chr3	26838693	26849154	10461	syntaxin-6-like
111246528	V. destructor	LOC111246528	-	BEIS01000003.1	NW_019211456.1	chr3	20330664	20341167	10503	cullin-5-like
111246581	V. destructor	LOC111246581	-	BEIS01000003.1	NW_019211456.1	chr3	42581287	42639454	58167	leucine-rich repeat serine/threonine-protein kinase 1-like
111246636	V. destructor	LOC111246636	-	BEIS01000003.1	NW_019211456.1	chr3	4484510	4497004	12494	acetylcholinesterase-1-like	esterases
111246644	V. destructor	LOC111246644	-	BEIS01000003.1	NW_019211456.1	chr3	1981572	1987795	6223	cleavage stimulation factor subunit 1-like
111246654	V. destructor	LOC111246654	-	BEIS01000003.1	NW_019211456.1	chr3	34289601	34349653	60052	proto-oncogene tyrosine-protein kinase ROS-like
111246690	V. destructor	LOC111246690	-	BEIS01000001.1	NW_019211454.1	chr1	39606480	39614576	8096	tRNA-dihydrouridine(16/17) synthase [NAD(P)(+)]-like
111246716	V. destructor	LOC111246716	-	BEIS01000003.1	NW_019211456.1	chr3	39056728	39084341	27613	endothelin-converting enzyme homolog
111246821	V. destructor	LOC111246821	-	BEIS01000003.1	NW_019211456.1	chr3	34274730	34281735	7005	probable D-lactate dehydrogenase, mitochondrial
111246861	V. destructor	LOC111246861	-	BEIS01000001.1	NW_019211454.1	chr1	1220530	1227003	6473	REST corepressor 2-like
111246875	V. destructor	LOC111246875	-	BEIS01000003.1	NW_019211456.1	chr3	17336786	17342423	5637	sodium-dependent glucose transporter 1A-like	Sodium channel related
111246937	V. destructor	LOC111246937	-	BEIS01000003.1	NW_019211456.1	chr3	8652023	8658193	6170	actin-related protein 2/3 complex subunit 2-like
111246990	V. destructor	LOC111246990	-	BEIS01000003.1	NW_019211456.1	chr3	35271251	35275405	4154	kynurenine formamidase-like
111247147	V. destructor	LOC111247147	-	BEIS01000003.1	NW_019211456.1	chr3	15583742	15599539	15797	testis-specific serine/threonine-protein kinase 3-like
111247169	V. destructor	LOC111247169	-	BEIS01000003.1	NW_019211456.1	chr3	18369436	18391941	22505	muscle-specific protein 20-like
111247200	V. destructor	LOC111247200	-	BEIS01000003.1	NW_019211456.1	chr3	29392863	29404133	11270	isopentenyl-diphosphate Delta-isomerase 1-like
111247264	V. destructor	LOC111247264	-	BEIS01000003.1	NW_019211456.1	chr3	20274271	20295225	20954	phosphatidylinositol 4,5-bisphosphate 5-phosphatase A-like
111247357	V. destructor	LOC111247357	-	BEIS01000003.1	NW_019211456.1	chr3	51288963	51297357	8394	glutamate-gated chloride channel-like
111247370	V. destructor	LOC111247370	-	BEIS01000003.1	NW_019211456.1	chr3	57861611	57882241	20630	DNA repair protein RAD51 homolog 4-like
111247395	V. destructor	LOC111247395	-	BEIS01000003.1	NW_019211456.1	chr3	22024000	22128003	104003	cytochrome b561-like
111247400	V. destructor	LOC111247400	-	BEIS01000003.1	NW_019211456.1	chr3	26360001	26363815	3814	uncharacterized LOC111247400
111247410	V. destructor	LOC111247410	-	BEIS01000003.1	NW_019211456.1	chr3	32830576	32864204	33628	clavesin-2-like
111247442	V. destructor	LOC111247442	-	BEIS01000003.1	NW_019211456.1	chr3	13790297	13795766	5469	transcriptional repressor scratch 1-like
111247511	V. destructor	LOC111247511	-	BEIS01000001.1	NW_019211454.1	chr1	7579710	7589947	10237	MOB kinase activator 1B
111247514	V. destructor	LOC111247514	-	BEIS01000003.1	NW_019211456.1	chr3	56036947	56039304	2357	peroxisomal membrane protein PEX16-like
111247530	V. destructor	LOC111247530	-	BEIS01000003.1	NW_019211456.1	chr3	7248403	7297958	49555	heparan-sulfate 6-O-sulfotransferase 1-like
111247727	V. destructor	LOC111247727	-	BEIS01000003.1	NW_019211456.1	chr3	19875988	19884368	8380	popeye domain-containing protein 3-like
111247802	V. destructor	LOC111247802	-	BEIS01000003.1	NW_019211456.1	chr3	11638453	11661535	23082	spondin-1-like
111247804	V. destructor	LOC111247804	-	BEIS01000003.1	NW_019211456.1	chr3	11625580	11632526	6946	malonyl-CoA decarboxylase, mitochondrial-like
111247806	V. destructor	LOC111247806	-	BEIS01000003.1	NW_019211456.1	chr3	11584492	11590216	5724	uncharacterized LOC111247806
111247896	V. destructor	LOC111247896	-	BEIS01000003.1	NW_019211456.1	chr3	38137699	38143515	5816	cuticle protein CP14.6-like	Cuticular protein
111248155	V. destructor	LOC111248155	-	BEIS01000003.1	NW_019211456.1	chr3	10549407	10561842	12435	zinc finger protein 431-like
111248205	V. destructor	LOC111248205	-	BEIS01000003.1	NW_019211456.1	chr3	19868529	19875381	6852	nudC domain-containing protein 1-like
111248374	V. destructor	LOC111248374	-	BEIS01000003.1	NW_019211456.1	chr3	34510802	34575876	65074	general transcriptional corepressor trfA-like
111248407	V. destructor	LOC111248407	-	BEIS01000003.1	NW_019211456.1	chr3	45652624	45708237	55613	dual specificity mitogen-activated protein kinase kinase 1-like
111248453	V. destructor	LOC111248453	-	BEIS01000001.1	NW_019211454.1	chr1	49829587	49851134	21547	nuclear distribution protein nudE-like 1
111248479	V. destructor	LOC111248479	-	BEIS01000003.1	NW_019211456.1	chr3	51992306	52005973	13667	serine/threonine-protein phosphatase 2A regulatory subunit B'' subunit gamma-like
111248689	V. destructor	LOC111248689	-	BEIS01000004.1	NW_019211457.1	chr4	8498710	8505811	7101	coiled-coil domain-containing protein 51-like
111248805	V. destructor	LOC111248805	-	BEIS01000004.1	NW_019211457.1	chr4	14257037	14261241	4204	uncharacterized LOC111248805
111248865	V. destructor	LOC111248865	-	BEIS01000004.1	NW_019211457.1	chr4	28503548	28523344	19796	AP-3 complex subunit delta-1-like
111248873	V. destructor	LOC111248873	-	BEIS01000004.1	NW_019211457.1	chr4	12737517	12746274	8757	adenosine kinase-like
111248924	V. destructor	LOC111248924	-	BEIS01000004.1	NW_019211457.1	chr4	46442264	46466593	24329	sodium/hydrogen exchanger 7-like	Sodium channel related
111248951	V. destructor	LOC111248951	-	BEIS01000004.1	NW_019211457.1	chr4	42544897	42646756	101859	sodium/hydrogen exchanger 2-like	Sodium channel related
111249007	V. destructor	LOC111249007	-	BEIS01000004.1	NW_019211457.1	chr4	32322090	32335752	13662	microtubule-associated serine/threonine-protein kinase 2-like
111249014	V. destructor	LOC111249014	-	BEIS01000004.1	NW_019211457.1	chr4	12178899	12181497	2598	E3 ubiquitin-protein ligase RBX1-like
111249076	V. destructor	LOC111249076	-	BEIS01000004.1	NW_019211457.1	chr4	51521210	51618894	97684	uncharacterized LOC111249076
111249080	V. destructor	LOC111249080	-	BEIS01000004.1	NW_019211457.1	chr4	52668469	52673776	5307	galactose-3-O-sulfotransferase 2-like
111249126	V. destructor	LOC111249126	-	BEIS01000004.1	NW_019211457.1	chr4	38456384	38489614	33230	hemicentin-1-like
111249159	V. destructor	LOC111249159	-	BEIS01000004.1	NW_019211457.1	chr4	42726257	42797859	71602	histone-lysine N-methyltransferase 2E-like
111249227	V. destructor	LOC111249227	-	BEIS01000004.1	NW_019211457.1	chr4	45589400	45594160	4760	39S ribosomal protein L14, mitochondrial-like
111249252	V. destructor	LOC111249252	-	BEIS01000004.1	NW_019211457.1	chr4	38235167	38242880	7713	uncharacterized protein C19orf60 homolog
111249263	V. destructor	LOC111249263	-	BEIS01000004.1	NW_019211457.1	chr4	48485998	48503188	17190	transmembrane protein 68-like	transmembrane proteins-like
111249266	V. destructor	LOC111249266	-	BEIS01000004.1	NW_019211457.1	chr4	26704969	26708307	3338	uncharacterized LOC111249266
111249280	V. destructor	LOC111249280	-	BEIS01000004.1	NW_019211457.1	chr4	12214399	12238546	24147	DNA-directed RNA polymerase II subunit RPB1-like
111249468	V. destructor	LOC111249468	-	BEIS01000004.1	NW_019211457.1	chr4	38200562	38219519	18957	leukocyte elastase inhibitor-like
111249484	V. destructor	LOC111249484	-	BEIS01000001.1	NW_019211454.1	chr1	13366640	13369733	3093	uncharacterized LOC111249484
111249528	V. destructor	LOC111249528	-	BEIS01000004.1	NW_019211457.1	chr4	2548641	2564869	16228	mediator of RNA polymerase II transcription subunit 23-like
111249533	V. destructor	LOC111249533	-	BEIS01000004.1	NW_019211457.1	chr4	40138888	40161426	22538	cytoplasmic dynein 2 heavy chain 1-like
111249556	V. destructor	LOC111249556	-	BEIS01000004.1	NW_019211457.1	chr4	33909938	33914475	4537	serine/threonine-protein phosphatase PP1-like
111249575	V. destructor	LOC111249575	-	BEIS01000004.1	NW_019211457.1	chr4	13116128	13122383	6255	transcriptional regulator ERG homolog
111249718	V. destructor	LOC111249718	-	BEIS01000004.1	NW_019211457.1	chr4	50143554	50184114	40560	uncharacterized LOC111249718
111249733	V. destructor	LOC111249733	-	BEIS01000004.1	NW_019211457.1	chr4	49099145	49118555	19410	acidic mammalian chitinase-like
111249784	V. destructor	LOC111249784	-	BEIS01000004.1	NW_019211457.1	chr4	25526061	25545711	19650	probable G-protein coupled receptor B0563.6	G-protein coupled receptor
111249995	V. destructor	LOC111249995	-	BEIS01000004.1	NW_019211457.1	chr4	50526561	50531852	5291	acylpyruvase FAHD1, mitochondrial-like
111250052	V. destructor	LOC111250052	-	BEIS01000004.1	NW_019211457.1	chr4	23756951	23762321	5370	uncharacterized LOC111250052
111250069	V. destructor	LOC111250069	-	BEIS01000004.1	NW_019211457.1	chr4	46620793	46634142	13349	adult-specific rigid cuticular protein 15.7-like	Cuticular protein
111250099	V. destructor	LOC111250099	-	BEIS01000004.1	NW_019211457.1	chr4	25169817	25174696	4879	RNA-binding motif protein, X-linked 2-like
111250115	V. destructor	LOC111250115	-	BEIS01000004.1	NW_019211457.1	chr4	626150	785816	159666	protein zyg-11 homolog B-like
111250119	V. destructor	LOC111250119	-	BEIS01000004.1	NW_019211457.1	chr4	8539162	8563409	24247	paired mesoderm homeobox protein 2B-like
111250192	V. destructor	LOC111250192	-	BEIS01000004.1	NW_019211457.1	chr4	12579008	12582609	3601	carbonic anhydrase-related protein 10-like
111250198	V. destructor	LOC111250198	-	BEIS01000004.1	NW_019211457.1	chr4	15906390	15912153	5763	ninjurin-2-like
111250208	V. destructor	LOC111250208	-	BEIS01000004.1	NW_019211457.1	chr4	51055042	51092306	37264	uncharacterized LOC111250208
111250212	V. destructor	LOC111250212	-	BEIS01000004.1	NW_019211457.1	chr4	51072138	51090622	18484	multiple PDZ domain protein-like
111250280	V. destructor	LOC111250280	-	BEIS01000004.1	NW_019211457.1	chr4	28684176	28693381	9205	thioredoxin-like protein 1
111250386	V. destructor	LOC111250386	-	BEIS01000004.1	NW_019211457.1	chr4	35699720	35713867	14147	myosin heavy chain, muscle-like
111250409	V. destructor	LOC111250409	-	BEIS01000004.1	NW_019211457.1	chr4	51675482	51685713	10231	tail-anchored protein insertion receptor WRB-like
111250619	V. destructor	LOC111250619	-	BEIS01000005.1	NW_019211458.1	chr5	8322198	8344624	22426	WD repeat-containing protein 26-like
111250765	V. destructor	LOC111250765	-	BEIS01000005.1	NW_019211458.1	chr5	37324596	37402381	77785	zinc metalloproteinase-disintegrin-like batroxstatin-2
111250770	V. destructor	LOC111250770	-	BEIS01000001.1	NW_019211454.1	chr1	13864247	13873478	9231	uncharacterized LOC111250770
111250825	V. destructor	LOC111250825	-	BEIS01000005.1	NW_019211458.1	chr5	39444621	39576170	131549	potassium/sodium hyperpolarization-activated cyclic nucleotide-gated channel 1-like	Sodium channel related
111250843	V. destructor	LOC111250843	-	BEIS01000005.1	NW_019211458.1	chr5	36109721	36134129	24408	poly(ADP-ribose) glycohydrolase ARH3-like
111250929	V. destructor	LOC111250929	-	BEIS01000005.1	NW_019211458.1	chr5	7140867	7168371	27504	arylsulfatase B-like
111250932	V. destructor	LOC111250932	-	BEIS01000005.1	NW_019211458.1	chr5	11775371	11776897	1526	alpha-tocopherol transfer protein-like
111250954	V. destructor	LOC111250954	-	BEIS01000005.1	NW_019211458.1	chr5	33461747	33484722	22975	uncharacterized LOC111250954
111250956	V. destructor	LOC111250956	-	BEIS01000005.1	NW_019211458.1	chr5	33325368	33385142	59774	lipoma HMGIC fusion partner-like
111251028	V. destructor	LOC111251028	-	BEIS01000005.1	NW_019211458.1	chr5	33846488	33863009	16521	Y+L amino acid transporter 2-like
111251075	V. destructor	LOC111251075	-	BEIS01000005.1	NW_019211458.1	chr5	31447272	31508245	60973	MAP/microtubule affinity-regulating kinase 3-like
111251079	V. destructor	LOC111251079	-	BEIS01000005.1	NW_019211458.1	chr5	3050129	3069538	19409	uncharacterized LOC111251079
111251217	V. destructor	LOC111251217	-	BEIS01000005.1	NW_019211458.1	chr5	16614763	16625882	11119	uncharacterized LOC111251217
111251222	V. destructor	LOC111251222	-	BEIS01000005.1	NW_019211458.1	chr5	16559083	16614632	55549	docking protein 3-like
111251259	V. destructor	LOC111251259	-	BEIS01000005.1	NW_019211458.1	chr5	29401576	30308662	907086	uncharacterized LOC111251259
111251269	V. destructor	LOC111251269	-	BEIS01000005.1	NW_019211458.1	chr5	29220470	29248574	28104	maltase-glucoamylase, intestinal-like
111251334	V. destructor	LOC111251334	-	BEIS01000005.1	NW_019211458.1	chr5	25169111	25213485	44374	elongation of very long chain fatty acids protein 1-like	fatty acid metabolism
111251336	V. destructor	LOC111251336	-	BEIS01000005.1	NW_019211458.1	chr5	25995014	26012353	17339	uncharacterized LOC111251336
111251396	V. destructor	LOC111251396	-	BEIS01000005.1	NW_019211458.1	chr5	24845251	24885824	40573	serine/threonine-protein phosphatase 2A 55 kDa regulatory subunit B alpha isoform-like
111251411	V. destructor	LOC111251411	-	BEIS01000005.1	NW_019211458.1	chr5	17917660	18064494	146834	NT-3 growth factor receptor-like
111251470	V. destructor	LOC111251470	-	BEIS01000005.1	NW_019211458.1	chr5	37073504	37133718	60214	glycine receptor subunit alpha-3-like
111251532	V. destructor	LOC111251532	-	BEIS01000005.1	NW_019211458.1	chr5	30986979	31127507	140528	nucleolysin TIAR-like
111251580	V. destructor	LOC111251580	-	BEIS01000005.1	NW_019211458.1	chr5	17594141	17606879	12738	uncharacterized LOC111251580
111251638	V. destructor	LOC111251638	-	BEIS01000005.1	NW_019211458.1	chr5	29273655	29302303	28648	rho-associated protein kinase 1-like
111251642	V. destructor	LOC111251642	-	BEIS01000005.1	NW_019211458.1	chr5	32698870	32704038	5168	T-complex protein 1 subunit eta-like
111251740	V. destructor	LOC111251740	-	BEIS01000005.1	NW_019211458.1	chr5	34494543	34518604	24061	protein artichoke-like
111251747	V. destructor	LOC111251747	-	BEIS01000005.1	NW_019211458.1	chr5	15149928	15165558	15630	hydroxysteroid dehydrogenase-like protein 2
111251764	V. destructor	LOC111251764	-	BEIS01000005.1	NW_019211458.1	chr5	6340848	6347074	6226	uncharacterized LOC111251764
111251989	V. destructor	LOC111251989	-	BEIS01000005.1	NW_019211458.1	chr5	16271766	16277560	5794	threonine--tRNA ligase, cytoplasmic-like
111252001	V. destructor	LOC111252001	-	BEIS01000005.1	NW_019211458.1	chr5	2573594	2581176	7582	salivary cystatin-L2-like
111252146	V. destructor	LOC111252146	-	BEIS01000005.1	NW_019211458.1	chr5	27409243	27415720	6477	acyl-coenzyme A thioesterase 13-like	esterases
111252309	V. destructor	LOC111252309	-	BEIS01000006.1	NW_019211459.1	chr6	3823134	3872609	49475	filamin-C-like
111252351	V. destructor	LOC111252351	-	BEIS01000006.1	NW_019211459.1	chr6	21795869	21809752	13883	serine/threonine-protein phosphatase alpha-2 isoform
111252411	V. destructor	LOC111252411	-	BEIS01000006.1	NW_019211459.1	chr6	8705029	8727867	22838	putative E3 ubiquitin-protein ligase UNKL
111252417	V. destructor	LOC111252417	-	BEIS01000006.1	NW_019211459.1	chr6	27323049	27361417	38368	probable cation-transporting ATPase 13A3
111252423	V. destructor	LOC111252423	-	BEIS01000006.1	NW_019211459.1	chr6	26400190	26416075	15885	transmembrane 7 superfamily member 3-like	transmembrane proteins-like
111252476	V. destructor	LOC111252476	-	BEIS01000006.1	NW_019211459.1	chr6	26770617	26788708	18091	ataxin-2-like protein
111252490	V. destructor	LOC111252490	-	BEIS01000006.1	NW_019211459.1	chr6	18782973	18793609	10636	probable ATP-dependent RNA helicase DDX5
111252528	V. destructor	LOC111252528	-	BEIS01000006.1	NW_019211459.1	chr6	10921547	10948726	27179	uncharacterized LOC111252528
111252568	V. destructor	LOC111252568	-	BEIS01000006.1	NW_019211459.1	chr6	1750910	1757570	6660	oxysterol-binding protein 1-like
111252603	V. destructor	LOC111252603	-	BEIS01000006.1	NW_019211459.1	chr6	8624468	8636425	11957	LIM zinc-binding domain-containing Nebulette-like
111252650	V. destructor	LOC111252650	-	BEIS01000006.1	NW_019211459.1	chr6	22454122	22456122	2000	calcium uptake protein 1 homolog, mitochondrial-like
111252661	V. destructor	LOC111252661	-	BEIS01000006.1	NW_019211459.1	chr6	5275758	5327674	51916	paired box protein Pax-3-like
111252675	V. destructor	LOC111252675	-	BEIS01000006.1	NW_019211459.1	chr6	24806672	24843828	37156	60S ribosomal export protein NMD3-like
111252744	V. destructor	LOC111252744	-	BEIS01000006.1	NW_019211459.1	chr6	10014536	10024536	10000	ADP-ribosylation factor-like protein 5B
111252786	V. destructor	LOC111252786	-	BEIS01000001.1	NW_019211454.1	chr1	59735470	59818201	82731	poly(rC)-binding protein 3-like
111252886	V. destructor	LOC111252886	-	BEIS01000006.1	NW_019211459.1	chr6	16796863	16810681	13818	PC4 and SFRS1-interacting protein-like
111252911	V. destructor	LOC111252911	-	BEIS01000006.1	NW_019211459.1	chr6	13260298	13272277	11979	solute carrier family 25 member 35-like
111252916	V. destructor	LOC111252916	-	BEIS01000006.1	NW_019211459.1	chr6	11864859	11877255	12396	vesicle-associated membrane protein 3-like
111253128	V. destructor	LOC111253128	-	BEIS01000006.1	NW_019211459.1	chr6	4173879	4176975	3096	trihydrophobin-like
111253301	V. destructor	LOC111253301	-	BEIS01000006.1	NW_019211459.1	chr6	20068183	20082891	14708	uncharacterized LOC111253301
111253313	V. destructor	LOC111253313	-	BEIS01000006.1	NW_019211459.1	chr6	6525723	6535048	9325	CRISP/Allergen/PR-1-like
111253347	V. destructor	LOC111253347	-	BEIS01000006.1	NW_019211459.1	chr6	11826227	11831924	5697	eukaryotic translation initiation factor 4H-like
111253368	V. destructor	LOC111253368	-	BEIS01000006.1	NW_019211459.1	chr6	765834	824765	58931	phospholipid-transporting ATPase IA-like
111253467	V. destructor	LOC111253467	-	BEIS01000006.1	NW_019211459.1	chr6	12259746	12264529	4783	uncharacterized protein C16orf52 homolog B-like
111253473	V. destructor	LOC111253473	-	BEIS01000006.1	NW_019211459.1	chr6	17204125	17229471	25346	39S ribosomal protein L51, mitochondrial-like
111253737	V. destructor	LOC111253737	-	BEIS01000007.1	NW_019211460.1	chr7	1934175	1946858	12683	PQ-loop repeat-containing protein 1-like
111253765	V. destructor	LOC111253765	-	BEIS01000001.1	NW_019211454.1	chr1	25630138	25643268	13130	piwi-like protein 1
111253796	V. destructor	LOC111253796	-	BEIS01000001.1	NW_019211454.1	chr1	3298203	3329122	30919	otopetrin-2-like
111253797	V. destructor	LOC111253797	-	BEIS01000007.1	NW_019211460.1	chr7	21744302	21756925	12623	protein PRRC1-like
111253864	V. destructor	LOC111253864	-	BEIS01000007.1	NW_019211460.1	chr7	36926930	36933453	6523	gamma-aminobutyric acid receptor-associated protein-like	GABA-gated ion channels
111253875	V. destructor	LOC111253875	-	BEIS01000007.1	NW_019211460.1	chr7	4365484	4396125	30641	uncharacterized LOC111253875
111253905	V. destructor	LOC111253905	-	BEIS01000007.1	NW_019211460.1	chr7	26726788	26762879	36091	zinc finger protein 768-like
111253912	V. destructor	LOC111253912	-	BEIS01000007.1	NW_019211460.1	chr7	28836503	28846655	10152	NADPH-dependent diflavin oxidoreductase 1-like
111253933	V. destructor	LOC111253933	-	BEIS01000007.1	NW_019211460.1	chr7	25338262	25469631	131369	lachesin-like
111254055	V. destructor	LOC111254055	-	BEIS01000007.1	NW_019211460.1	chr7	16348132	16353179	5047	neuronal acetylcholine receptor subunit beta-2-like
111254289	V. destructor	LOC111254289	-	BEIS01000007.1	NW_019211460.1	chr7	22405042	22418227	13185	probable ATP-dependent RNA helicase ddx17
111254292	V. destructor	LOC111254292	-	BEIS01000007.1	NW_019211460.1	chr7	19637866	19643117	5251	sentrin-specific protease-like
111254338	V. destructor	LOC111254338	-	BEIS01000007.1	NW_019211460.1	chr7	26934971	27029834	94863	low-density lipoprotein receptor-related protein 2-like
111254349	V. destructor	LOC111254349	-	BEIS01000007.1	NW_019211460.1	chr7	36464029	36480805	16776	uncharacterized LOC111254349
111254375	V. destructor	LOC111254375	-	BEIS01000007.1	NW_019211460.1	chr7	34750426	34772872	22446	myosin-9-like
111254379	V. destructor	LOC111254379	-	BEIS01000001.1	NW_019211454.1	chr1	4636352	4639390	3038	mediator of RNA polymerase II transcription subunit 27-like
111254600	V. destructor	LOC111254600	-	BEIS01000007.1	NW_019211460.1	chr7	26909516	26913252	3736	aminoacyl tRNA synthase complex-interacting multifunctional protein 1-like
111254714	V. destructor	LOC111254714	-	BEIS01000007.1	NW_019211460.1	chr7	38046381	38051356	4975	solute carrier family 25 member 44-like
111254799	V. destructor	LOC111254799	-	BEIS01000001.1	NW_019211454.1	chr1	70749843	70773926	24083	uncharacterized LOC111254799
111254847	V. destructor	LOC111254847	-	BEIS01000007.1	NW_019211460.1	chr7	30574762	30581553	6791	uncharacterized LOC111254847
111254910	V. destructor	LOC111254910	-	BEIS01000007.1	NW_019211460.1	chr7	30381018	30422916	41898	carnitine O-palmitoyltransferase 1, muscle isoform-like
111254913	V. destructor	LOC111254913	-	BEIS01000007.1	NW_019211460.1	chr7	36778321	36812692	34371	sorting nexin-27-like
111255009	V. destructor	LOC111255009	-	BEIS01000007.1	NW_019211460.1	chr7	30430394	30444384	13990	double-stranded RNA-specific editase 1-like
111255024	V. destructor	LOC111255024	-	BEIS01000007.1	NW_019211460.1	chr7	28861535	28875636	14101	multidrug resistance-associated protein 1-like
111255165	V. destructor	LOC111255165	-	BEIS01000858.1	NW_019212311.1	BEIS01000858.1	7	4585	4578	sprouty-related, EVH1 domain-containing protein 2-like
111255208	V. destructor	LOC111255208	-	BEIS01001089.1	NW_019212542.1	BEIS01001089.1	227	7060	6833	guanylate kinase-like
111255224	V. destructor	LOC111255224	-	BEIS01001280.1	NW_019212733.1	BEIS01001280.1	7932	17417	9485	ras-related protein Rap-2b-like
111255226	V. destructor	LOC111255226	-	BEIS01001305.1	NW_019212758.1	BEIS01001305.1	32606	70059	37453	uncharacterized LOC111255226
111255310	V. destructor	LOC111255310	-	BEIS01000001.1	NW_019211454.1	chr1	13998695	14001812	3117	tRNA-dihydrouridine(20a/20b) synthase [NAD(P)+]-like
111255567	V. destructor	LOC111255567	-	BEIS01000001.1	NW_019211454.1	chr1	8941353	8949857	8504	fatty-acid amide hydrolase 2-A-like	fatty acid metabolism
111255585	V. destructor	LOC111255585	-	BEIS01000001.1	NW_019211454.1	chr1	74699302	74706294	6992	4F2 cell-surface antigen heavy chain-like
111255598	V. destructor	LOC111255598	-	BEIS01000001.1	NW_019211454.1	chr1	55245012	55335618	90606	guanylate cyclase soluble subunit beta-1-like
111255606	V. destructor	LOC111255606	-	BEIS01000001.1	NW_019211454.1	chr1	34232294	34270568	38274	protein Wnt-8b-like
111255634	V. destructor	LOC111255634	-	BEIS01000001.1	NW_019211454.1	chr1	18434598	18463289	28691	choline transporter-like protein 1
111271775	V. jacobsoni	LOC111242958	LOC111271775	BEIS01000001.1	NW_019211454.1	chr1	62246604	62250405	3801	uncharacterized LOC111242958
111272252	V. jacobsoni	LOC111242973	LOC111272252	BEIS01000001.1	NW_019211454.1	chr1	56515953	56533237	17284	uncharacterized LOC111242973
111261211	V. jacobsoni	LOC111243113	LOC111261211	BEIS01000001.1	NW_019211454.1	chr1	70798191	70807031	8840	Golgi-associated plant pathogenesis-related protein 1-like
111263711	V. jacobsoni	LOC111243161	LOC111263711	BEIS01000001.1	NW_019211454.1	chr1	17321921	17330164	8243	arylsulfatase J-like
111266533	V. jacobsoni	LOC111243188	LOC111266533	BEIS01000001.1	NW_019211454.1	chr1	27899536	27907860	8324	carboxypeptidase O-like
111265913	V. jacobsoni	LOC111243193	LOC111265913	BEIS01000001.1	NW_019211454.1	chr1	63615089	63637065	21976	regulator of G-protein signaling 2-like
111261617	V. jacobsoni	LOC111243229	LOC111261617	BEIS01000001.1	NW_019211454.1	chr1	25124326	25129742	5416	probable ATP-dependent DNA helicase HFM1
111270076	V. jacobsoni	LOC111243246	LOC111270076	BEIS01000001.1	NW_019211454.1	chr1	37439509	37452262	12753	probable protein phosphatase 2C T23F11.1
111261636	V. jacobsoni	LOC111243318	LOC111261636	BEIS01000001.1	NW_019211454.1	chr1	74834765	74877262	42497	otopetrin-1-like
111269965	V. jacobsoni	LOC111243338	LOC111269965	BEIS01000001.1	NW_019211454.1	chr1	8040102	8348742	308640	tachykinin-like peptides receptor 86C
111266890	V. jacobsoni	LOC111243415	LOC111266890	BEIS01000001.1	NW_019211454.1	chr1	54437156	54454073	16917	protein disulfide-isomerase A4-like
111271282	V. jacobsoni	LOC111243488	LOC111271282	BEIS01000001.1	NW_019211454.1	chr1	4894710	4899660	4950	RNA pseudouridylate synthase domain-containing protein 4-like
111260837	V. jacobsoni	LOC111243496	LOC111260837	BEIS01000001.1	NW_019211454.1	chr1	65058630	65066072	7442	cytochrome P450 3A24-like	Possible ecdysteroids pathway
111263587	V. jacobsoni	LOC111243523	LOC111263587	BEIS01000001.1	NW_019211454.1	chr1	2679757	2724312	44555	ubiquitin carboxyl-terminal hydrolase 43-like
111271556	V. jacobsoni	LOC111243566	LOC111271556	BEIS01000001.1	NW_019211454.1	chr1	37239253	37303101	63848	cadherin-99C-like
111268187	V. jacobsoni	LOC111243661	LOC111268187	BEIS01000002.1	NW_019211455.1	chr2	47010858	47023228	12370	cyclin-dependent kinase 10-like
111262261	V. jacobsoni	LOC111243689	LOC111262261	BEIS01000002.1	NW_019211455.1	chr2	47338200	47344490	6290	uridine 5'-monophosphate synthase-like
111265894	V. jacobsoni	LOC111243725	LOC111265894	BEIS01000002.1	NW_019211455.1	chr2	11203736	11251360	47624	lysosomal acid lipase/cholesteryl ester hydrolase-like
111269673	V. jacobsoni	LOC111243755	LOC111269673	BEIS01000002.1	NW_019211455.1	chr2	26900368	26920890	20522	uncharacterized LOC111243755
111269554	V. jacobsoni	LOC111243776	LOC111269554	BEIS01000002.1	NW_019211455.1	chr2	52525392	52538037	12645	rab3 GTPase-activating protein non-catalytic subunit-like
111262694	V. jacobsoni	LOC111243786	LOC111262694	BEIS01000002.1	NW_019211455.1	chr2	15102283	15124676	22393	calcitonin gene-related peptide type 1 receptor-like
111263799	V. jacobsoni	LOC111243800	LOC111263799	BEIS01000002.1	NW_019211455.1	chr2	48555553	48565736	10183	uncharacterized LOC111243800
111260175	V. jacobsoni	LOC111243912	LOC111260175	BEIS01000002.1	NW_019211455.1	chr2	20104851	20118948	14097	pre-mRNA-processing-splicing factor 8
111259638	V. jacobsoni	LOC111243954	LOC111259638	BEIS01000002.1	NW_019211455.1	chr2	32670972	32687817	16845	KDEL motif-containing protein 1-like
111266779	V. jacobsoni	LOC111243973	LOC111266779	BEIS01000002.1	NW_019211455.1	chr2	47988841	48022115	33274	uncharacterized LOC111243973
111264671	V. jacobsoni	LOC111244042	LOC111264671	BEIS01000001.1	NW_019211454.1	chr1	4004255	4017191	12936	serine hydrolase-like protein
111263915	V. jacobsoni	LOC111244130	LOC111263915	BEIS01000001.1	NW_019211454.1	chr1	3400662	3403848	3186	uncharacterized LOC111244130
111272063	V. jacobsoni	LOC111244134	LOC111272063	BEIS01000002.1	NW_019211455.1	chr2	1338499	1361979	23480	laminin subunit alpha-1-like
111271586	V. jacobsoni	LOC111244359	LOC111271586	BEIS01000002.1	NW_019211455.1	chr2	28095822	28113371	17549	galactoside 3(4)-L-fucosyltransferase-like
111266026	V. jacobsoni	LOC111244383	LOC111266026	BEIS01000002.1	NW_019211455.1	chr2	40945931	41012527	66596	uncharacterized LOC111244383
111263635	V. jacobsoni	LOC111244411	LOC111263635	BEIS01000002.1	NW_019211455.1	chr2	49934825	49953129	18304	choline-phosphate cytidylyltransferase A-like
111260013	V. jacobsoni	LOC111244532	LOC111260013	BEIS01000001.1	NW_019211454.1	chr1	72575733	72584963	9230	equilibrative nucleoside transporter 3-like
111268195	V. jacobsoni	LOC111244559	LOC111268195	BEIS01000001.1	NW_019211454.1	chr1	10192780	10222713	29933	amidophosphoribosyltransferase-like
111267399	V. jacobsoni	LOC111244569	LOC111267399	BEIS01000002.1	NW_019211455.1	chr2	30827662	30836083	8421	EH domain-containing protein 1-like
111273165	V. jacobsoni	LOC111244572	LOC111273165	BEIS01000002.1	NW_019211455.1	chr2	15298040	15314979	16939	beta-glucuronidase-like
111260145	V. jacobsoni	LOC111244613	LOC111260145	BEIS01000001.1	NW_019211454.1	chr1	20914246	20942264	28018	sodium/potassium-transporting ATPase subunit beta-2-like	sodium channel related
111267813	V. jacobsoni	LOC111244710	LOC111267813	BEIS01000002.1	NW_019211455.1	chr2	53040844	53051593	10749	uncharacterized LOC111244710
111269094	V. jacobsoni	LOC111244809	LOC111269094	BEIS01000002.1	NW_019211455.1	chr2	6271255	6319143	47888	CD151 antigen-like
111264109	V. jacobsoni	LOC111244838	LOC111264109	BEIS01000002.1	NW_019211455.1	chr2	2808205	2815512	7307	eukaryotic translation initiation factor 4E-like
111263057	V. jacobsoni	LOC111244925	LOC111263057	BEIS01000002.1	NW_019211455.1	chr2	51972902	52086884	113982	histone deacetylase 5-like
111260801	V. jacobsoni	LOC111244959	LOC111260801	BEIS01000002.1	NW_019211455.1	chr2	49408055	49433005	24950	sodium-dependent glucose transporter 1-like	sodium channel related
111259186	V. jacobsoni	LOC111244992	LOC111259186	BEIS01000002.1	NW_019211455.1	chr2	12549131	12613259	64128	glycine receptor subunit alpha-2-like
111260882	V. jacobsoni	LOC111245013	LOC111260882	BEIS01000002.1	NW_019211455.1	chr2	8837411	8850949	13538	myotubularin-related protein 2-like
111267933	V. jacobsoni	LOC111245093	LOC111267933	BEIS01000002.1	NW_019211455.1	chr2	35011463	35042750	31287	putative phosphatidate phosphatase
111268623	V. jacobsoni	LOC111245134	LOC111268623	BEIS01000001.1	NW_019211454.1	chr1	62421014	62439436	18422	synaptotagmin-15-like
111266615	V. jacobsoni	LOC111245257	LOC111266615	BEIS01000002.1	NW_019211455.1	chr2	56565143	56575177	10034	endoplasmic reticulum resident protein 29-like
111271513	V. jacobsoni	LOC111245339	LOC111271513	BEIS01000002.1	NW_019211455.1	chr2	30332943	30346976	14033	mitochondrial intermediate peptidase-like
111265589	V. jacobsoni	LOC111245483	LOC111265589	BEIS01000002.1	NW_019211455.1	chr2	58423317	58435727	12410	tyrosine-protein kinase RYK-like
111265996	V. jacobsoni	LOC111245535	LOC111265996	BEIS01000002.1	NW_019211455.1	chr2	21614064	21628420	14356	ATP-binding cassette sub-family C member Sur-like	ABC gene family
111260481	V. jacobsoni	LOC111245549	LOC111260481	BEIS01000002.1	NW_019211455.1	chr2	58002232	58009081	6849	LIM domain only protein 3-like
111268245	V. jacobsoni	LOC111245556	LOC111268245	BEIS01000002.1	NW_019211455.1	chr2	58925912	58935202	9290	AFG1-like ATPase
111261377	V. jacobsoni	LOC111245638	LOC111261377	BEIS01000002.1	NW_019211455.1	chr2	54490240	54495793	5553	uncharacterized LOC111245638
111270383	V. jacobsoni	LOC111245658	LOC111270383	BEIS01000002.1	NW_019211455.1	chr2	18069936	18079401	9465	inhibitor of growth protein 3-like
111266754	V. jacobsoni	LOC111245685	LOC111266754	BEIS01000002.1	NW_019211455.1	chr2	48895480	48906287	10807	general transcription factor 3C polypeptide 1-like
111261458	V. jacobsoni	LOC111245711	LOC111261458	BEIS01000002.1	NW_019211455.1	chr2	55797905	55811067	13162	stearoyl-CoA desaturase 5-like
111258837	V. jacobsoni	LOC111245772	LOC111258837	BEIS01000001.1	NW_019211454.1	chr1	12133501	12180418	46917	5-hydroxytryptamine receptor-like
111264421	V. jacobsoni	LOC111245801	LOC111264421	BEIS01000002.1	NW_019211455.1	chr2	17672049	17688757	16708	ninjurin-2-like
111267155	V. jacobsoni	LOC111245857	LOC111267155	BEIS01000002.1	NW_019211455.1	chr2	28438205	28499372	61167	protein enabled-like
111263490	V. jacobsoni	LOC111245958	LOC111263490	BEIS01000002.1	NW_019211455.1	chr2	5626612	5645577	18965	ncharacterized LOC111245958
111267468	V. jacobsoni	LOC111245967	LOC111267468	BEIS01000002.1	NW_019211455.1	chr2	32399931	32406491	6560	succinate--hydroxymethylglutarate CoA-transferase-like
111259419	V. jacobsoni	LOC111245989	LOC111259419	BEIS01000002.1	NW_019211455.1	chr2	36827278	36831990	4712	cleavage and polyadenylation specificity factor subunit 2-like
111264679	V. jacobsoni	LOC111245999	LOC111264679	BEIS01000001.1	NW_019211454.1	chr1	43981830	43993029	11199	guanine nucleotide-binding protein G(s) subunit alpha	guanine metabolism
111269549	V. jacobsoni	LOC111246003	LOC111269549	BEIS01000002.1	NW_019211455.1	chr2	26626457	26630612	4155	protein lifeguard 2-like
111269629	V. jacobsoni	LOC111246244	LOC111269629	BEIS01000003.1	NW_019211456.1	chr3	33427373	33432880	5507	selenide, water dikinase-like
111265938	V. jacobsoni	LOC111246305	LOC111265938	BEIS01000001.1	NW_019211454.1	chr1	71320791	71346240	25449	band 7 protein AGAP004871-like
111270552	V. jacobsoni	LOC111246308	LOC111270552	BEIS01000003.1	NW_019211456.1	chr3	31999618	32039740	40122	multiple inositol polyphosphate phosphatase 1-like
111273772	V. jacobsoni	LOC111246340	LOC111273772	BEIS01000003.1	NW_019211456.1	chr3	596452	678364	81912	uncharacterized LOC111246340
111272569	V. jacobsoni	LOC111246369	LOC111272569	BEIS01000001.1	NW_019211454.1	chr1	29241012	29246745	5733	E2F-associated phosphoprotein-like
111261315	V. jacobsoni	LOC111246400	LOC111261315	BEIS01000003.1	NW_019211456.1	chr3	18299282	18308655	9373	putative ATP-dependent DNA helicase Q1
111268461	V. jacobsoni	LOC111246473	LOC111268461	BEIS01000003.1	NW_019211456.1	chr3	22180925	22181725	800	uncharacterized LOC111246473
111269618	V. jacobsoni	LOC111246475	LOC111269618	BEIS01000003.1	NW_019211456.1	chr3	33231126	33249343	18217	uncharacterized LOC111246475
111271033	V. jacobsoni	LOC111246489	LOC111271033	BEIS01000003.1	NW_019211456.1	chr3	26850359	26856884	6525	transmembrane protein 18-like	transmembrane protein
111263132	V. jacobsoni	LOC111246504	LOC111263132	BEIS01000003.1	NW_019211456.1	chr3	56961194	56971345	10151	xylulose kinase-like
111261677	V. jacobsoni	LOC111246525	LOC111261677	BEIS01000003.1	NW_019211456.1	chr3	25517192	25526433	9241	ATPase WRNIP1-like
111270962	V. jacobsoni	LOC111246567	LOC111270962	BEIS01000003.1	NW_019211456.1	chr3	23944098	23959677	15579	neurofilament medium polypeptide-like
111265870	V. jacobsoni	LOC111246648	LOC111265870	BEIS01000003.1	NW_019211456.1	chr3	28412644	28427158	14514	mitogen-activated protein kinase kinase kinase 7-like
111269893	V. jacobsoni	LOC111246672	LOC111269893	BEIS01000003.1	NW_019211456.1	chr3	8538244	8563735	25491	P2X purinoceptor 4-like
111272081	V. jacobsoni	LOC111246680	LOC111272081	BEIS01000003.1	NW_019211456.1	chr3	19607176	19628501	21325	dipeptidyl peptidase 3-like
111264868	V. jacobsoni	LOC111246786	LOC111264868	BEIS01000001.1	NW_019211454.1	chr1	23927302	23931462	4160	serine/threonine-protein phosphatase 6 catalytic subunit-like
111260369	V. jacobsoni	LOC111246834	LOC111260369	BEIS01000003.1	NW_019211456.1	chr3	20351211	20371319	20108	cytochrome b5 reductase 4-like
111259170	V. jacobsoni	LOC111247025	LOC111259170	BEIS01000003.1	NW_019211456.1	chr3	53529900	53658118	128218	cartilage oligomeric matrix protein-like
111264566	V. jacobsoni	LOC111247157	LOC111264566	BEIS01000003.1	NW_019211456.1	chr3	903036	907466	4430	EGF-containing fibulin-like extracellular matrix protein 1
111264993	V. jacobsoni	LOC111247164	LOC111264993	BEIS01000003.1	NW_019211456.1	chr3	34633318	34646424	13106	solute carrier family 15 member 4-like
111270396	V. jacobsoni	LOC111247344	LOC111270396	BEIS01000003.1	NW_019211456.1	chr3	10606624	10619045	12421	glutamate [NMDA] receptor subunit 1-like	IGR chemosensory receptor
111272962	V. jacobsoni	LOC111247361	LOC111272962	BEIS01000003.1	NW_019211456.1	chr3	54050121	54059801	9680	androgen-dependent TFPI-regulating protein-like
111264891	V. jacobsoni	LOC111247376	LOC111264891	BEIS01000003.1	NW_019211456.1	chr3	37408989	37418843	9854	mucolipin-3-like
111268464	V. jacobsoni	LOC111247395	LOC111268464	BEIS01000003.1	NW_019211456.1	chr3	22024000	22128003	104003	cytochrome b561-like
111272613	V. jacobsoni	LOC111247468	LOC111272613	BEIS01000003.1	NW_019211456.1	chr3	51751583	51760040	8457	5-methylcytosine rRNA methyltransferase NSUN4-like
111268107	V. jacobsoni	LOC111247605	LOC111268107	BEIS01000003.1	NW_019211456.1	chr3	1331376	1344209	12833	elongation factor G, mitochondrial-like
111273266	V. jacobsoni	LOC111247738	LOC111273266	BEIS01000003.1	NW_019211456.1	chr3	2975236	3004001	28765	nose resistant to fluoxetine protein 6-like
111265817	V. jacobsoni	LOC111247743	LOC111265817	BEIS01000001.1	NW_019211454.1	chr1	57970189	57991990	21801	phenazine biosynthesis-like domain-containing protein
111263834	V. jacobsoni	LOC111247803	LOC111263834	BEIS01000003.1	NW_019211456.1	chr3	11611797	11625471	13674	exocyst complex component 3-like
111262300	V. jacobsoni	LOC111247810	LOC111262300	BEIS01000003.1	NW_019211456.1	chr3	57229478	57244251	14773	uncharacterized LOC111247810
111263188	V. jacobsoni	LOC111247831	LOC111263188	BEIS01000003.1	NW_019211456.1	chr3	10037011	10050555	13544	adipocyte plasma membrane-associated protein-like
111273153	V. jacobsoni	LOC111247833	LOC111273153	BEIS01000003.1	NW_019211456.1	chr3	36858473	36875023	16550	protein argonaute-2-like
111262948	V. jacobsoni	LOC111247862	LOC111262948	BEIS01000003.1	NW_019211456.1	chr3	3522863	3529605	6742	leucine-rich repeat-containing protein 20-like
111264132	V. jacobsoni	LOC111247863	LOC111264132	BEIS01000003.1	NW_019211456.1	chr3	37765586	37768751	3165	mitochondrial inner membrane protease subunit 1-like
111264992	V. jacobsoni	LOC111248077	LOC111264992	BEIS01000003.1	NW_019211456.1	chr3	34367200	34453372	86172	UDP-galactose transporter senju-like
111264780	V. jacobsoni	LOC111248279	LOC111264780	BEIS01000003.1	NW_019211456.1	chr3	34979934	35042028	62094	carbonic anhydrase 2-like
111269069	V. jacobsoni	LOC111248352	LOC111269069	BEIS01000003.1	NW_019211456.1	chr3	29862819	29881292	18473	protein Spindly-B-like
111268387	V. jacobsoni	LOC111248363	LOC111268387	BEIS01000001.1	NW_019211454.1	chr1	66556489	66567768	11279	peptidyl-prolyl cis-trans isomerase-like 3
111266276	V. jacobsoni	LOC111248417	LOC111266276	BEIS01000003.1	NW_019211456.1	chr3	35748626	35753023	4397	uncharacterized LOC111248417
111267752	V. jacobsoni	LOC111248451	LOC111267752	BEIS01000003.1	NW_019211456.1	chr3	40985049	40993923	8874	alpha-methylacyl-CoA racemase-like
111268065	V. jacobsoni	LOC111248645	LOC111268065	BEIS01000004.1	NW_019211457.1	chr4	52841798	52847616	5818	intraflagellar transport protein 81 homolog
111273222	V. jacobsoni	LOC111248658	LOC111273222	BEIS01000004.1	NW_019211457.1	chr4	13207083	13210622	3539	sister chromatid cohesion protein DCC1-like
111271815	V. jacobsoni	LOC111248833	LOC111271815	BEIS01000004.1	NW_019211457.1	chr4	822007	830910	8903	inactive hydroxysteroid dehydrogenase-like protein 1
111270040	V. jacobsoni	LOC111248953	LOC111270040	BEIS01000004.1	NW_019211457.1	chr4	42646814	42683314	36500	sialin-like
111267519	V. jacobsoni	LOC111249103	LOC111267519	BEIS01000001.1	NW_019211454.1	chr1	53236879	53506732	269853	leucine-rich repeat-containing protein 24-like
111269679	V. jacobsoni	LOC111249122	LOC111269679	BEIS01000004.1	NW_019211457.1	chr4	35248881	35283682	34801	calcium-dependent secretion activator-like
111263929	V. jacobsoni	LOC111249123	LOC111263929	BEIS01000004.1	NW_019211457.1	chr4	34606907	34640627	33720	alpha-actinin
111262868	V. jacobsoni	LOC111249222	LOC111262868	BEIS01000004.1	NW_019211457.1	chr4	44225173	44243761	18588	inositol hexakisphosphate and diphosphoinositol-pentakisphosphate kinase 2-like
111263370	V. jacobsoni	LOC111249261	LOC111263370	BEIS01000004.1	NW_019211457.1	chr4	48455151	48471053	15902	probable glutamate--tRNA ligase, mitochondrial
111269338	V. jacobsoni	LOC111249308	LOC111269338	BEIS01000004.1	NW_019211457.1	chr4	12400272	12404721	4449	transmembrane protein 203-like	transmembrane protein
111262580	V. jacobsoni	LOC111249468	LOC111262580	BEIS01000004.1	NW_019211457.1	chr4	38200562	38219519	18957	leukocyte elastase inhibitor-like
111265743	V. jacobsoni	LOC111249623	LOC111265743	BEIS01000004.1	NW_019211457.1	chr4	23971204	23992409	21205	myb-related protein B-like
111273729	V. jacobsoni	LOC111249712	LOC111273729	BEIS01000001.1	NW_019211454.1	chr1	11363239	11364745	1506	beta-1,3-galactosyltransferase 4-like
111262416	V. jacobsoni	LOC111249718	LOC111262416	BEIS01000004.1	NW_019211457.1	chr4	50143554	50184114	40560	uncharacterized LOC111249718
111260816	V. jacobsoni	LOC111249725	LOC111260816	BEIS01000001.1	NW_019211454.1	chr1	39314258	39318847	4589	replication factor C subunit 3-like
111265847	V. jacobsoni	LOC111249745	LOC111265847	BEIS01000004.1	NW_019211457.1	chr4	14181162	14201976	20814	mitogen-activated protein kinase 14-like
111270880	V. jacobsoni	LOC111249773	LOC111270880	BEIS01000004.1	NW_019211457.1	chr4	50709349	50718521	9172	tyrosine-protein phosphatase non-receptor type 12-like
111263322	V. jacobsoni	LOC111249790	LOC111263322	BEIS01000004.1	NW_019211457.1	chr4	18201003	18215488	14485	2-(3-amino-3-carboxypropyl)histidine synthase subunit 2-like
111267891	V. jacobsoni	LOC111249829	LOC111267891	BEIS01000004.1	NW_019211457.1	chr4	14961984	14974448	12464	UDP-glucose 4-epimerase-like
111264414	V. jacobsoni	LOC111249842	LOC111264414	BEIS01000004.1	NW_019211457.1	chr4	33152812	33295513	142701	forkhead box protein P1-like
111269829	V. jacobsoni	LOC111249984	LOC111269829	BEIS01000004.1	NW_019211457.1	chr4	27277036	27284598	7562	histone-lysine N-methyltransferase eggless-like
111265268	V. jacobsoni	LOC111250016	LOC111265268	BEIS01000004.1	NW_019211457.1	chr4	10800711	10828912	28201	ATP-dependent RNA helicase dbp2-like
111269382	V. jacobsoni	LOC111250177	LOC111269382	BEIS01000004.1	NW_019211457.1	chr4	23188564	23199473	10909	ATP-dependent RNA helicase vasa-like
111269392	V. jacobsoni	LOC111250301	LOC111269392	BEIS01000004.1	NW_019211457.1	chr4	23021222	23165716	144494	excitatory amino acid transporter 3-like
111265796	V. jacobsoni	LOC111250317	LOC111265796	BEIS01000004.1	NW_019211457.1	chr4	10186838	10291689	104851	ephrin-B1-like
111271961	V. jacobsoni	LOC111250345	LOC111271961	BEIS01000004.1	NW_019211457.1	chr4	8874057	8943327	69270	uncharacterized LOC111250345
111268884	V. jacobsoni	LOC111250369	LOC111268884	BEIS01000004.1	NW_019211457.1	chr4	24164302	24195670	31368	core-binding factor subunit beta-like
111267453	V. jacobsoni	LOC111250397	LOC111267453	BEIS01000004.1	NW_019211457.1	chr4	29287043	29341782	54739	guanylate cyclase 32E-like
111258745	V. jacobsoni	LOC111250436	LOC111258745	BEIS01000004.1	NW_019211457.1	chr4	9040928	9053124	12196	protein-serine O-palmitoleoyltransferase porcupine-like
111259697	V. jacobsoni	LOC111250482	LOC111259697	BEIS01000004.1	NW_019211457.1	chr4	20914220	20958098	43878	aromatic-L-amino-acid decarboxylase-like
111268472	V. jacobsoni	LOC111250510	LOC111268472	BEIS01000004.1	NW_019211457.1	chr4	5730440	5758565	28125	ATP-binding cassette sub-family A member 2-like	ABC gene family
111267046	V. jacobsoni	LOC111250630	LOC111267046	BEIS01000005.1	NW_019211458.1	chr5	5644883	5661916	17033	R3H and coiled-coil domain-containing protein 1-like
111262985	V. jacobsoni	LOC111250665	LOC111262985	BEIS01000005.1	NW_019211458.1	chr5	15977563	15985990	8427	kelch domain-containing protein 4-like
111266397	V. jacobsoni	LOC111250761	LOC111266397	BEIS01000005.1	NW_019211458.1	chr5	33496006	33507595	11589	solute carrier family 25 member 35-like
111261537	V. jacobsoni	LOC111250832	LOC111261537	BEIS01000005.1	NW_019211458.1	chr5	39332769	39339722	6953	elongation factor 1-delta-like
111270224	V. jacobsoni	LOC111250945	LOC111270224	BEIS01000005.1	NW_019211458.1	chr5	27576998	27605283	28285	calpain-C-like
111273608	V. jacobsoni	LOC111250983	LOC111273608	BEIS01000005.1	NW_019211458.1	chr5	14024978	14032053	7075	uncharacterized LOC111250983
111259499	V. jacobsoni	LOC111250991	LOC111259499	BEIS01000005.1	NW_019211458.1	chr5	9192217	9199850	7633	uncharacterized LOC111250991
111264027	V. jacobsoni	LOC111251007	LOC111264027	BEIS01000005.1	NW_019211458.1	chr5	1214287	1320132	105845	calsenilin-like
111267697	V. jacobsoni	LOC111251052	LOC111267697	BEIS01000005.1	NW_019211458.1	chr5	15422001	15425621	3620	deoxyribonuclease-2-like
111269112	V. jacobsoni	LOC111251059	LOC111269112	BEIS01000005.1	NW_019211458.1	chr5	33939482	33954347	14865	glutamate-gated chloride channel subunit beta-like
111270878	V. jacobsoni	LOC111251123	LOC111270878	BEIS01000005.1	NW_019211458.1	chr5	7388206	7397709	9503	pituitary homeobox homolog Ptx1-like
111264584	V. jacobsoni	LOC111251321	LOC111264584	BEIS01000005.1	NW_019211458.1	chr5	23627047	23676150	49103	protein Skeletor, isoforms B/C-like
111272478	V. jacobsoni	LOC111251345	LOC111272478	BEIS01000005.1	NW_019211458.1	chr5	26046145	26055206	9061	uncharacterized LOC111251345
111265553	V. jacobsoni	LOC111251527	LOC111265553	BEIS01000005.1	NW_019211458.1	chr5	30860105	30877516	17411	helicase POLQ-like
111263220	V. jacobsoni	LOC111251567	LOC111263220	BEIS01000005.1	NW_019211458.1	chr5	12377078	12385635	8557	PRKCA-binding protein-like
111263430	V. jacobsoni	LOC111251638	LOC111263430	BEIS01000005.1	NW_019211458.1	chr5	29273655	29302303	28648	rho-associated protein kinase 1-like
111273678	V. jacobsoni	LOC111251665	LOC111273678	BEIS01000001.1	NW_019211454.1	chr1	9610118	9620837	10719	uncharacterized LOC111251665
111271056	V. jacobsoni	LOC111251702	LOC111271056	BEIS01000005.1	NW_019211458.1	chr5	26733881	27062485	328604	inactive dipeptidyl peptidase 10-like
111272469	V. jacobsoni	LOC111251758	LOC111272469	BEIS01000001.1	NW_019211454.1	chr1	15085535	15095245	9710	translation initiation factor eIF-2B subunit gamma-like
111270763	V. jacobsoni	LOC111251785	LOC111270763	BEIS01000005.1	NW_019211458.1	chr5	41640198	41651105	10907	mediator of RNA polymerase II transcription subunit 16-like
111266205	V. jacobsoni	LOC111251882	LOC111266205	BEIS01000005.1	NW_019211458.1	chr5	21410138	21551323	141185	octopamine receptor beta-2R-like
111271090	V. jacobsoni	LOC111251989	LOC111271090	BEIS01000005.1	NW_019211458.1	chr5	16271766	16277560	5794	threonine--tRNA ligase, cytoplasmic-like
111260006	V. jacobsoni	LOC111251999	LOC111260006	BEIS01000005.1	NW_019211458.1	chr5	8011129	8015515	4386	vitamin K epoxide reductase complex subunit 1-like
111268910	V. jacobsoni	LOC111252010	LOC111268910	BEIS01000005.1	NW_019211458.1	chr5	1866602	2120815	254213	complexin-like
111259503	V. jacobsoni	LOC111252014	LOC111259503	BEIS01000005.1	NW_019211458.1	chr5	31846057	31864007	17950	clusterin-associated protein 1 homolog
111269291	V. jacobsoni	LOC111252022	LOC111269291	BEIS01000005.1	NW_019211458.1	chr5	11274907	11398665	123758	RNA binding protein fox-1 homolog 2-like
111259823	V. jacobsoni	LOC111252026	LOC111259823	BEIS01000005.1	NW_019211458.1	chr5	16808220	16812951	4731	carbonyl reductase [NADPH] 1-like
111272209	V. jacobsoni	LOC111252152	LOC111272209	BEIS01000001.1	NW_019211454.1	chr1	18292600	18295468	2868	ubiquitin-related modifier 1-like
111271588	V. jacobsoni	LOC111252465	LOC111271588	BEIS01000006.1	NW_019211459.1	chr6	21079121	21086646	7525	uncharacterized LOC111252465
111262504	V. jacobsoni	LOC111252518	LOC111262504	BEIS01000001.1	NW_019211454.1	chr1	76053370	76103693	50323	uncharacterized LOC111252518
111265704	V. jacobsoni	LOC111252580	LOC111265704	BEIS01000001.1	NW_019211454.1	chr1	42380263	42393087	12824	cytochrome P450 302a1, mitochondrial-like	Possible ecdysteroids pathway
111273224	V. jacobsoni	LOC111252609	LOC111273224	BEIS01000006.1	NW_019211459.1	chr6	15844330	15847196	2866	uncharacterized LOC111252609
111265904	V. jacobsoni	LOC111252617	LOC111265904	BEIS01000006.1	NW_019211459.1	chr6	4188617	4195119	6502	uncharacterized LOC111252617
111266660	V. jacobsoni	LOC111252631	LOC111266660	BEIS01000006.1	NW_019211459.1	chr6	8775047	8796239	21192	kinase suppressor of Ras 2-like
111270476	V. jacobsoni	LOC111252735	LOC111270476	BEIS01000006.1	NW_019211459.1	chr6	26475890	26483061	7171	transcription factor SPT20 homolog
111267230	V. jacobsoni	LOC111252770	LOC111267230	BEIS01000001.1	NW_019211454.1	chr1	59417680	59421523	3843	asparagine--tRNA ligase-like
111263042	V. jacobsoni	LOC111252781	LOC111263042	BEIS01000006.1	NW_019211459.1	chr6	27230423	27238868	8445	peptidyl-prolyl cis-trans isomerase B-like
111266022	V. jacobsoni	LOC111252810	LOC111266022	BEIS01000006.1	NW_019211459.1	chr6	28382498	28401722	19224	transcription factor Sp3-like
111265460	V. jacobsoni	LOC111252835	LOC111265460	BEIS01000006.1	NW_019211459.1	chr6	27634231	27650524	16293	transcription factor E2F6-like
111265488	V. jacobsoni	LOC111252846	LOC111265488	BEIS01000006.1	NW_019211459.1	chr6	28043415	28050001	6586	transmembrane emp24 domain-containing protein 1-like	transmembrane protein
111271909	V. jacobsoni	LOC111252880	LOC111271909	BEIS01000006.1	NW_019211459.1	chr6	16776285	16791126	14841	thioredoxin reductase 2, mitochondrial-like
111263722	V. jacobsoni	LOC111252936	LOC111263722	BEIS01000006.1	NW_019211459.1	chr6	3981972	4003218	21246	POU domain protein 2-like
111259917	V. jacobsoni	LOC111252961	LOC111259917	BEIS01000006.1	NW_019211459.1	chr6	12165463	12179724	14261	transcription initiation factor IIA subunit 1-like
111261755	V. jacobsoni	LOC111252973	LOC111261755	BEIS01000001.1	NW_019211454.1	chr1	14032909	14038211	5302	putative glutathione-specific gamma-glutamylcyclotransferase 2
111271433	V. jacobsoni	LOC111253188	LOC111271433	BEIS01000006.1	NW_019211459.1	chr6	24092616	24112577	19961	cytochrome P450 315a1, mitochondrial-like	Possible ecdysteroids pathway
111272043	V. jacobsoni	LOC111253278	LOC111272043	BEIS01000006.1	NW_019211459.1	chr6	5473540	5501908	28368	SKI family transcriptional corepressor 1 homolog-B-like
111267073	V. jacobsoni	LOC111253344	LOC111267073	BEIS01000006.1	NW_019211459.1	chr6	11786431	11805433	19002	von Willebrand factor A domain-containing protein 8-like
111269720	V. jacobsoni	LOC111253385	LOC111269720	BEIS01000006.1	NW_019211459.1	chr6	27548034	27559442	11408	uncharacterized LOC111253385
111268186	V. jacobsoni	LOC111253428	LOC111268186	BEIS01000001.1	NW_019211454.1	chr1	10108384	10122950	14566	saccharopine dehydrogenase-like oxidoreductase
111266369	V. jacobsoni	LOC111253463	LOC111266369	BEIS01000006.1	NW_019211459.1	chr6	25684885	25744470	59585	E3 ubiquitin-protein ligase AMFR-like
111266707	V. jacobsoni	LOC111253601	LOC111266707	BEIS01000001.1	NW_019211454.1	chr1	44635831	44644665	8834	kinesin-like protein KIF2A
111273642	V. jacobsoni	LOC111253639	LOC111273642	BEIS01000007.1	NW_019211460.1	chr7	32963671	32975473	11802	peroxisomal N(1)-acetyl-spermine/spermidine oxidase-like
111263618	V. jacobsoni	LOC111253726	LOC111263618	BEIS01000007.1	NW_019211460.1	chr7	38318324	38323882	5558	isoleucine--tRNA ligase, mitochondrial-like
111265798	V. jacobsoni	LOC111253737	LOC111265798	BEIS01000007.1	NW_019211460.1	chr7	1934175	1946858	12683	PQ-loop repeat-containing protein 1-like
111271163	V. jacobsoni	LOC111253758	LOC111271163	BEIS01000007.1	NW_019211460.1	chr7	28253397	28303655	50258	transmembrane protein 131-like	transmembrane protein
111258947	V. jacobsoni	LOC111253817	LOC111258947	BEIS01000007.1	NW_019211460.1	chr7	35160759	35190366	29607	hexokinase-2-like
111259414	V. jacobsoni	LOC111253852	LOC111259414	BEIS01000007.1	NW_019211460.1	chr7	21674579	21683171	8592	uncharacterized aarF domain-containing protein kinase 1-like
111259404	V. jacobsoni	LOC111253932	LOC111259404	BEIS01000007.1	NW_019211460.1	chr7	1573298	1606636	33338	glutathione S-transferase 4-like	Glutathione-S-transferase
111272656	V. jacobsoni	LOC111253982	LOC111272656	BEIS01000001.1	NW_019211454.1	chr1	40427167	40435028	7861	uncharacterized LOC111253982
111267317	V. jacobsoni	LOC111253991	LOC111267317	BEIS01000001.1	NW_019211454.1	chr1	6212368	6322666	110298	Down syndrome cell adhesion molecule-like protein Dscam2
111271837	V. jacobsoni	LOC111254118	LOC111271837	BEIS01000007.1	NW_019211460.1	chr7	13104336	13138222	33886	plexin-B-like
111262775	V. jacobsoni	LOC111254182	LOC111262775	BEIS01000007.1	NW_019211460.1	chr7	36827926	36841141	13215	lupus La protein homolog B-like
111259970	V. jacobsoni	LOC111254204	LOC111259970	BEIS01000007.1	NW_019211460.1	chr7	1302473	1312829	10356	uncharacterized LOC111254204
111270001	V. jacobsoni	LOC111254289	LOC111270001	BEIS01000007.1	NW_019211460.1	chr7	22405042	22418227	13185	probable ATP-dependent RNA helicase ddx17
111261985	V. jacobsoni	LOC111254304	LOC111261985	BEIS01000007.1	NW_019211460.1	chr7	23515242	23516498	1256	iron-sulfur cluster assembly 2 homolog, mitochondrial-like
111261900	V. jacobsoni	LOC111254481	LOC111261900	BEIS01000007.1	NW_019211460.1	chr7	31720288	31748325	28037	bone morphogenetic protein 2-B-like
111262953	V. jacobsoni	LOC111254503	LOC111262953	BEIS01000007.1	NW_019211460.1	chr7	36888320	36893443	5123	protein HEXIM1-like
111262019	V. jacobsoni	LOC111254555	LOC111262019	BEIS01000007.1	NW_019211460.1	chr7	3046057	3055454	9397	histone H4 transcription factor-like
111259328	V. jacobsoni	LOC111254607	LOC111259328	BEIS01000007.1	NW_019211460.1	chr7	6809076	6829844	20768	putative phosphoenolpyruvate synthase
111259329	V. jacobsoni	LOC111254608	LOC111259329	BEIS01000007.1	NW_019211460.1	chr7	6785033	6796648	11615	adenosine kinase 2-like
111259744	V. jacobsoni	LOC111254646	LOC111259744	BEIS01000007.1	NW_019211460.1	chr7	37802607	37804831	2224	ragulator complex protein LAMTOR4-like
111263878	V. jacobsoni	LOC111254658	LOC111263878	BEIS01000007.1	NW_019211460.1	chr7	21604654	21610190	5536	methyltransferase-like protein 7A
111262363	V. jacobsoni	LOC111254694	LOC111262363	BEIS01000007.1	NW_019211460.1	chr7	26849315	26854437	5122	histone-lysine N-methyltransferase ASH1L-like
111263102	V. jacobsoni	LOC111254721	LOC111263102	BEIS01000007.1	NW_019211460.1	chr7	15440310	15461096	20786	sn1-specific diacylglycerol lipase beta-like
111260692	V. jacobsoni	LOC111254858	LOC111260692	BEIS01000007.1	NW_019211460.1	chr7	30359285	30370075	10790	F-box/LRR-repeat protein 7-like
111260991	V. jacobsoni	LOC111254876	LOC111260991	BEIS01000007.1	NW_019211460.1	chr7	33105027	33141140	36113	uncharacterized LOC111254876
111268754	V. jacobsoni	LOC111254880	LOC111268754	BEIS01000007.1	NW_019211460.1	chr7	34719491	34730287	10796	DDB1- and CUL4-associated factor 11-like
111263400	V. jacobsoni	LOC111254898	LOC111263400	BEIS01000007.1	NW_019211460.1	chr7	7443693	7479954	36261	tubulin alpha-1A chain-like
111260683	V. jacobsoni	LOC111254910	LOC111260683	BEIS01000007.1	NW_019211460.1	chr7	30381018	30422916	41898	carnitine O-palmitoyltransferase 1, muscle isoform-like
111267228	V. jacobsoni	LOC111254917	LOC111267228	BEIS01000007.1	NW_019211460.1	chr7	841062	876331	35269	unconventional myosin-IXb-like
111260684	V. jacobsoni	LOC111255009	LOC111260684	BEIS01000007.1	NW_019211460.1	chr7	30430394	30444384	13990	double-stranded RNA-specific editase 1-like
111260958	V. jacobsoni	LOC111255035	LOC111260958	BEIS01000007.1	NW_019211460.1	chr7	24535166	25093437	558271	uncharacterized LOC111255035
111259625	V. jacobsoni	LOC111255226	LOC111259625	BEIS01001305.1		BEIS01001305.1	32606	70059	37453	uncharacterized LOC111255226
111264964	V. jacobsoni	LOC111255269	LOC111264964	BEIS01000001.1	NW_019211454.1	chr1	43200907	43366049	165142	irregular chiasm C-roughest protein-like
111260246	V. jacobsoni	LOC111255270	LOC111260246	BEIS01000001.1	NW_019211454.1	chr1	26441495	26457485	15990	tyrosine aminotransferase-like
111266466	V. jacobsoni	LOC111255291	LOC111266466	BEIS01000001.1	NW_019211454.1	chr1	10663677	10672126	8449	insulin-degrading enzyme-like
111267160	V. jacobsoni	LOC111255378	LOC111267160	BEIS01000001.1	NW_019211454.1	chr1	29522574	29531785	9211	scavenger receptor class B member 1-like	sensory neuron membrane protein
111269455	V. jacobsoni	LOC111255445	LOC111269455	BEIS01000001.1	NW_019211454.1	chr1	35958955	35998248	39293	LIM/homeobox protein Lhx3-like
111260751	V. jacobsoni	LOC111255514	LOC111260751	BEIS01000001.1	NW_019211454.1	chr1	45537140	45544419	7279	E3 ubiquitin-protein ligase RNF25-like
111260748	V. jacobsoni	LOC111255525	LOC111260748	BEIS01000001.1	NW_019211454.1	chr1	45610487	45615917	5430	uncharacterized LOC111255525
111265709	V. jacobsoni	LOC111255616	LOC111265709	BEIS01000001.1	NW_019211454.1	chr1	42686138	42695896	9758	microtubule-associated serine/threonine-protein kinase 3-like
111242789	Varroa ancestral branch	LOC111242789	-	BEIS01000001.1	NW_019211454.1	chr1	24057324	24090736	33412	uncharacterized LOC111242789
111243470	Varroa ancestral branch	LOC111243470	-	BEIS01000001.1	NW_019211454.1	chr1	52986457	52999618	13161	myosin heavy chain, muscle-like
111244134	Varroa ancestral branch	LOC111244134	-	BEIS01000002.1	NW_019211455.1	chr2	1338499	1361979	23480	laminin subunit alpha-1-like
111244516	Varroa ancestral branch	LOC111244516	-	BEIS01000002.1	NW_019211455.1	chr2	20661391	20823218	161827	uncharacterized LOC111244516
111244625	Varroa ancestral branch	LOC111244625	-	BEIS01000002.1	NW_019211455.1	chr2	57387172	57411002	23830	circumsporozoite protein-like
111244800	Varroa ancestral branch	LOC111244800	-	BEIS01000002.1	NW_019211455.1	chr2	46009853	46011680	1827	cinnamoyl-CoA reductase 2-like
111245550	Varroa ancestral branch	LOC111245550	-	BEIS01000001.1	NW_019211454.1	chr1	22279411	22287461	8050	clathrin light chain-like
111245892	Varroa ancestral branch	LOC111245892	-	BEIS01000002.1	NW_019211455.1	chr2	49965733	49993157	27424	sodium- and chloride-dependent GABA transporter 1-like	GABA-gated ion channels
111246035	Varroa ancestral branch	LOC111246035	-	BEIS01000001.1	NW_019211454.1	chr1	71249757	71318429	68672	rab11 family-interacting protein 3-like
111246560	Varroa ancestral branch	LOC111246560	-	BEIS01000003.1	NW_019211456.1	chr3	38106376	38119196	12820	uncharacterized LOC111246560
111246726	Varroa ancestral branch	LOC111246726	-	BEIS01000003.1	NW_019211456.1	chr3	10623635	10629797	6162	leukotriene A-4 hydrolase-like
111246834	Varroa ancestral branch	LOC111246834	-	BEIS01000003.1	NW_019211456.1	chr3	20351211	20371319	20108	cytochrome b5 reductase 4-like
111247316	Varroa ancestral branch	LOC111247316	-	BEIS01000001.1	NW_019211454.1	chr1	12461599	12473987	12388	eukaryotic peptide chain release factor GTP-binding subunit ERF3A-like
111247702	Varroa ancestral branch	LOC111247702	-	BEIS01000003.1	NW_019211456.1	chr3	33960475	33970945	10470	puromycin-sensitive aminopeptidase-like
111248781	Varroa ancestral branch	LOC111248781	-	BEIS01000001.1	NW_019211454.1	chr1	49534489	49556604	22115	hepatoma-derived growth factor-related protein 2-like
111249510	Varroa ancestral branch	LOC111249510	-	BEIS01000004.1	NW_019211457.1	chr4	49980567	49992942	12375	protein lin-9 homolog
111249737	Varroa ancestral branch	LOC111249737	-	BEIS01000004.1	NW_019211457.1	chr4	18287019	18298266	11247	crustacean hyperglycemic hormones 3-like
111250139	Varroa ancestral branch	LOC111250139	-	BEIS01000004.1	NW_019211457.1	chr4	48638102	48660465	22363	cAMP-dependent protein kinase regulatory subunit-like
111250366	Varroa ancestral branch	LOC111250366	-	BEIS01000001.1	NW_019211454.1	chr1	69404418	69426790	22372	arf-GAP domain and FG repeat-containing protein 1-like
111250675	Varroa ancestral branch	LOC111250675	-	BEIS01000005.1	NW_019211458.1	chr5	677774	682917	5143	uncharacterized LOC111250675
111250992	Varroa ancestral branch	LOC111250992	-	BEIS01000005.1	NW_019211458.1	chr5	9189446	9192244	2798	proteasome activator complex subunit 3-like
111251217	Varroa ancestral branch	LOC111251217	-	BEIS01000005.1	NW_019211458.1	chr5	16614763	16625882	11119	uncharacterized LOC111251217
111251342	Varroa ancestral branch	LOC111251342	-	BEIS01000005.1	NW_019211458.1	chr5	40714220	40720773	6553	trypsin alpha-3-like
111251403	Varroa ancestral branch	LOC111251403	-	BEIS01000001.1	NW_019211454.1	chr1	20138165	20164833	26668	delta-aminolevulinic acid dehydratase-like
111251446	Varroa ancestral branch	LOC111251446	-	BEIS01000005.1	NW_019211458.1	chr5	31879191	31886836	7645	splicing factor 3B subunit 2-like
111252478	Varroa ancestral branch	LOC111252478	-	BEIS01000006.1	NW_019211459.1	chr6	16107276	16123196	15920	mitogen-activated protein kinase 1-like
111252519	Varroa ancestral branch	LOC111252519	-	BEIS01000006.1	NW_019211459.1	chr6	13275319	13305257	29938	mucin-19-like
111252867	Varroa ancestral branch	LOC111252867	-	BEIS01000001.1	NW_019211454.1	chr1	44282916	44338285	55369	mucin-5AC-like
111252936	Varroa ancestral branch	LOC111252936	-	BEIS01000006.1	NW_019211459.1	chr6	3981972	4003218	21246	POU domain protein 2-like
111253278	Varroa ancestral branch	LOC111253278	-	BEIS01000006.1	NW_019211459.1	chr6	5473540	5501908	28368	SKI family transcriptional corepressor 1 homolog-B-like
111253694	Varroa ancestral branch	LOC111253694	-	BEIS01000007.1	NW_019211460.1	chr7	21615350	21619513	4163	gastrula zinc finger protein XlCGF8.2DB-like
111253794	Varroa ancestral branch	LOC111253794	-	BEIS01000007.1	NW_019211460.1	chr7	21759546	21774156	14610	dynactin subunit 1-like
111253887	Varroa ancestral branch	LOC111253887	-	BEIS01000007.1	NW_019211460.1	chr7	11572928	11600972	28044	progestin and adipoQ receptor family member 3-like
111254064	Varroa ancestral branch	LOC111254064	-	BEIS01000007.1	NW_019211460.1	chr7	742230	802743	60513	band 3 anion transport protein-like
111254208	Varroa ancestral branch	LOC111254208	-	BEIS01000001.1	NW_019211454.1	chr1	13677007	13735360	58353	putative GPI-anchored protein pfl2
111254322	Varroa ancestral branch	LOC111254322	-	BEIS01000007.1	NW_019211460.1	chr7	30553582	30570004	16422	uncharacterized LOC111254322
111254487	Varroa ancestral branch	LOC111254487	-	BEIS01000007.1	NW_019211460.1	chr7	33662513	33664437	1924	chymotrypsin-like elastase family member 2A
111254797	Varroa ancestral branch	LOC111254797	-	BEIS01000007.1	NW_019211460.1	chr7	30778461	30810597	32136	ribose-5-phosphate isomerase-like
111255167	Varroa ancestral branch	LOC111255167	-	BEIS01000859.1	BEIS01000859.1		13186	34523	21337	canalicular multispecific organic anion transporter 1-like
111255319	Varroa ancestral branch	LOC111255319	-	BEIS01000001.1	NW_019211454.1	chr1	54118552	54130288	11736	dentin sialophosphoprotein-like
