# Supplementary material for: Divergent evolutionary trajectories following speciation in two ectoparasitic honey bee mites
Source: Commun Biol. 2019 Oct 1;2:357. doi: 10.1038/s42003-019-0606-0 (PMC6773775; doi:10.1038/s42003-019-0606-0)
Supplement: Supplementary file 6 — Supplementary Data 4 [file 42003_2019_606_MOESM6_ESM.xlsx]

## Sheet: Supplementary table 4
Order	Species	Ontology	GOBPI	Pvalue	OddsRatio	ExpCount	Count	Size	Term
1	V. destructor	BP	GO:0003254	0.000502023	29.7923	0.175627	3	7	regulation of membrane depolarization
2	V. destructor	BP	GO:0051899	0.00116114	19.8538	0.225806	3	9	membrane depolarization
3	V. destructor	BP	GO:0097306	0.00219822	14.8846	0.275986	3	11	cellular response to alcohol
4	V. destructor	BP	GO:0042391	0.00272469	7.9814	0.602151	4	24	regulation of membrane potential
5	V. destructor	BP	GO:0042670	0.00594542	26.285	0.125448	2	5	retinal cone cell differentiation
6	V. destructor	BP	GO:0046549	0.00594542	26.285	0.125448	2	5	retinal cone cell development
7	V. destructor	BP	GO:0010506	0.00881705	5.49479	0.827957	4	33	regulation of autophagy
8	V. destructor	BP	GO:0060219	0.01208	15.7649	0.175627	2	7	camera-type eye photoreceptor cell differentiation
9	V. destructor	BP	GO:0006629	0.0133463	2.08525	7.27599	14	290	lipid metabolic process
10	V. destructor	BP	GO:0036314	0.0158438	13.1349	0.200717	2	8	response to sterol
11	V. destructor	BP	GO:0036315	0.0158438	13.1349	0.200717	2	8	cellular response to sterol
12	V. destructor	BP	GO:0048878	0.0193154	3.04336	2.13262	6	85	chemical homeostasis
13	V. destructor	BP	GO:0045292	0.0200389	11.2563	0.225806	2	9	mRNA cis splicing, via spliceosome
14	V. destructor	BP	GO:0050801	0.0202652	3.44154	1.58065	5	63	ion homeostasis
15	V. destructor	BP	GO:0006885	0.0246415	9.84733	0.250896	2	10	regulation of pH
16	V. destructor	BP	GO:0055067	0.0246415	9.84733	0.250896	2	10	monovalent inorganic cation homeostasis
17	V. destructor	BP	GO:1901655	0.0246415	9.84733	0.250896	2	10	cellular response to ketone
18	V. destructor	BP	GO:0034727	0.0250896	Inf	0.0250896	1	1	piecemeal microautophagy of the nucleus
19	V. destructor	BP	GO:0016237	0.0250896	Inf	0.0250896	1	1	lysosomal microautophagy
20	V. destructor	BP	GO:1902570	0.0250896	Inf	0.0250896	1	1	protein localization to nucleolus
21	V. destructor	BP	GO:0022615	0.0250896	Inf	0.0250896	1	1	protein to membrane docking
22	V. destructor	BP	GO:0055011	0.0250896	Inf	0.0250896	1	1	atrial cardiac muscle cell differentiation
23	V. destructor	BP	GO:0055014	0.0250896	Inf	0.0250896	1	1	atrial cardiac muscle cell development
24	V. destructor	BP	GO:0055015	0.0250896	Inf	0.0250896	1	1	ventricular cardiac muscle cell development
25	V. destructor	BP	GO:0006919	0.0250896	Inf	0.0250896	1	1	activation of cysteine-type endopeptidase activity involved in apoptotic process
26	V. destructor	BP	GO:0036446	0.0250896	Inf	0.0250896	1	1	myofibroblast differentiation
27	V. destructor	BP	GO:0071361	0.0250896	Inf	0.0250896	1	1	cellular response to ethanol
28	V. destructor	BP	GO:0051902	0.0250896	Inf	0.0250896	1	1	negative regulation of mitochondrial depolarization
29	V. destructor	BP	GO:0071447	0.0250896	Inf	0.0250896	1	1	cellular response to hydroperoxide
30	V. destructor	BP	GO:0048203	0.0250896	Inf	0.0250896	1	1	vesicle targeting, trans-Golgi to endosome
31	V. destructor	BP	GO:0001757	0.0250896	Inf	0.0250896	1	1	somite specification
32	V. destructor	BP	GO:0007406	0.0250896	Inf	0.0250896	1	1	negative regulation of neuroblast proliferation
33	V. destructor	BP	GO:0033194	0.0250896	Inf	0.0250896	1	1	response to hydroperoxide
34	V. destructor	BP	GO:0070593	0.0250896	Inf	0.0250896	1	1	dendrite self-avoidance
35	V. destructor	BP	GO:0010587	0.0250896	Inf	0.0250896	1	1	miRNA catabolic process
36	V. destructor	BP	GO:2000407	0.0250896	Inf	0.0250896	1	1	regulation of T cell extravasation
37	V. destructor	BP	GO:2000409	0.0250896	Inf	0.0250896	1	1	positive regulation of T cell extravasation
38	V. destructor	BP	GO:2000786	0.0250896	Inf	0.0250896	1	1	positive regulation of autophagosome assembly
39	V. destructor	BP	GO:0010940	0.0250896	Inf	0.0250896	1	1	positive regulation of necrotic cell death
40	V. destructor	BP	GO:0021942	0.0250896	Inf	0.0250896	1	1	radial glia guided migration of Purkinje cell
41	V. destructor	BP	GO:1904180	0.0250896	Inf	0.0250896	1	1	negative regulation of membrane depolarization
42	V. destructor	BP	GO:0072702	0.0250896	Inf	0.0250896	1	1	response to methyl methanesulfonate
43	V. destructor	BP	GO:0072703	0.0250896	Inf	0.0250896	1	1	cellular response to methyl methanesulfonate
44	V. destructor	BP	GO:1904760	0.0250896	Inf	0.0250896	1	1	regulation of myofibroblast differentiation
45	V. destructor	BP	GO:1904761	0.0250896	Inf	0.0250896	1	1	negative regulation of myofibroblast differentiation
46	V. destructor	BP	GO:1904751	0.0250896	Inf	0.0250896	1	1	positive regulation of protein localization to nucleolus
47	V. destructor	BP	GO:1904749	0.0250896	Inf	0.0250896	1	1	regulation of protein localization to nucleolus
48	V. destructor	BP	GO:0002691	0.0250896	Inf	0.0250896	1	1	regulation of cellular extravasation
49	V. destructor	BP	GO:0002693	0.0250896	Inf	0.0250896	1	1	positive regulation of cellular extravasation
50	V. destructor	BP	GO:0072683	0.0250896	Inf	0.0250896	1	1	T cell extravasation
51	V. destructor	BP	GO:0044090	0.0250896	Inf	0.0250896	1	1	positive regulation of vacuole organization
52	V. destructor	BP	GO:0035621	0.0250896	Inf	0.0250896	1	1	ER to Golgi ceramide transport
53	V. destructor	BP	GO:0035627	0.0250896	Inf	0.0250896	1	1	ceramide transport
54	V. destructor	BP	GO:0045123	0.0250896	Inf	0.0250896	1	1	cellular extravasation
55	V. destructor	BP	GO:0071396	0.0272338	3.1653	1.70609	5	68	cellular response to lipid
56	V. destructor	BP	GO:0022898	0.0291046	4.94615	0.677419	3	27	regulation of transmembrane transporter activity
57	V. destructor	BP	GO:0032412	0.0291046	4.94615	0.677419	3	27	regulation of ion transmembrane transporter activity
58	V. destructor	BP	GO:0032409	0.0291046	4.94615	0.677419	3	27	regulation of transporter activity
59	V. destructor	BP	GO:0051607	0.0296289	8.75148	0.275986	2	11	defense response to virus
60	V. destructor	BP	GO:0009893	0.030581	1.89836	7.32616	13	292	positive regulation of metabolic process
61	V. destructor	BP	GO:0010942	0.0336144	3.53006	1.22939	4	49	positive regulation of cell death
62	V. destructor	BP	GO:0031325	0.0340034	1.91866	6.67384	12	266	positive regulation of cellular metabolic process
63	V. destructor	BP	GO:0007010	0.0343231	2.0515	5.19355	10	207	cytoskeleton organization
64	V. destructor	BP	GO:0010508	0.0349792	7.87481	0.301075	2	12	positive regulation of autophagy
65	V. destructor	BP	GO:1904062	0.0382717	4.39402	0.752688	3	30	regulation of cation transmembrane transport
66	V. destructor	BP	GO:0097190	0.0405744	3.30749	1.30466	4	52	apoptotic signaling pathway
67	V. destructor	BP	GO:0000045	0.0406713	7.15753	0.326165	2	13	autophagosome assembly
68	V. destructor	BP	GO:1905037	0.0406713	7.15753	0.326165	2	13	autophagosome organization
69	V. destructor	BP	GO:0009615	0.0406713	7.15753	0.326165	2	13	response to virus
70	V. destructor	BP	GO:0034314	0.0406713	7.15753	0.326165	2	13	Arp2/3 complex-mediated actin nucleation
71	V. destructor	BP	GO:0030036	0.0411164	2.31726	3.21147	7	128	actin cytoskeleton organization
72	V. destructor	BP	GO:0032502	0.0414825	1.52571	18.4659	26	736	developmental process
73	V. destructor	BP	GO:0034765	0.0416173	4.23626	0.777778	3	31	regulation of ion transmembrane transport
74	V. destructor	BP	GO:0030029	0.0426004	2.29781	3.23656	7	129	actin filament-based process
75	V. destructor	BP	GO:0010721	0.0451054	4.08939	0.802867	3	32	negative regulation of cell development
76	V. destructor	BP	GO:0019915	0.046685	6.5598	0.351254	2	14	lipid storage
77	V. destructor	BP	GO:0045088	0.0487342	3.95231	0.827957	3	33	regulation of innate immune response
78	V. destructor	BP	GO:0002902	0.0495543	39.1439	0.0501792	1	2	regulation of B cell apoptotic process
79	V. destructor	BP	GO:0002903	0.0495543	39.1439	0.0501792	1	2	negative regulation of B cell apoptotic process
80	V. destructor	BP	GO:0032467	0.0495543	39.1439	0.0501792	1	2	positive regulation of cytokinesis
81	V. destructor	BP	GO:0051781	0.0495543	39.1439	0.0501792	1	2	positive regulation of cell division
82	V. destructor	BP	GO:0034644	0.0495543	39.1439	0.0501792	1	2	cellular response to UV
83	V. destructor	BP	GO:0055012	0.0495543	39.1439	0.0501792	1	2	ventricular cardiac muscle cell differentiation
84	V. destructor	BP	GO:0051882	0.0495543	39.1439	0.0501792	1	2	mitochondrial depolarization
85	V. destructor	BP	GO:0006995	0.0495543	39.1439	0.0501792	1	2	cellular response to nitrogen starvation
86	V. destructor	BP	GO:0060368	0.0495543	39.1439	0.0501792	1	2	regulation of Fc receptor mediated stimulatory signaling pathway
87	V. destructor	BP	GO:0051900	0.0495543	39.1439	0.0501792	1	2	regulation of mitochondrial depolarization
88	V. destructor	BP	GO:0032954	0.0495543	39.1439	0.0501792	1	2	regulation of cytokinetic process
89	V. destructor	BP	GO:0048102	0.0495543	39.1439	0.0501792	1	2	autophagic cell death
90	V. destructor	BP	GO:1903490	0.0495543	39.1439	0.0501792	1	2	positive regulation of mitotic cytokinesis
91	V. destructor	BP	GO:1903471	0.0495543	39.1439	0.0501792	1	2	regulation of mitotic actomyosin contractile ring contraction
92	V. destructor	BP	GO:1903473	0.0495543	39.1439	0.0501792	1	2	positive regulation of mitotic actomyosin contractile ring contraction
93	V. destructor	BP	GO:1903436	0.0495543	39.1439	0.0501792	1	2	regulation of mitotic cytokinetic process
94	V. destructor	BP	GO:1903438	0.0495543	39.1439	0.0501792	1	2	positive regulation of mitotic cytokinetic process
95	V. destructor	BP	GO:0033003	0.0495543	39.1439	0.0501792	1	2	regulation of mast cell activation
96	V. destructor	BP	GO:0001783	0.0495543	39.1439	0.0501792	1	2	B cell apoptotic process
97	V. destructor	BP	GO:0000395	0.0495543	39.1439	0.0501792	1	2	mRNA 5'-splice site recognition
98	V. destructor	BP	GO:0071816	0.0495543	39.1439	0.0501792	1	2	tail-anchored membrane protein insertion into ER membrane
99	V. destructor	BP	GO:1900025	0.0495543	39.1439	0.0501792	1	2	negative regulation of substrate adhesion-dependent cell spreading
100	V. destructor	BP	GO:0070782	0.0495543	39.1439	0.0501792	1	2	phosphatidylserine exposure on apoptotic cell surface
101	V. destructor	BP	GO:0021795	0.0495543	39.1439	0.0501792	1	2	cerebral cortex cell migration
102	V. destructor	BP	GO:0021799	0.0495543	39.1439	0.0501792	1	2	cerebral cortex radially oriented cell migration
103	V. destructor	BP	GO:0021885	0.0495543	39.1439	0.0501792	1	2	forebrain cell migration
104	V. destructor	BP	GO:0010586	0.0495543	39.1439	0.0501792	1	2	miRNA metabolic process
105	V. destructor	BP	GO:0021535	0.0495543	39.1439	0.0501792	1	2	cell migration in hindbrain
106	V. destructor	BP	GO:2000401	0.0495543	39.1439	0.0501792	1	2	regulation of lymphocyte migration
107	V. destructor	BP	GO:2000403	0.0495543	39.1439	0.0501792	1	2	positive regulation of lymphocyte migration
108	V. destructor	BP	GO:2000404	0.0495543	39.1439	0.0501792	1	2	regulation of T cell migration
109	V. destructor	BP	GO:2000406	0.0495543	39.1439	0.0501792	1	2	positive regulation of T cell migration
110	V. destructor	BP	GO:1900182	0.0495543	39.1439	0.0501792	1	2	positive regulation of protein localization to nucleus
111	V. destructor	BP	GO:0031146	0.0495543	39.1439	0.0501792	1	2	SCF-dependent proteasomal ubiquitin-dependent protein catabolic process
112	V. destructor	BP	GO:0021932	0.0495543	39.1439	0.0501792	1	2	hindbrain radial glia guided cell migration
113	V. destructor	BP	GO:2000574	0.0495543	39.1439	0.0501792	1	2	regulation of microtubule motor activity
114	V. destructor	BP	GO:0040024	0.0495543	39.1439	0.0501792	1	2	dauer larval development
115	V. destructor	BP	GO:0043562	0.0495543	39.1439	0.0501792	1	2	cellular response to nitrogen levels
116	V. destructor	BP	GO:2000647	0.0495543	39.1439	0.0501792	1	2	negative regulation of stem cell proliferation
117	V. destructor	BP	GO:0022029	0.0495543	39.1439	0.0501792	1	2	telencephalon cell migration
118	V. destructor	BP	GO:0031991	0.0495543	39.1439	0.0501792	1	2	regulation of actomyosin contractile ring contraction
119	V. destructor	BP	GO:0031952	0.0495543	39.1439	0.0501792	1	2	regulation of protein autophosphorylation
120	V. destructor	BP	GO:0045048	0.0495543	39.1439	0.0501792	1	2	protein insertion into ER membrane
121	V. destructor	BP	GO:1902412	0.0495543	39.1439	0.0501792	1	2	regulation of mitotic cytokinesis
122	V. destructor	BP	GO:1902404	0.0495543	39.1439	0.0501792	1	2	mitotic actomyosin contractile ring contraction
123	V. destructor	BP	GO:0072676	0.0495543	39.1439	0.0501792	1	2	lymphocyte migration
124	V. destructor	BP	GO:0072678	0.0495543	39.1439	0.0501792	1	2	T cell migration
125	V. destructor	BP	GO:0034199	0.0495543	39.1439	0.0501792	1	2	activation of protein kinase A activity
126	V. destructor	BP	GO:0006428	0.0495543	39.1439	0.0501792	1	2	isoleucyl-tRNA aminoacylation
127	V. destructor	BP	GO:0006915	0.0499612	2.08374	4.06452	8	162	apoptotic process
128	V. destructor	CC	GO:0032590	0.00517047	28.4549	0.116998	2	5	dendrite membrane
129	V. destructor	CC	GO:0032589	0.00763805	21.3353	0.140398	2	6	neuron projection membrane
130	V. destructor	CC	GO:0031256	0.0105313	17.0635	0.163798	2	7	leading edge membrane
131	V. destructor	CC	GO:0097440	0.0105313	17.0635	0.163798	2	7	apical dendrite
132	V. destructor	CC	GO:0031903	0.0138295	14.2157	0.187197	2	8	microbody membrane
133	V. destructor	CC	GO:0005778	0.0138295	14.2157	0.187197	2	8	peroxisomal membrane
134	V. destructor	CC	GO:0005776	0.019627	5.85877	0.584992	3	25	autophagosome
135	V. destructor	CC	GO:0080008	0.0233997	Inf	0.0233997	1	1	Cul4-RING E3 ubiquitin ligase complex
136	V. destructor	CC	GO:0097225	0.0233997	Inf	0.0233997	1	1	sperm midpiece
137	V. destructor	CC	GO:0031462	0.0233997	Inf	0.0233997	1	1	Cul2-RING ubiquitin ligase complex
138	V. destructor	CC	GO:0043224	0.0233997	Inf	0.0233997	1	1	nuclear SCF ubiquitin ligase complex
139	V. destructor	CC	GO:0031466	0.0233997	Inf	0.0233997	1	1	Cul5-RING ubiquitin ligase complex
140	V. destructor	CC	GO:0031467	0.0233997	Inf	0.0233997	1	1	Cul7-RING ubiquitin ligase complex
141	V. destructor	CC	GO:0042579	0.0265889	5.15143	0.655191	3	28	microbody
142	V. destructor	CC	GO:0005777	0.0265889	5.15143	0.655191	3	28	peroxisome
143	V. destructor	CC	GO:0044438	0.0306799	8.52	0.280796	2	12	microbody part
144	V. destructor	CC	GO:0044439	0.0306799	8.52	0.280796	2	12	peroxisomal part
145	V. destructor	CC	GO:0030119	0.0357149	7.74332	0.304196	2	13	AP-type membrane coat adaptor complex
146	V. destructor	CC	GO:0005935	0.046258	42.2093	0.0467994	1	2	cellular bud neck
147	V. destructor	CC	GO:0031097	0.046258	42.2093	0.0467994	1	2	medial cortex
148	V. destructor	CC	GO:0005846	0.046258	42.2093	0.0467994	1	2	nuclear cap binding complex
149	V. destructor	CC	GO:0009524	0.046258	42.2093	0.0467994	1	2	phragmoplast
150	V. destructor	CC	GO:0030123	0.046258	42.2093	0.0467994	1	2	AP-3 adaptor complex
151	V. destructor	CC	GO:0000930	0.046258	42.2093	0.0467994	1	2	gamma-tubulin complex
152	V. destructor	CC	GO:0034973	0.046258	42.2093	0.0467994	1	2	Sid2-Mob1 complex
153	V. destructor	CC	GO:0032839	0.046258	42.2093	0.0467994	1	2	dendrite cytoplasm
154	V. destructor	CC	GO:0000159	0.046258	42.2093	0.0467994	1	2	protein phosphatase type 2A complex
155	V. destructor	CC	GO:0031463	0.046258	42.2093	0.0467994	1	2	Cul3-RING ubiquitin ligase complex
156	V. destructor	CC	GO:0032541	0.046258	42.2093	0.0467994	1	2	cortical endoplasmic reticulum
157	V. destructor	CC	GO:0071561	0.046258	42.2093	0.0467994	1	2	nucleus-vacuole junction
158	V. destructor	CC	GO:0044232	0.046258	42.2093	0.0467994	1	2	organelle membrane contact site
159	V. destructor	MF	GO:0005451	0.00321734	41.8834	0.0943666	2	4	monovalent cation:proton antiporter activity
160	V. destructor	MF	GO:0015385	0.00321734	41.8834	0.0943666	2	4	sodium:proton antiporter activity
161	V. destructor	MF	GO:0017150	0.00321734	41.8834	0.0943666	2	4	tRNA dihydrouridine synthase activity
162	V. destructor	MF	GO:0030674	0.00575941	9.7094	0.377466	3	16	protein binding, bridging
163	V. destructor	MF	GO:0015491	0.00779644	20.9356	0.14155	2	6	cation:cation antiporter activity
164	V. destructor	MF	GO:0015299	0.00779644	20.9356	0.14155	2	6	solute:proton antiporter activity
165	V. destructor	MF	GO:0060090	0.00810737	8.41235	0.42465	3	18	molecular adaptor activity
166	V. destructor	MF	GO:0099516	0.0107467	16.746	0.165142	2	7	ion antiporter activity
167	V. destructor	MF	GO:1901981	0.0141008	4.68806	0.943666	4	40	phosphatidylinositol phosphate binding
168	V. destructor	MF	GO:0015298	0.0141083	13.953	0.188733	2	8	solute:cation antiporter activity
169	V. destructor	MF	GO:0050660	0.016656	4.44001	0.990849	4	42	flavin adenine dinucleotide binding
170	V. destructor	MF	GO:0003713	0.0180354	4.32553	1.01444	4	43	transcription coactivator activity
171	V. destructor	MF	GO:0035091	0.0182028	3.52552	1.53346	5	65	phosphatidylinositol binding
172	V. destructor	MF	GO:0000166	0.0196345	1.56497	22.2233	32	942	nucleotide binding
173	V. destructor	MF	GO:1901265	0.0196345	1.56497	22.2233	32	942	nucleoside phosphate binding
174	V. destructor	MF	GO:0043168	0.0201324	1.54352	23.9927	34	1017	anion binding
175	V. destructor	MF	GO:0036094	0.0209578	1.53804	24.0635	34	1020	small molecule binding
176	V. destructor	MF	GO:0004852	0.0235916	Inf	0.0235916	1	1	uroporphyrinogen-III synthase activity
177	V. destructor	MF	GO:0035650	0.0235916	Inf	0.0235916	1	1	AP-1 adaptor complex binding
178	V. destructor	MF	GO:0047617	0.0235916	Inf	0.0235916	1	1	acyl-CoA hydrolase activity
179	V. destructor	MF	GO:0036440	0.0235916	Inf	0.0235916	1	1	citrate synthase activity
180	V. destructor	MF	GO:0003847	0.0235916	Inf	0.0235916	1	1	1-alkyl-2-acetylglycerophosphocholine esterase activity
181	V. destructor	MF	GO:0004385	0.0235916	Inf	0.0235916	1	1	guanylate kinase activity
182	V. destructor	MF	GO:0008187	0.0235916	Inf	0.0235916	1	1	poly-pyrimidine tract binding
183	V. destructor	MF	GO:0008266	0.0235916	Inf	0.0235916	1	1	poly(U) RNA binding
184	V. destructor	MF	GO:0004108	0.0235916	Inf	0.0235916	1	1	citrate (Si)-synthase activity
185	V. destructor	MF	GO:0097602	0.0235916	Inf	0.0235916	1	1	cullin family protein binding
186	V. destructor	MF	GO:0005319	0.0249029	5.25077	0.636975	3	27	lipid transporter activity
187	V. destructor	MF	GO:0015297	0.0264571	9.29789	0.259508	2	11	antiporter activity
188	V. destructor	MF	GO:0004672	0.0341718	1.9053	6.65285	12	282	protein kinase activity
189	V. destructor	MF	GO:0000049	0.0363845	7.60513	0.306691	2	13	tRNA binding
190	V. destructor	MF	GO:0004822	0.04663	41.6341	0.0471833	1	2	isoleucine-tRNA ligase activity
191	V. destructor	MF	GO:0052735	0.04663	41.6341	0.0471833	1	2	tRNA (cytosine-3-)-methyltransferase activity
192	V. destructor	MF	GO:0043023	0.04663	41.6341	0.0471833	1	2	ribosomal large subunit binding
193	V. destructor	MF	GO:0016289	0.04663	41.6341	0.0471833	1	2	CoA hydrolase activity
194	V. destructor	MF	GO:0004452	0.04663	41.6341	0.0471833	1	2	isopentenyl-diphosphate delta-isomerase activity
195	V. destructor	MF	GO:0008142	0.04663	41.6341	0.0471833	1	2	oxysterol binding
196	V. destructor	MF	GO:0005545	0.04663	41.6341	0.0471833	1	2	1-phosphatidylinositol binding
197	V. destructor	MF	GO:0050080	0.04663	41.6341	0.0471833	1	2	malonyl-CoA decarboxylase activity
198	V. destructor	MF	GO:0016773	0.0466533	1.76276	7.76165	13	329	phosphotransferase activity, alcohol group as acceptor
199	V. destructor	MF	GO:0004866	0.0475013	6.43322	0.353875	2	15	endopeptidase inhibitor activity
200	V. destructor	MF	GO:0032934	0.0475013	6.43322	0.353875	2	15	sterol binding
201	V. destructor	MF	GO:0061135	0.0475013	6.43322	0.353875	2	15	endopeptidase regulator activity
202	V. jacobsoni	BP	GO:0006627	0.000698604	Inf	0.0530525	2	2	protein processing involved in protein targeting to mitochondrion
203	V. jacobsoni	BP	GO:0034982	0.000698604	Inf	0.0530525	2	2	mitochondrial protein processing
204	V. jacobsoni	BP	GO:0042373	0.00205928	74.4776	0.0795787	2	3	vitamin K metabolic process
205	V. jacobsoni	BP	GO:0009268	0.00976946	18.6082	0.159157	2	6	response to pH
206	V. jacobsoni	BP	GO:0006775	0.0134408	14.8836	0.185684	2	7	fat-soluble vitamin metabolic process
207	V. jacobsoni	BP	GO:0046112	0.0134408	14.8836	0.185684	2	7	nucleobase biosynthetic process
208	V. jacobsoni	BP	GO:0016079	0.0134408	14.8836	0.185684	2	7	synaptic vesicle exocytosis
209	V. jacobsoni	BP	GO:0009112	0.0134408	14.8836	0.185684	2	7	nucleobase metabolic process
210	V. jacobsoni	BP	GO:0006414	0.0149559	6.59973	0.530525	3	20	translational elongation
211	V. jacobsoni	BP	GO:0032940	0.0163451	2.85788	2.65262	7	100	secretion by cell
212	V. jacobsoni	BP	GO:0009163	0.017612	12.4005	0.21221	2	8	nucleoside biosynthetic process
213	V. jacobsoni	BP	GO:0042073	0.017612	12.4005	0.21221	2	8	intraciliary transport
214	V. jacobsoni	BP	GO:0017156	0.017612	12.4005	0.21221	2	8	calcium ion regulated exocytosis
215	V. jacobsoni	BP	GO:0042455	0.017612	12.4005	0.21221	2	8	ribonucleoside biosynthetic process
216	V. jacobsoni	BP	GO:0045055	0.0194412	5.90265	0.583577	3	22	regulated exocytosis
217	V. jacobsoni	BP	GO:0008406	0.0194412	5.90265	0.583577	3	22	gonad development
218	V. jacobsoni	BP	GO:0042060	0.0206808	4.17088	1.06105	4	40	wound healing
219	V. jacobsoni	BP	GO:1901659	0.0222542	10.6269	0.238736	2	9	glycosyl compound biosynthetic process
220	V. jacobsoni	BP	GO:0006222	0.0265262	Inf	0.0265262	1	1	UMP biosynthetic process
221	V. jacobsoni	BP	GO:0010611	0.0265262	Inf	0.0265262	1	1	regulation of cardiac muscle hypertrophy
222	V. jacobsoni	BP	GO:0071881	0.0265262	Inf	0.0265262	1	1	adenylate cyclase-inhibiting adrenergic receptor signaling pathway
223	V. jacobsoni	BP	GO:0010614	0.0265262	Inf	0.0265262	1	1	negative regulation of cardiac muscle hypertrophy
224	V. jacobsoni	BP	GO:0071875	0.0265262	Inf	0.0265262	1	1	adrenergic receptor signaling pathway
225	V. jacobsoni	BP	GO:0071877	0.0265262	Inf	0.0265262	1	1	regulation of adenylate cyclase-inhibiting adrenergic receptor signaling pathway
226	V. jacobsoni	BP	GO:0033198	0.0265262	Inf	0.0265262	1	1	response to ATP
227	V. jacobsoni	BP	GO:0021508	0.0265262	Inf	0.0265262	1	1	floor plate formation
228	V. jacobsoni	BP	GO:0071651	0.0265262	Inf	0.0265262	1	1	positive regulation of chemokine (C-C motif) ligand 5 production
229	V. jacobsoni	BP	GO:0071640	0.0265262	Inf	0.0265262	1	1	regulation of macrophage inflammatory protein 1 alpha production
230	V. jacobsoni	BP	GO:0071642	0.0265262	Inf	0.0265262	1	1	positive regulation of macrophage inflammatory protein 1 alpha production
231	V. jacobsoni	BP	GO:0071649	0.0265262	Inf	0.0265262	1	1	regulation of chemokine (C-C motif) ligand 5 production
232	V. jacobsoni	BP	GO:0071637	0.0265262	Inf	0.0265262	1	1	regulation of monocyte chemotactic protein-1 production
233	V. jacobsoni	BP	GO:0071639	0.0265262	Inf	0.0265262	1	1	positive regulation of monocyte chemotactic protein-1 production
234	V. jacobsoni	BP	GO:0071605	0.0265262	Inf	0.0265262	1	1	monocyte chemotactic protein-1 production
235	V. jacobsoni	BP	GO:0071608	0.0265262	Inf	0.0265262	1	1	macrophage inflammatory protein-1 alpha production
236	V. jacobsoni	BP	GO:0071609	0.0265262	Inf	0.0265262	1	1	chemokine (C-C motif) ligand 5 production
237	V. jacobsoni	BP	GO:0014741	0.0265262	Inf	0.0265262	1	1	negative regulation of muscle hypertrophy
238	V. jacobsoni	BP	GO:0046666	0.0265262	Inf	0.0265262	1	1	retinal cell programmed cell death
239	V. jacobsoni	BP	GO:0030048	0.0265262	Inf	0.0265262	1	1	actin filament-based movement
240	V. jacobsoni	BP	GO:0033504	0.0265262	Inf	0.0265262	1	1	floor plate development
241	V. jacobsoni	BP	GO:0033505	0.0265262	Inf	0.0265262	1	1	floor plate morphogenesis
242	V. jacobsoni	BP	GO:0018214	0.0265262	Inf	0.0265262	1	1	protein carboxylation
243	V. jacobsoni	BP	GO:0007390	0.0265262	Inf	0.0265262	1	1	germ-band shortening
244	V. jacobsoni	BP	GO:0007396	0.0265262	Inf	0.0265262	1	1	suture of dorsal opening
245	V. jacobsoni	BP	GO:0007386	0.0265262	Inf	0.0265262	1	1	compartment pattern specification
246	V. jacobsoni	BP	GO:0007303	0.0265262	Inf	0.0265262	1	1	cytoplasmic transport, nurse cell to oocyte
247	V. jacobsoni	BP	GO:0016260	0.0265262	Inf	0.0265262	1	1	selenocysteine biosynthetic process
248	V. jacobsoni	BP	GO:0016259	0.0265262	Inf	0.0265262	1	1	selenocysteine metabolic process
249	V. jacobsoni	BP	GO:1903524	0.0265262	Inf	0.0265262	1	1	positive regulation of blood circulation
250	V. jacobsoni	BP	GO:0090075	0.0265262	Inf	0.0265262	1	1	relaxation of muscle
251	V. jacobsoni	BP	GO:0035926	0.0265262	Inf	0.0265262	1	1	chemokine (C-C motif) ligand 2 secretion
252	V. jacobsoni	BP	GO:0045234	0.0265262	Inf	0.0265262	1	1	protein palmitoleylation
253	V. jacobsoni	BP	GO:0045744	0.0265262	Inf	0.0265262	1	1	negative regulation of G-protein coupled receptor protein signaling pathway
254	V. jacobsoni	BP	GO:0055119	0.0265262	Inf	0.0265262	1	1	relaxation of cardiac muscle
255	V. jacobsoni	BP	GO:0045823	0.0265262	Inf	0.0265262	1	1	positive regulation of heart contraction
256	V. jacobsoni	BP	GO:0090195	0.0265262	Inf	0.0265262	1	1	chemokine secretion
257	V. jacobsoni	BP	GO:0009173	0.0265262	Inf	0.0265262	1	1	pyrimidine ribonucleoside monophosphate metabolic process
258	V. jacobsoni	BP	GO:0009174	0.0265262	Inf	0.0265262	1	1	pyrimidine ribonucleoside monophosphate biosynthetic process
259	V. jacobsoni	BP	GO:0050873	0.0265262	Inf	0.0265262	1	1	brown fat cell differentiation
260	V. jacobsoni	BP	GO:0050820	0.0265262	Inf	0.0265262	1	1	positive regulation of coagulation
261	V. jacobsoni	BP	GO:0060087	0.0265262	Inf	0.0265262	1	1	relaxation of vascular smooth muscle
262	V. jacobsoni	BP	GO:0044205	0.0265262	Inf	0.0265262	1	1	'de novo' UMP biosynthetic process
263	V. jacobsoni	BP	GO:0042311	0.0265262	Inf	0.0265262	1	1	vasodilation
264	V. jacobsoni	BP	GO:0017187	0.0265262	Inf	0.0265262	1	1	peptidyl-glutamic acid carboxylation
265	V. jacobsoni	BP	GO:0045986	0.0265262	Inf	0.0265262	1	1	negative regulation of smooth muscle contraction
266	V. jacobsoni	BP	GO:0045989	0.0265262	Inf	0.0265262	1	1	positive regulation of striated muscle contraction
267	V. jacobsoni	BP	GO:0045932	0.0265262	Inf	0.0265262	1	1	negative regulation of muscle contraction
268	V. jacobsoni	BP	GO:0060452	0.0265262	Inf	0.0265262	1	1	positive regulation of cardiac muscle contraction
269	V. jacobsoni	BP	GO:0044557	0.0265262	Inf	0.0265262	1	1	relaxation of smooth muscle
270	V. jacobsoni	BP	GO:1990255	0.0265262	Inf	0.0265262	1	1	subsynaptic reticulum organization
271	V. jacobsoni	BP	GO:0060288	0.0265262	Inf	0.0265262	1	1	formation of a compartment boundary
272	V. jacobsoni	BP	GO:0008258	0.0265262	Inf	0.0265262	1	1	head involution
273	V. jacobsoni	BP	GO:0046049	0.0265262	Inf	0.0265262	1	1	UMP metabolic process
274	V. jacobsoni	BP	GO:0051187	0.02734	9.29664	0.265262	2	10	cofactor catabolic process
275	V. jacobsoni	BP	GO:1901568	0.02734	9.29664	0.265262	2	10	fatty acid derivative metabolic process
276	V. jacobsoni	BP	GO:0045137	0.0274128	5.09467	0.663156	3	25	development of primary sexual characteristics
277	V. jacobsoni	BP	GO:0046903	0.0323281	2.45342	3.05052	7	115	secretion
278	V. jacobsoni	BP	GO:0006887	0.0350486	3.48696	1.24673	4	47	exocytosis
279	V. jacobsoni	BP	GO:0007596	0.0387376	7.43433	0.318315	2	12	blood coagulation
280	V. jacobsoni	BP	GO:0007599	0.0387376	7.43433	0.318315	2	12	hemostasis
281	V. jacobsoni	BP	GO:0050817	0.0387376	7.43433	0.318315	2	12	coagulation
282	V. jacobsoni	BP	GO:0009116	0.0403507	4.3074	0.769261	3	29	nucleoside metabolic process
283	V. jacobsoni	BP	GO:0009611	0.0426094	3.25758	1.32631	4	50	response to wounding
284	V. jacobsoni	BP	GO:1901657	0.0439898	4.14703	0.795787	3	30	glycosyl compound metabolic process
285	V. jacobsoni	BP	GO:0060606	0.0449997	6.75712	0.344841	2	13	tube closure
286	V. jacobsoni	BP	GO:0001843	0.0449997	6.75712	0.344841	2	13	neural tube closure
287	V. jacobsoni	BP	GO:0016575	0.0449997	6.75712	0.344841	2	13	histone deacetylation
288	V. jacobsoni	BP	GO:0097480	0.0449997	6.75712	0.344841	2	13	establishment of synaptic vesicle localization
289	V. jacobsoni	BP	GO:0048489	0.0449997	6.75712	0.344841	2	13	synaptic vesicle transport
290	V. jacobsoni	BP	GO:0051604	0.0477871	3.99812	0.822313	3	31	protein maturation
291	V. jacobsoni	CC	GO:0030992	0.0051849	28.4309	0.117188	2	5	intraciliary transport particle B
292	V. jacobsoni	CC	GO:0030990	0.0105605	17.0488	0.164062	2	7	intraciliary transport particle
293	V. jacobsoni	CC	GO:0005788	0.0216198	10.6463	0.234375	2	10	endoplasmic reticulum lumen
294	V. jacobsoni	CC	GO:0031166	0.0234375	Inf	0.0234375	1	1	integral component of vacuolar membrane
295	V. jacobsoni	CC	GO:0071212	0.0234375	Inf	0.0234375	1	1	subsynaptic reticulum
296	V. jacobsoni	CC	GO:0032281	0.0234375	Inf	0.0234375	1	1	AMPA glutamate receptor complex
297	V. jacobsoni	CC	GO:1905103	0.0234375	Inf	0.0234375	1	1	integral component of lysosomal membrane
298	V. jacobsoni	CC	GO:0008328	0.0234375	Inf	0.0234375	1	1	ionotropic glutamate receptor complex
299	V. jacobsoni	CC	GO:0098878	0.0234375	Inf	0.0234375	1	1	neurotransmitter receptor complex
300	V. jacobsoni	CC	GO:0031310	0.0234375	Inf	0.0234375	1	1	intrinsic component of vacuolar membrane
301	V. jacobsoni	CC	GO:0043235	0.0260266	9.4607	0.257812	2	11	receptor complex
302	V. jacobsoni	CC	GO:0000118	0.0307628	8.5122	0.28125	2	12	histone deacetylase complex
303	V. jacobsoni	CC	GO:0071944	0.0329607	1.82796	9.07031	15	387	cell periphery
304	V. jacobsoni	CC	GO:0016021	0.0359108	1.61063	17.6719	25	754	integral component of membrane
305	V. jacobsoni	CC	GO:0005667	0.0409964	3.31538	1.3125	4	56	transcription factor complex
306	V. jacobsoni	CC	GO:0098858	0.0411542	7.08943	0.328125	2	14	actin-based cell projection
307	V. jacobsoni	CC	GO:0031224	0.0432505	1.57499	17.9766	25	767	intrinsic component of membrane
308	V. jacobsoni	CC	GO:0000812	0.0463321	42.1566	0.046875	1	2	Swr1 complex
309	V. jacobsoni	CC	GO:0042581	0.0463321	42.1566	0.046875	1	2	specific granule
310	V. jacobsoni	CC	GO:0005853	0.0463321	42.1566	0.046875	1	2	eukaryotic translation elongation factor 1 complex
311	V. jacobsoni	CC	GO:0035579	0.0463321	42.1566	0.046875	1	2	specific granule membrane
312	V. jacobsoni	CC	GO:0071986	0.0463321	42.1566	0.046875	1	2	Ragulator complex
313	V. jacobsoni	CC	GO:0044298	0.0463321	42.1566	0.046875	1	2	cell body membrane
314	V. jacobsoni	CC	GO:0031390	0.0463321	42.1566	0.046875	1	2	Ctf18 RFC-like complex
315	V. jacobsoni	CC	GO:0097542	0.0463321	42.1566	0.046875	1	2	ciliary tip
316	V. jacobsoni	CC	GO:0032809	0.0463321	42.1566	0.046875	1	2	neuronal cell body membrane
317	V. jacobsoni	MF	GO:0003824	0.000109513	1.8287	64.5383	88	2707	catalytic activity
318	V. jacobsoni	MF	GO:0043167	0.00635482	1.57034	37.8599	52	1588	ion binding
319	V. jacobsoni	MF	GO:0043168	0.00759799	1.66608	23.2929	35	977	anion binding
320	V. jacobsoni	MF	GO:0016829	0.00924943	3.60664	1.81194	6	76	lyase activity
321	V. jacobsoni	MF	GO:0017069	0.0143924	13.8071	0.19073	2	8	snRNA binding
322	V. jacobsoni	MF	GO:0016840	0.0143924	13.8071	0.19073	2	8	carbon-nitrogen lyase activity
323	V. jacobsoni	MF	GO:0004871	0.0164503	2.1408	5.98416	12	251	signal transducer activity
324	V. jacobsoni	MF	GO:0005524	0.0165068	1.6995	15.2584	24	640	ATP binding
325	V. jacobsoni	MF	GO:0032559	0.0195929	1.66955	15.4968	24	650	adenyl ribonucleotide binding
326	V. jacobsoni	MF	GO:0030554	0.0206026	1.66075	15.5683	24	653	adenyl nucleotide binding
327	V. jacobsoni	MF	GO:0008144	0.0210425	1.62628	17.2611	26	724	drug binding
328	V. jacobsoni	MF	GO:0016853	0.0213311	3.37572	1.59736	5	67	isomerase activity
329	V. jacobsoni	MF	GO:0003746	0.0224188	10.3522	0.238413	2	10	translation elongation factor activity
330	V. jacobsoni	MF	GO:0019905	0.0224188	10.3522	0.238413	2	10	syntaxin binding
331	V. jacobsoni	MF	GO:0030623	0.0238413	Inf	0.0238413	1	1	U5 snRNA binding
332	V. jacobsoni	MF	GO:0033608	0.0238413	Inf	0.0238413	1	1	formyl-CoA transferase activity
333	V. jacobsoni	MF	GO:0016781	0.0238413	Inf	0.0238413	1	1	phosphotransferase activity, paired acceptors
334	V. jacobsoni	MF	GO:0015131	0.0238413	Inf	0.0238413	1	1	oxaloacetate transmembrane transporter activity
335	V. jacobsoni	MF	GO:0035586	0.0238413	Inf	0.0238413	1	1	purinergic receptor activity
336	V. jacobsoni	MF	GO:0004931	0.0238413	Inf	0.0238413	1	1	extracellularly ATP-gated cation channel activity
337	V. jacobsoni	MF	GO:0004935	0.0238413	Inf	0.0238413	1	1	adrenergic receptor activity
338	V. jacobsoni	MF	GO:0008239	0.0238413	Inf	0.0238413	1	1	dipeptidyl-peptidase activity
339	V. jacobsoni	MF	GO:0016502	0.0238413	Inf	0.0238413	1	1	nucleotide receptor activity
340	V. jacobsoni	MF	GO:0016509	0.0238413	Inf	0.0238413	1	1	long-chain-3-hydroxyacyl-CoA dehydrogenase activity
341	V. jacobsoni	MF	GO:0001614	0.0238413	Inf	0.0238413	1	1	purinergic nucleotide receptor activity
342	V. jacobsoni	MF	GO:0035381	0.0238413	Inf	0.0238413	1	1	ATP-gated ion channel activity
343	V. jacobsoni	MF	GO:0004756	0.0238413	Inf	0.0238413	1	1	selenide, water dikinase activity
344	V. jacobsoni	MF	GO:0070547	0.0238413	Inf	0.0238413	1	1	L-tyrosine aminotransferase activity
345	V. jacobsoni	MF	GO:0047057	0.0238413	Inf	0.0238413	1	1	vitamin-K-epoxide reductase (warfarin-sensitive) activity
346	V. jacobsoni	MF	GO:0047058	0.0238413	Inf	0.0238413	1	1	vitamin-K-epoxide reductase (warfarin-insensitive) activity
347	V. jacobsoni	MF	GO:1990698	0.0238413	Inf	0.0238413	1	1	palmitoleoyltransferase activity
348	V. jacobsoni	MF	GO:0004709	0.0238413	Inf	0.0238413	1	1	MAP kinase kinase kinase activity
349	V. jacobsoni	MF	GO:0047045	0.0238413	Inf	0.0238413	1	1	testosterone 17-beta-dehydrogenase (NADP+) activity
350	V. jacobsoni	MF	GO:0097682	0.0238413	Inf	0.0238413	1	1	intracellular phosphatidylinositol-3,5-bisphosphate-sensitive cation channel activity
351	V. jacobsoni	MF	GO:0004838	0.0238413	Inf	0.0238413	1	1	L-tyrosine:2-oxoglutarate aminotransferase activity
352	V. jacobsoni	MF	GO:0004590	0.0238413	Inf	0.0238413	1	1	orotidine-5'-phosphate decarboxylase activity
353	V. jacobsoni	MF	GO:0003721	0.0238413	Inf	0.0238413	1	1	telomerase RNA reverse transcriptase activity
354	V. jacobsoni	MF	GO:0004588	0.0238413	Inf	0.0238413	1	1	orotate phosphoribosyltransferase activity
355	V. jacobsoni	MF	GO:0004044	0.0238413	Inf	0.0238413	1	1	amidophosphoribosyltransferase activity
356	V. jacobsoni	MF	GO:0004001	0.0238413	Inf	0.0238413	1	1	adenosine kinase activity
357	V. jacobsoni	MF	GO:1901239	0.0238413	Inf	0.0238413	1	1	malonate(1-) transmembrane transporter activity
358	V. jacobsoni	MF	GO:0000829	0.0238413	Inf	0.0238413	1	1	inositol heptakisphosphate kinase activity
359	V. jacobsoni	MF	GO:0034658	0.0238413	Inf	0.0238413	1	1	isopropylmalate transmembrane transporter activity
360	V. jacobsoni	MF	GO:0016900	0.0238413	Inf	0.0238413	1	1	oxidoreductase activity, acting on the CH-OH group of donors, disulfide as acceptor
361	V. jacobsoni	MF	GO:0050699	0.0238413	Inf	0.0238413	1	1	WW domain binding
362	V. jacobsoni	MF	GO:0048037	0.0273373	2.12753	4.98282	10	209	cofactor binding
363	V. jacobsoni	MF	GO:0035639	0.0274894	1.56949	18.5247	27	777	purine ribonucleoside triphosphate binding
364	V. jacobsoni	MF	GO:0032555	0.0321779	1.54389	18.7869	27	788	purine ribonucleotide binding
365	V. jacobsoni	MF	GO:0032553	0.0349826	1.53024	18.93	27	794	ribonucleotide binding
366	V. jacobsoni	MF	GO:0017076	0.0349826	1.53024	18.93	27	794	purine nucleotide binding
367	V. jacobsoni	MF	GO:0015276	0.0361721	2.90242	1.83578	5	77	ligand-gated ion channel activity
368	V. jacobsoni	MF	GO:0022834	0.0361721	2.90242	1.83578	5	77	ligand-gated channel activity
369	V. jacobsoni	MF	GO:0004888	0.0363541	2.10921	4.506	9	189	transmembrane signaling receptor activity
370	V. jacobsoni	MF	GO:0004702	0.037088	7.52544	0.309936	2	13	signal transducer, downstream of receptor, with serine/threonine kinase activity
371	V. jacobsoni	MF	GO:0000049	0.037088	7.52544	0.309936	2	13	tRNA binding
372	V. jacobsoni	MF	GO:0000149	0.0426042	6.89727	0.333778	2	14	SNARE binding
373	V. jacobsoni	MF	GO:0018024	0.0426042	6.89727	0.333778	2	14	histone-lysine N-methyltransferase activity
374	V. jacobsoni	MF	GO:0016740	0.0434479	1.45176	23.6982	32	994	transferase activity
375	V. jacobsoni	MF	GO:0004396	0.0471176	41.1938	0.0476825	1	2	hexokinase activity
376	V. jacobsoni	MF	GO:0004995	0.0471176	41.1938	0.0476825	1	2	tachykinin receptor activity
377	V. jacobsoni	MF	GO:0005522	0.0471176	41.1938	0.0476825	1	2	profilin binding
378	V. jacobsoni	MF	GO:0019789	0.0471176	41.1938	0.0476825	1	2	SUMO transferase activity
379	V. jacobsoni	MF	GO:0017070	0.0471176	41.1938	0.0476825	1	2	U6 snRNA binding
380	V. jacobsoni	MF	GO:0005536	0.0471176	41.1938	0.0476825	1	2	glucose binding
381	V. jacobsoni	MF	GO:0003978	0.0471176	41.1938	0.0476825	1	2	UDP-glucose 4-epimerase activity
382	V. jacobsoni	MF	GO:0004791	0.0471176	41.1938	0.0476825	1	2	thioredoxin-disulfide reductase activity
383	V. jacobsoni	MF	GO:0004822	0.0471176	41.1938	0.0476825	1	2	isoleucine-tRNA ligase activity
384	V. jacobsoni	MF	GO:0004816	0.0471176	41.1938	0.0476825	1	2	asparagine-tRNA ligase activity
385	V. jacobsoni	MF	GO:0004818	0.0471176	41.1938	0.0476825	1	2	glutamate-tRNA ligase activity
386	V. jacobsoni	MF	GO:0003720	0.0471176	41.1938	0.0476825	1	2	telomerase activity
387	V. jacobsoni	MF	GO:0001968	0.0471176	41.1938	0.0476825	1	2	fibronectin binding
388	V. jacobsoni	MF	GO:0003839	0.0471176	41.1938	0.0476825	1	2	gamma-glutamylcyclotransferase activity
389	V. jacobsoni	MF	GO:0008410	0.0471176	41.1938	0.0476825	1	2	CoA-transferase activity
390	V. jacobsoni	MF	GO:0042054	0.0484047	6.36575	0.357619	2	15	histone methyltransferase activity
391	V. jacobsoni	MF	GO:0016705	0.048879	3.08469	1.38279	4	58	oxidoreductase activity, acting on paired donors, with incorporation or reduction of molecular oxygen
392	Varroa ancestral branch	BP	GO:0003091	0.00555448	371.357	0.00556195	1	2	renal water homeostasis
393	Varroa ancestral branch	BP	GO:0055017	0.00555448	371.357	0.00556195	1	2	cardiac muscle tissue growth
394	Varroa ancestral branch	BP	GO:0060038	0.00555448	371.357	0.00556195	1	2	cardiac muscle cell proliferation
395	Varroa ancestral branch	BP	GO:0071377	0.00555448	371.357	0.00556195	1	2	cellular response to glucagon stimulus
396	Varroa ancestral branch	BP	GO:0060419	0.00555448	371.357	0.00556195	1	2	heart growth
397	Varroa ancestral branch	BP	GO:0046006	0.00555448	371.357	0.00556195	1	2	regulation of activated T cell proliferation
398	Varroa ancestral branch	BP	GO:0046007	0.00555448	371.357	0.00556195	1	2	negative regulation of activated T cell proliferation
399	Varroa ancestral branch	BP	GO:0061939	0.00555448	371.357	0.00556195	1	2	c-di-GMP signaling
400	Varroa ancestral branch	BP	GO:0007143	0.00555448	371.357	0.00556195	1	2	female meiotic nuclear division
401	Varroa ancestral branch	BP	GO:0090036	0.00555448	371.357	0.00556195	1	2	regulation of protein kinase C signaling
402	Varroa ancestral branch	BP	GO:0090038	0.00555448	371.357	0.00556195	1	2	negative regulation of protein kinase C signaling
403	Varroa ancestral branch	BP	GO:1903538	0.00555448	371.357	0.00556195	1	2	regulation of meiotic cell cycle process involved in oocyte maturation
404	Varroa ancestral branch	BP	GO:0033762	0.00555448	371.357	0.00556195	1	2	response to glucagon
405	Varroa ancestral branch	BP	GO:0031150	0.00555448	371.357	0.00556195	1	2	sorocarp stalk development
406	Varroa ancestral branch	BP	GO:0009052	0.00555448	371.357	0.00556195	1	2	pentose-phosphate shunt, non-oxidative branch
407	Varroa ancestral branch	BP	GO:0031149	0.00555448	371.357	0.00556195	1	2	sorocarp stalk cell differentiation
408	Varroa ancestral branch	BP	GO:0031285	0.00555448	371.357	0.00556195	1	2	regulation of sorocarp stalk cell differentiation
409	Varroa ancestral branch	BP	GO:0014855	0.00555448	371.357	0.00556195	1	2	striated muscle cell proliferation
410	Varroa ancestral branch	BP	GO:0008103	0.00555448	371.357	0.00556195	1	2	oocyte microtubule cytoskeleton polarization
411	Varroa ancestral branch	BP	GO:0016325	0.00555448	371.357	0.00556195	1	2	oocyte microtubule cytoskeleton organization
412	Varroa ancestral branch	BP	GO:0030951	0.00555448	371.357	0.00556195	1	2	establishment or maintenance of microtubule cytoskeleton polarity
413	Varroa ancestral branch	BP	GO:0006435	0.00555448	371.357	0.00556195	1	2	threonyl-tRNA aminoacylation
414	Varroa ancestral branch	BP	GO:0022610	0.00757063	5.76114	0.792578	4	285	biological adhesion
415	Varroa ancestral branch	BP	GO:0007155	0.00757063	5.76114	0.792578	4	285	cell adhesion
416	Varroa ancestral branch	BP	GO:0051447	0.0110792	123.762	0.0111239	1	4	negative regulation of meiotic cell cycle
417	Varroa ancestral branch	BP	GO:0045835	0.0110792	123.762	0.0111239	1	4	negative regulation of meiotic nuclear division
418	Varroa ancestral branch	BP	GO:0050798	0.0110792	123.762	0.0111239	1	4	activated T cell proliferation
419	Varroa ancestral branch	BP	GO:0050891	0.0110792	123.762	0.0111239	1	4	multicellular organismal water homeostasis
420	Varroa ancestral branch	BP	GO:0048149	0.0110792	123.762	0.0111239	1	4	behavioral response to ethanol
421	Varroa ancestral branch	BP	GO:0060283	0.0110792	123.762	0.0111239	1	4	negative regulation of oocyte development
422	Varroa ancestral branch	BP	GO:1903430	0.0110792	123.762	0.0111239	1	4	negative regulation of cell maturation
423	Varroa ancestral branch	BP	GO:0000395	0.0110792	123.762	0.0111239	1	4	mRNA 5'-splice site recognition
424	Varroa ancestral branch	BP	GO:1903537	0.0110792	123.762	0.0111239	1	4	meiotic cell cycle process involved in oocyte maturation
425	Varroa ancestral branch	BP	GO:0007591	0.0110792	123.762	0.0111239	1	4	molting cycle, chitin-based cuticle
426	Varroa ancestral branch	BP	GO:2000480	0.0110792	123.762	0.0111239	1	4	negative regulation of cAMP-dependent protein kinase activity
427	Varroa ancestral branch	BP	GO:2000479	0.0110792	123.762	0.0111239	1	4	regulation of cAMP-dependent protein kinase activity
428	Varroa ancestral branch	BP	GO:1900193	0.0110792	123.762	0.0111239	1	4	regulation of oocyte maturation
429	Varroa ancestral branch	BP	GO:1900194	0.0110792	123.762	0.0111239	1	4	negative regulation of oocyte maturation
430	Varroa ancestral branch	BP	GO:0031156	0.0110792	123.762	0.0111239	1	4	regulation of sorocarp development
431	Varroa ancestral branch	BP	GO:2000253	0.0110792	123.762	0.0111239	1	4	positive regulation of feeding behavior
432	Varroa ancestral branch	BP	GO:0031288	0.0110792	123.762	0.0111239	1	4	sorocarp morphogenesis
433	Varroa ancestral branch	BP	GO:0030104	0.0110792	123.762	0.0111239	1	4	water homeostasis
434	Varroa ancestral branch	BP	GO:1905880	0.0110792	123.762	0.0111239	1	4	negative regulation of oogenesis
435	Varroa ancestral branch	BP	GO:0034199	0.0110792	123.762	0.0111239	1	4	activation of protein kinase A activity
436	Varroa ancestral branch	BP	GO:0072375	0.0138304	92.8125	0.0139049	1	5	medium-term memory
437	Varroa ancestral branch	BP	GO:0003014	0.0165742	74.2429	0.0166858	1	6	renal system process
438	Varroa ancestral branch	BP	GO:0042130	0.0165742	74.2429	0.0166858	1	6	negative regulation of T cell proliferation
439	Varroa ancestral branch	BP	GO:0032945	0.0165742	74.2429	0.0166858	1	6	negative regulation of mononuclear cell proliferation
440	Varroa ancestral branch	BP	GO:0007026	0.0165742	74.2429	0.0166858	1	6	negative regulation of microtubule depolymerization
441	Varroa ancestral branch	BP	GO:0007019	0.0165742	74.2429	0.0166858	1	6	microtubule depolymerization
442	Varroa ancestral branch	BP	GO:0050672	0.0165742	74.2429	0.0166858	1	6	negative regulation of lymphocyte proliferation
443	Varroa ancestral branch	BP	GO:0060281	0.0165742	74.2429	0.0166858	1	6	regulation of oocyte development
444	Varroa ancestral branch	BP	GO:1903429	0.0165742	74.2429	0.0166858	1	6	regulation of cell maturation
445	Varroa ancestral branch	BP	GO:0001556	0.0165742	74.2429	0.0166858	1	6	oocyte maturation
446	Varroa ancestral branch	BP	GO:0010737	0.0165742	74.2429	0.0166858	1	6	protein kinase A signaling
447	Varroa ancestral branch	BP	GO:0010738	0.0165742	74.2429	0.0166858	1	6	regulation of protein kinase A signaling
448	Varroa ancestral branch	BP	GO:0070528	0.0165742	74.2429	0.0166858	1	6	protein kinase C signaling
449	Varroa ancestral branch	BP	GO:0070664	0.0165742	74.2429	0.0166858	1	6	negative regulation of leukocyte proliferation
450	Varroa ancestral branch	BP	GO:0031154	0.0165742	74.2429	0.0166858	1	6	culmination involved in sorocarp development
451	Varroa ancestral branch	BP	GO:0031114	0.0165742	74.2429	0.0166858	1	6	regulation of microtubule depolymerization
452	Varroa ancestral branch	BP	GO:2000242	0.0165742	74.2429	0.0166858	1	6	negative regulation of reproductive process
453	Varroa ancestral branch	BP	GO:1905879	0.0165742	74.2429	0.0166858	1	6	regulation of oogenesis
454	Varroa ancestral branch	BP	GO:0045475	0.0165742	74.2429	0.0166858	1	6	locomotor rhythm
455	Varroa ancestral branch	BP	GO:0030952	0.0165742	74.2429	0.0166858	1	6	establishment or maintenance of cytoskeleton polarity
456	Varroa ancestral branch	BP	GO:0006928	0.0188621	4.34905	1.0373	4	373	movement of cell or subcellular component
457	Varroa ancestral branch	BP	GO:0051445	0.0220398	53.0204	0.0222478	1	8	regulation of meiotic cell cycle
458	Varroa ancestral branch	BP	GO:0032878	0.0220398	53.0204	0.0222478	1	8	regulation of establishment or maintenance of cell polarity
459	Varroa ancestral branch	BP	GO:1903038	0.0220398	53.0204	0.0222478	1	8	negative regulation of leukocyte cell-cell adhesion
460	Varroa ancestral branch	BP	GO:0050868	0.0220398	53.0204	0.0222478	1	8	negative regulation of T cell activation
461	Varroa ancestral branch	BP	GO:0060259	0.0220398	53.0204	0.0222478	1	8	regulation of feeding behavior
462	Varroa ancestral branch	BP	GO:0033002	0.0220398	53.0204	0.0222478	1	8	muscle cell proliferation
463	Varroa ancestral branch	BP	GO:0007274	0.0220398	53.0204	0.0222478	1	8	neuromuscular synaptic transmission
464	Varroa ancestral branch	BP	GO:2000114	0.0220398	53.0204	0.0222478	1	8	regulation of establishment of cell polarity
465	Varroa ancestral branch	BP	GO:0030435	0.0220398	53.0204	0.0222478	1	8	sporulation resulting in formation of a cellular spore
466	Varroa ancestral branch	BP	GO:0040020	0.0220398	53.0204	0.0222478	1	8	regulation of meiotic nuclear division
467	Varroa ancestral branch	BP	GO:0008354	0.0220398	53.0204	0.0222478	1	8	germ cell migration
468	Varroa ancestral branch	BP	GO:0008355	0.0220398	53.0204	0.0222478	1	8	olfactory learning
469	Varroa ancestral branch	BP	GO:0007399	0.0223149	3.47612	1.64912	5	593	nervous system development
470	Varroa ancestral branch	BP	GO:0006030	0.0241431	8.98824	0.241945	2	87	chitin metabolic process
471	Varroa ancestral branch	BP	GO:0006807	0.0244892	2.36082	15.2842	21	5496	nitrogen compound metabolic process
472	Varroa ancestral branch	BP	GO:0006376	0.0247615	46.3884	0.0250288	1	9	mRNA splice site selection
473	Varroa ancestral branch	BP	GO:0031175	0.0259469	5.12429	0.645186	3	232	neuron projection development
474	Varroa ancestral branch	BP	GO:1901564	0.026739	2.20076	9.51093	15	3420	organonitrogen compound metabolic process
475	Varroa ancestral branch	BP	GO:0022008	0.0271337	3.86867	1.15967	4	417	neurogenesis
476	Varroa ancestral branch	BP	GO:0010639	0.0273277	8.39072	0.258631	2	93	negative regulation of organelle organization
477	Varroa ancestral branch	BP	GO:0051156	0.027476	41.2302	0.0278097	1	10	glucose 6-phosphate metabolic process
478	Varroa ancestral branch	BP	GO:0006098	0.027476	41.2302	0.0278097	1	10	pentose-phosphate shunt
479	Varroa ancestral branch	BP	GO:0019682	0.027476	41.2302	0.0278097	1	10	glyceraldehyde-3-phosphate metabolic process
480	Varroa ancestral branch	BP	GO:1901071	0.0284252	8.20868	0.264193	2	95	glucosamine-containing compound metabolic process
481	Varroa ancestral branch	BP	GO:0006040	0.0295403	8.03431	0.269755	2	97	amino sugar metabolic process
482	Varroa ancestral branch	BP	GO:0000187	0.0301832	37.1036	0.0305907	1	11	activation of MAPK activity
483	Varroa ancestral branch	BP	GO:0042048	0.032883	33.7273	0.0333717	1	12	olfactory behavior
484	Varroa ancestral branch	BP	GO:0048512	0.032883	33.7273	0.0333717	1	12	circadian behavior
485	Varroa ancestral branch	BP	GO:0031111	0.032883	33.7273	0.0333717	1	12	negative regulation of microtubule polymerization or depolymerization
486	Varroa ancestral branch	BP	GO:0022408	0.032883	33.7273	0.0333717	1	12	negative regulation of cell-cell adhesion
487	Varroa ancestral branch	BP	GO:0006022	0.0341728	7.40453	0.292002	2	105	aminoglycan metabolic process
488	Varroa ancestral branch	BP	GO:0001707	0.0355757	30.9137	0.0361527	1	13	mesoderm formation
489	Varroa ancestral branch	BP	GO:0030307	0.0355757	30.9137	0.0361527	1	13	positive regulation of cell growth
490	Varroa ancestral branch	BP	GO:0007017	0.0357532	4.49956	0.731396	3	263	microtubule-based process
491	Varroa ancestral branch	BP	GO:0051250	0.0382611	28.533	0.0389336	1	14	negative regulation of lymphocyte activation
492	Varroa ancestral branch	BP	GO:0051784	0.0382611	28.533	0.0389336	1	14	negative regulation of nuclear division
493	Varroa ancestral branch	BP	GO:0050866	0.0382611	28.533	0.0389336	1	14	negative regulation of cell activation
494	Varroa ancestral branch	BP	GO:0007419	0.0382611	28.533	0.0389336	1	14	ventral cord development
495	Varroa ancestral branch	BP	GO:0007622	0.0382611	28.533	0.0389336	1	14	rhythmic behavior
496	Varroa ancestral branch	BP	GO:0043934	0.0382611	28.533	0.0389336	1	14	sporulation
497	Varroa ancestral branch	BP	GO:0002695	0.0382611	28.533	0.0389336	1	14	negative regulation of leukocyte activation
498	Varroa ancestral branch	BP	GO:0043170	0.040127	2.09315	13.8131	19	4967	macromolecule metabolic process
499	Varroa ancestral branch	BP	GO:0036498	0.0409392	26.4923	0.0417146	1	15	IRE1-mediated unfolded protein response
500	Varroa ancestral branch	BP	GO:0048332	0.0409392	26.4923	0.0417146	1	15	mesoderm morphogenesis
501	Varroa ancestral branch	BP	GO:0048520	0.0409392	26.4923	0.0417146	1	15	positive regulation of behavior
502	Varroa ancestral branch	BP	GO:0006739	0.0436102	24.7238	0.0444956	1	16	NADP metabolic process
503	Varroa ancestral branch	BP	GO:0007308	0.0436102	24.7238	0.0444956	1	16	oocyte construction
504	Varroa ancestral branch	BP	GO:0007309	0.0436102	24.7238	0.0444956	1	16	oocyte axis specification
505	Varroa ancestral branch	BP	GO:0030301	0.0436102	24.7238	0.0444956	1	16	cholesterol transport
506	Varroa ancestral branch	BP	GO:0051704	0.0436954	3.29913	1.34877	4	485	multi-organism process
507	Varroa ancestral branch	BP	GO:0045292	0.046274	23.1763	0.0472766	1	17	mRNA cis splicing, via spliceosome
508	Varroa ancestral branch	BP	GO:0000245	0.0489306	21.8109	0.0500575	1	18	spliceosomal complex assembly
509	Varroa ancestral branch	BP	GO:0007635	0.0489306	21.8109	0.0500575	1	18	chemosensory behavior
510	Varroa ancestral branch	CC	GO:0005576	0.00300947	4.49981	2.05368	7	652	extracellular region
511	Varroa ancestral branch	CC	GO:0031012	0.0060304	9.18205	0.377979	3	120	extracellular matrix
512	Varroa ancestral branch	CC	GO:0001772	0.00629015	330.818	0.00629964	1	2	immunological synapse
513	Varroa ancestral branch	CC	GO:0008537	0.0125424	110.242	0.0125993	1	4	proteasome activator complex
514	Varroa ancestral branch	CC	GO:0035327	0.0187571	66.1273	0.0188989	1	6	transcriptionally active chromatin
515	Varroa ancestral branch	CC	GO:0031588	0.0187571	66.1273	0.0188989	1	6	nucleotide-activated protein kinase complex
516	Varroa ancestral branch	CC	GO:0030130	0.0249343	47.2208	0.0251986	1	8	clathrin coat of trans-Golgi network vesicle
517	Varroa ancestral branch	CC	GO:0043256	0.0249343	47.2208	0.0251986	1	8	laminin complex
518	Varroa ancestral branch	CC	GO:0012510	0.0249343	47.2208	0.0251986	1	8	trans-Golgi network transport vesicle membrane
519	Varroa ancestral branch	CC	GO:0005952	0.0249343	47.2208	0.0251986	1	8	cAMP-dependent protein kinase complex
520	Varroa ancestral branch	CC	GO:0098805	0.025347	4.0462	1.14654	4	364	whole membrane
521	Varroa ancestral branch	CC	GO:0044853	0.0310744	36.7172	0.0314982	1	10	plasma membrane raft
522	Varroa ancestral branch	CC	GO:0097546	0.0310744	36.7172	0.0314982	1	10	ciliary base
523	Varroa ancestral branch	CC	GO:0005720	0.0310744	36.7172	0.0314982	1	10	nuclear heterochromatin
524	Varroa ancestral branch	CC	GO:0071944	0.0335257	2.88265	2.51986	6	800	cell periphery
525	Varroa ancestral branch	CC	GO:0030140	0.0371774	30.0331	0.0377979	1	12	trans-Golgi network transport vesicle
526	Varroa ancestral branch	CC	GO:0005605	0.0371774	30.0331	0.0377979	1	12	basal lamina
527	Varroa ancestral branch	CC	GO:0022624	0.0371774	30.0331	0.0377979	1	12	proteasome accessory complex
528	Varroa ancestral branch	CC	GO:0031594	0.0371774	30.0331	0.0377979	1	12	neuromuscular junction
529	Varroa ancestral branch	CC	GO:0044421	0.0424746	3.40367	1.34812	4	428	extracellular region part
530	Varroa ancestral branch	CC	GO:0005869	0.0432437	25.4056	0.0440975	1	14	dynactin complex
531	Varroa ancestral branch	CC	GO:0030132	0.0432437	25.4056	0.0440975	1	14	clathrin coat of coated pit
532	Varroa ancestral branch	CC	GO:0034399	0.0432437	25.4056	0.0440975	1	14	nuclear periphery
533	Varroa ancestral branch	CC	GO:0005930	0.0492733	22.0121	0.0503972	1	16	axoneme
534	Varroa ancestral branch	CC	GO:0005905	0.0492733	22.0121	0.0503972	1	16	clathrin-coated pit
535	Varroa ancestral branch	CC	GO:0097014	0.0492733	22.0121	0.0503972	1	16	ciliary plasm
536	Varroa ancestral branch	CC	GO:0030125	0.0492733	22.0121	0.0503972	1	16	clathrin vesicle coat
537	Varroa ancestral branch	CC	GO:1902911	0.0492733	22.0121	0.0503972	1	16	protein kinase complex
538	Varroa ancestral branch	MF	GO:0004829	0.0058112	351.436	0.00581945	1	2	threonine-tRNA ligase activity
539	Varroa ancestral branch	MF	GO:0004655	0.0058112	351.436	0.00581945	1	2	porphobilinogen synthase activity
540	Varroa ancestral branch	MF	GO:0004751	0.0058112	351.436	0.00581945	1	2	ribose-5-phosphate isomerase activity
541	Varroa ancestral branch	MF	GO:0004000	0.017335	70.2667	0.0174584	1	6	adenosine deaminase activity
542	Varroa ancestral branch	MF	GO:0097100	0.017335	70.2667	0.0174584	1	6	supercoiled DNA binding
543	Varroa ancestral branch	MF	GO:0004862	0.0230479	50.1832	0.0232778	1	8	cAMP-dependent protein kinase inhibitor activity
544	Varroa ancestral branch	MF	GO:0005184	0.0230479	50.1832	0.0232778	1	8	neuropeptide hormone activity
545	Varroa ancestral branch	MF	GO:0070840	0.0230479	50.1832	0.0232778	1	8	dynein complex binding
546	Varroa ancestral branch	MF	GO:0022804	0.0252678	5.08812	0.63432	3	218	active transmembrane transporter activity
547	Varroa ancestral branch	MF	GO:0005452	0.0258922	43.9071	0.0261875	1	9	inorganic anion exchanger activity
548	Varroa ancestral branch	MF	GO:0034236	0.0287285	39.0256	0.0290973	1	10	protein kinase A catalytic subunit binding
549	Varroa ancestral branch	MF	GO:0004707	0.0287285	39.0256	0.0290973	1	10	MAP kinase activity
550	Varroa ancestral branch	MF	GO:0001105	0.0315567	35.1205	0.032007	1	11	RNA polymerase II transcription coactivator activity
551	Varroa ancestral branch	MF	GO:0015291	0.0316976	7.62206	0.279334	2	96	secondary active transmembrane transporter activity
552	Varroa ancestral branch	MF	GO:0008603	0.0343768	31.9254	0.0349167	1	12	cAMP-dependent protein kinase regulator activity
553	Varroa ancestral branch	MF	GO:0016861	0.0343768	31.9254	0.0349167	1	12	intramolecular oxidoreductase activity, interconverting aldoses and ketoses
554	Varroa ancestral branch	MF	GO:0030552	0.0343768	31.9254	0.0349167	1	12	cAMP binding
555	Varroa ancestral branch	MF	GO:0043565	0.0345291	3.49789	1.23954	4	426	sequence-specific DNA binding
556	Varroa ancestral branch	MF	GO:0008061	0.0347871	7.23445	0.293882	2	101	chitin binding
557	Varroa ancestral branch	MF	GO:0033613	0.0455776	23.4051	0.0465556	1	16	activating transcription factor binding
558	Varroa ancestral branch	MF	GO:0001078	0.0455776	23.4051	0.0465556	1	16	transcriptional repressor activity, RNA polymerase II proximal promoter sequence-specific DNA binding
