# Supplementary material for: Divergent evolutionary trajectories following speciation in two ectoparasitic honey bee mites
Source: Commun Biol. 2019 Oct 1;2:357. doi: 10.1038/s42003-019-0606-0 (PMC6773775; doi:10.1038/s42003-019-0606-0)
Supplement: Supplementary file 7 — Supplementary Data 5 [file 42003_2019_606_MOESM7_ESM.xlsx]

## Sheet: Supplementary table 5
Order	Species	Code	Gene.duplicated	RefSeq.accession	chromosome	start	end	gene.description	Pos.sel	Key word
91	V. jacobsoni	vj.gene.dup_10	LOC111272408	NW_019214773.1	NA	41024	42434	ATP-binding cassette sub-family A member 3-like	No	ABC gene family
92	V. jacobsoni	vj.gene.dup_10	LOC111268472	NW_019214192.1	NA	107517	135019	ATP-binding cassette sub-family A member 3-like	No	ABC gene family
36	V. destructor	vd.gene.dup_16	LOC111249915	NW_019211457.1	chr4	11380742	11381405	cuticle protein 14-like	No	cuticular protein
37	V. destructor	vd.gene.dup_16	LOC111249917	NW_019211457.1	chr4	11389392	11390271	cuticle protein 14-like	No	cuticular protein
42	V. destructor	vd.gene.dup_19	LOC111250069	NW_019211457.1	chr4	46620793	46634142	adult-specific rigid cuticular protein 15.7-like	Yes	cuticular protein
43	V. destructor	vd.gene.dup_19	LOC111249833	NW_019211457.1	chr4	46642117	46644330	adult-specific rigid cuticular protein 15.7-like	Yes	cuticular protein
83	V. jacobsoni	vj.gene.dup_06	LOC111262783	NW_019213603.1	NA	25205	26898	cuticle protein 18.6-like	No	cuticular protein
3	V. destructor	vd.gene.dup_01	LOC111255102	NW_019211897.1	BEIS01000444.1	2387	5011	histone H2A-like	No	DETECTED AS ASSEMBLY ARTEFACT
4	V. destructor	vd.gene.dup_02	LOC111252954	NW_019211454.1	chr1	14020703	14030760	heat shock 70 kDa protein-like	No	heat shock protein
5	V. destructor	vd.gene.dup_02	LOC111251692	NW_019211454.1	chr1	15116915	15119876	heat shock 70 kDa protein cognate 4-like	No	heat shock protein
6	V. destructor	vd.gene.dup_02	LOC111243509	NW_019211454.1	chr1	15326537	15328868	heat shock 70 kDa protein 1-like	No	heat shock protein
7	V. destructor	vd.gene.dup_02	LOC111243060	NW_019211454.1	chr1	15339678	15342612	heat shock cognate 71 kDa protein-like	No	heat shock protein
8	V. destructor	vd.gene.dup_02	LOC111242998	NW_019211454.1	chr1	15347116	15349048	heat shock 70 kDa protein II-like	No	heat shock protein
9	V. destructor	vd.gene.dup_02	LOC111243058	NW_019211454.1	chr1	15378965	15381190	heat shock-related 70 kDa protein 2-like	No	heat shock protein
101	V. jacobsoni	vj.gene.dup_14	LOC111271834	NW_019214581.1	NA	26314	34917	transmembrane protein 165-like	No	transmembrane proteins
102	V. jacobsoni	vj.gene.dup_14	LOC111271835	NW_019214581.1	NA	36211	39446	transmembrane protein 165-like	No	transmembrane proteins
1	V. destructor	vd.gene.dup_01	LOC111250948	NW_019211454.1	chr1	9743941	9744829	histone H2A-like	No
2	V. destructor	vd.gene.dup_01	LOC111250934	NW_019211454.1	chr1	9749576	9750601	histone H2A-like	No
10	V. destructor	vd.gene.dup_03	LOC111255253	NW_019211454.1	chr1	21689375	21696462	protein argonaute 12-like	No
11	V. destructor	vd.gene.dup_03	LOC111255312	NW_019211454.1	chr1	21710643	21716022	protein argonaute 12-like	No
12	V. destructor	vd.gene.dup_04	LOC111245502	NW_019211454.1	chr1	22298740	22371795	zinc finger protein 629-like	No
13	V. destructor	vd.gene.dup_04	LOC111243133	NW_019211454.1	chr1	22514440	22520129	uncharacterized LOC111243133	No
14	V. destructor	vd.gene.dup_05	LOC111250360	NW_019211454.1	chr1	44820095	44822758	alpha-protein kinase 1-like	No
15	V. destructor	vd.gene.dup_05	LOC111255517	NW_019211454.1	chr1	44822808	44834089	mucin-5AC-like	No
16	V. destructor	vd.gene.dup_06	LOC111255280	NW_019211454.1	chr1	73377174	73439843	discoidin domain-containing receptor 2-like	No
17	V. destructor	vd.gene.dup_06	LOC111255478	NW_019211454.1	chr1	73720465	73788351	discoidin domain-containing receptor 2-like	No
18	V. destructor	vd.gene.dup_07	LOC111246041	NW_019211454.1	chr1	73980847	73986810	protein SMG5-like	No
19	V. destructor	vd.gene.dup_07	LOC111254553	NW_019211454.1	chr1	73989530	74001503	uncharacterized LOC111254553	No
20	V. destructor	vd.gene.dup_08	LOC111243695	NW_019211455.1	chr2	41272447	41293882	uncharacterized LOC111243695	No
21	V. destructor	vd.gene.dup_08	LOC111243707	NW_019211455.1	chr2	41311871	41314737	uncharacterized LOC111243707	No
22	V. destructor	vd.gene.dup_09	LOC111244757	NW_019211455.1	chr2	43163870	43198223	2-oxoisovalerate dehydrogenase subunit alpha, mitochondrial-like	No
23	V. destructor	vd.gene.dup_09	LOC111244836	NW_019211455.1	chr2	43427422	43438993	2-oxoisovalerate dehydrogenase subunit alpha, mitochondrial-like	No
24	V. destructor	vd.gene.dup_10	LOC111246401	NW_019211456.1	chr3	18281050	18289297	aldehyde dehydrogenase, dimeric NADP-preferring-like	No
25	V. destructor	vd.gene.dup_10	LOC111246402	NW_019211456.1	chr3	18292369	18299368	aldehyde dehydrogenase, dimeric NADP-preferring-like	No
26	V. destructor	vd.gene.dup_11	LOC111246520	NW_019211456.1	chr3	28608596	28609279	polyadenylate-binding protein 1-B-like	No
27	V. destructor	vd.gene.dup_11	LOC111246522	NW_019211456.1	chr3	28620308	28620763	uncharacterized LOC111246522	No
28	V. destructor	vd.gene.dup_12	LOC111246368	NW_019211456.1	chr3	39040262	39041537	actin, clone 403-like	No
29	V. destructor	vd.gene.dup_12	LOC111248271	NW_019211456.1	chr3	39046251	39047757	actin, clone 403-like	No
30	V. destructor	vd.gene.dup_13	LOC111247998	NW_019211456.1	chr3	51462784	51468095	tRNA (adenine(58)-N(1))-methyltransferase non-catalytic subunit TRM6-like	No
31	V. destructor	vd.gene.dup_13	LOC111248123	NW_019211456.1	chr3	51492028	51497339	tRNA (adenine(58)-N(1))-methyltransferase non-catalytic subunit TRM6-like	No
32	V. destructor	vd.gene.dup_14	LOC111247235	NW_019211456.1	chr3	51476292	51484537	glucoside xylosyltransferase 1-like	No
33	V. destructor	vd.gene.dup_14	LOC111247577	NW_019211456.1	chr3	51499478	51509018	glucoside xylosyltransferase 2-like	No
34	V. destructor	vd.gene.dup_15	LOC111247362	NW_019211456.1	chr3	54387453	54397857	general transcriptional corepressor CYC8-like	No
35	V. destructor	vd.gene.dup_15	LOC111247363	NW_019211456.1	chr3	54534443	54682471	polyglutamine-repeat protein pqn-41-like	No
38	V. destructor	vd.gene.dup_17	LOC111249572	NW_019211457.1	chr4	14611045	14613926	uncharacterized LOC111249572	No
39	V. destructor	vd.gene.dup_17	LOC111250291	NW_019211457.1	chr4	14626702	14635477	V-type proton ATPase 21 kDa proteolipid subunit-like	No
40	V. destructor	vd.gene.dup_18	LOC111250293	NW_019211457.1	chr4	14651045	14659267	uncharacterized LOC111250293	No
41	V. destructor	vd.gene.dup_18	LOC111250295	NW_019211457.1	chr4	14659371	14663276	serine/threonine-protein kinase haspin homolog	No
44	V. destructor	vd.gene.dup_20	LOC111251572	NW_019211458.1	chr5	6735699	6806336	secretin receptor-like	No
45	V. destructor	vd.gene.dup_20	LOC111251477	NW_019211458.1	chr5	6832127	6851354	uncharacterized LOC111251477	No
46	V. destructor	vd.gene.dup_21	LOC111251186	NW_019211458.1	chr5	25703068	25707811	uncharacterized LOC111251186	No
47	V. destructor	vd.gene.dup_21	LOC111251451	NW_019211458.1	chr5	25729551	25730900	uncharacterized LOC111251451	No
48	V. destructor	vd.gene.dup_22	LOC111251262	NW_019211458.1	chr5	30415175	30418129	zinc finger protein 28-like	No
49	V. destructor	vd.gene.dup_22	LOC111250867	NW_019211458.1	chr5	30418126	30426072	zinc finger protein sens-like	No
50	V. destructor	vd.gene.dup_23	LOC111250958	NW_019211458.1	chr5	33395295	33400712	insecticyanin-B-like	No
51	V. destructor	vd.gene.dup_23	LOC111250959	NW_019211458.1	chr5	33414971	33420386	insecticyanin-B-like	No
52	V. destructor	vd.gene.dup_24	LOC111252099	NW_019211458.1	chr5	35812050	35861428	uncharacterized LOC111252099	No
53	V. destructor	vd.gene.dup_24	LOC111251298	NW_019211458.1	chr5	35861530	35866141	uncharacterized LOC111251298	No
54	V. destructor	vd.gene.dup_25	LOC111250615	NW_019211458.1	chr5	35985578	35990203	uncharacterized LOC111250615	No
55	V. destructor	vd.gene.dup_25	LOC111250730	NW_019211458.1	chr5	36027877	36070973	uncharacterized LOC111250730	No
56	V. destructor	vd.gene.dup_26	LOC111252581	NW_019211459.1	chr6	3126901	3145752	proline-rich protein 36-like	No
57	V. destructor	vd.gene.dup_26	LOC111252582	NW_019211459.1	chr6	3156849	3157805	collagen alpha-1(I) chain-like	No
58	V. destructor	vd.gene.dup_27	LOC111252748	NW_019211459.1	chr6	4714576	4719564	uncharacterized LOC111252748	No
59	V. destructor	vd.gene.dup_27	LOC111252325	NW_019211459.1	chr6	4729744	4755761	eukaryotic translation initiation factor 4 gamma 1-like	No
60	V. destructor	vd.gene.dup_28	LOC111252966	NW_019211459.1	chr6	4775135	4786409	E3 ubiquitin-protein ligase ARIH1-like	No
61	V. destructor	vd.gene.dup_28	LOC111252967	NW_019211459.1	chr6	4786415	4798778	E3 ubiquitin-protein ligase ARIH1-like	No
62	V. destructor	vd.gene.dup_29	LOC111254401	NW_019211460.1	chr7	2565206	2584159	ethanolamine-phosphate cytidylyltransferase-like	No
63	V. destructor	vd.gene.dup_29	LOC111254403	NW_019211460.1	chr7	2584985	2588766	ethanolamine-phosphate cytidylyltransferase-like	No
64	V. destructor	vd.gene.dup_30	LOC111254250	NW_019211460.1	chr7	11113832	11122799	olfactomedin-like protein 2B	No
65	V. destructor	vd.gene.dup_30	LOC111254013	NW_019211460.1	chr7	11147298	11359444	uncharacterized LOC111254013	No
66	V. destructor	vd.gene.dup_31	LOC111254085	NW_019211460.1	chr7	14299082	14315705	multidrug resistance-associated protein 1-like	No
67	V. destructor	vd.gene.dup_31	LOC111254266	NW_019211460.1	chr7	14338944	14344859	analicular multispecific organic anion transporter 2-like	No
68	V. destructor	vd.gene.dup_32	LOC111254567	NW_019211460.1	chr7	16776607	16784153	structural maintenance of chromosomes protein 3-like	No
69	V. destructor	vd.gene.dup_32	LOC111254431	NW_019211460.1	chr7	16784714	16792431	structural maintenance of chromosomes protein 3-like	No
70	V. jacobsoni	vj.gene.dup_01	LOC111262012	NW_019212968.1	NA	58340	93192	fibrillin-3-like	No
71	V. jacobsoni	vj.gene.dup_01	LOC111262131	NW_019212968.1	NA	93749	145114	uncharacterized LOC111262131	No
72	V. jacobsoni	vj.gene.dup_02	LOC111270371	NW_019213061.1	NA	101806	126173	neural cell adhesion molecule 1-like	No
73	V. jacobsoni	vj.gene.dup_02	LOC111270502	NW_019213061.1	NA	130280	131432	leucine-rich repeat and immunoglobulin-like domain-containing nogo receptor-interacting protein 3	No
74	V. jacobsoni	vj.gene.dup_02	LOC111270537	NW_019213061.1	NA	133473	149879	roundabout homolog 1-like	No
75	V. jacobsoni	vj.gene.dup_02	LOC111270546	NW_019213061.1	NA	152958	153537	palladin-like	No
76	V. jacobsoni	vj.gene.dup_03	LOC111270507	NW_019213061.1	NA	127642	128193	MAM domain-containing glycosylphosphatidylinositol anchor protein 2-like	No
77	V. jacobsoni	vj.gene.dup_03	LOC111270474	NW_019213061.1	NA	131554	132430	neural cell adhesion molecule 2-like	No
78	V. jacobsoni	vj.gene.dup_04	LOC111258676	NW_019213156.1	NA	281398	303758	zinc finger protein 236-like	No
79	V. jacobsoni	vj.gene.dup_04	LOC111258681	NW_019213156.1	NA	286481	291551	uncharacterized LOC111258681	No
80	V. jacobsoni	vj.gene.dup_05	LOC111261430	NW_019213457.1	NA	322525	327368	neural cell adhesion molecule L1-like protein	No
81	V. jacobsoni	vj.gene.dup_05	LOC111261432	NW_019213457.1	NA	333104	335719	neural cell adhesion molecule L1-like protein	No
82	V. jacobsoni	vj.gene.dup_06	LOC111262797	NW_019213603.1	NA	20041	20550	uncharacterized LOC111262797	No
84	V. jacobsoni	vj.gene.dup_07	LOC111263068	NW_019213631.1	NA	28275	33330	insulin-degrading enzyme-like	No
85	V. jacobsoni	vj.gene.dup_07	LOC111263062	NW_019213631.1	NA	41270	46549	insulin-degrading enzyme-like	No
86	V. jacobsoni	vj.gene.dup_08	LOC111266575	NW_019213999.1	NA	90342	91155	dehydrodolichyl diphosphate synthase complex subunit DHDDS-like	No
87	V. jacobsoni	vj.gene.dup_08	LOC111266563	NW_019213999.1	NA	96198	97665	dehydrodolichyl diphosphate synthase complex subunit DHDDS-like	No
88	V. jacobsoni	vj.gene.dup_09	LOC111268371	NW_019214181.1	NA	220946	234365	DNA polymerase subunit gamma-1-like	No
89	V. jacobsoni	vj.gene.dup_09	LOC111268369	NW_019214181.1	NA	228126	231866	DNA polymerase subunit gamma-1-like	No
90	V. jacobsoni	vj.gene.dup_10	LOC111272407	NW_019214773.1	NA	32937	39724	uncharacterized LOC111272407	Yes
93	V. jacobsoni	vj.gene.dup_10	LOC111268457	NW_019214192.1	NA	185887	193961	uncharacterized LOC111268457	Yes
94	V. jacobsoni	vj.gene.dup_11	LOC111269199	NW_019214266.1	NA	322623	329332	leucine-rich PPR motif-containing protein, mitochondrial-like	No
95	V. jacobsoni	vj.gene.dup_11	LOC111269200	NW_019214266.1	NA	336039	343426	leucine-rich PPR motif-containing protein, mitochondrial-like	No
96	V. jacobsoni	vj.gene.dup_12	LOC111269344	NW_019214281.1	NA	133333	137292	carbonic anhydrase-related protein 10-like	No
97	V. jacobsoni	vj.gene.dup_12	LOC111269345	NW_019214281.1	NA	177491	181211	carbonic anhydrase-related protein 10-like	No
98	V. jacobsoni	vj.gene.dup_13	LOC111269874	NW_019214325.1	NA	521680	523982	myelin-associated glycoprotein-like	No
99	V. jacobsoni	vj.gene.dup_13	LOC111269875	NW_019214325.1	NA	524135	527100	immunoglobulin superfamily member 10-like	No
100	V. jacobsoni	vj.gene.dup_13	LOC111269876	NW_019214325.1	NA	527138	528773	tyrosine-protein kinase-like otk	No
103	V. jacobsoni	vj.gene.dup_15	LOC111272279	NW_019214722.1	NA	2375	44345	microtubule-associated protein futsch-like	No
104	V. jacobsoni	vj.gene.dup_15	LOC111272280	NW_019214722.1	NA	8004	10142	uncharacterized LOC111272280	No
105	V. jacobsoni	vj.gene.dup_16	LOC111272681	NW_019214922.1	NA	21	9604	aminopeptidase M1-B-like	Yes
106	V. jacobsoni	vj.gene.dup_16	LOC111272680	NW_019214922.1	NA	20032	31260	puromycin-sensitive aminopeptidase-like	Yes
