# Supplementary material for: Divergent evolutionary trajectories following speciation in two ectoparasitic honey bee mites
Source: Commun Biol. 2019 Oct 1;2:357. doi: 10.1038/s42003-019-0606-0 (PMC6773775; doi:10.1038/s42003-019-0606-0)
Supplement: Supplementary file 8 — Supplementary Data 6 [file 42003_2019_606_MOESM8_ESM.xlsx]

## Sheet: Supplementary table 6
Species	code	other	Gene.duplicated	RefSeq.accession	chromosome	start	end	gene.description
T. mercedesae	ortho.dup.mites_06	ortho.dup.mites_01	augustus-scaffold0000010459-processed-gene-0*42-mRNA-1	NA	NA	NA	NA	NA
T. mercedesae	ortho.dup.mites_06	ortho.dup.mites_01	genemark-scaffold0000010459-processed-gene-0*25-mRNA-1	NA	NA	NA	NA	NA
V. destructor	ortho.dup.mites_06	ortho.dup.mites_01	LOC111242914	NW_019211454.1	chr1	7920735	7921988	uncharacterized LOC111242914
V. destructor	ortho.dup.mites_06	ortho.dup.mites_01	LOC111254853	NW_019211454.1	chr1	7926508	7927636	uncharacterized LOC111254853
V. jacobsoni	ortho.dup.mites_06	ortho.dup.mites_01	LOC111270642	NW_019214399.1	NA	70654	71985	uncharacterized LOC111270642
V. jacobsoni	ortho.dup.mites_06	ortho.dup.mites_01	LOC111270644	NW_019214399.1	NA	76506	77729	uncharacterized LOC111270644
T. mercedesae	ortho.dup.mites_03	ortho.dup.mites_02	augustus-scaffold0000025218-processed-gene-0*30-mRNA-1	NA	NA	NA	NA	NA
T. mercedesae	ortho.dup.mites_03	ortho.dup.mites_02	maker-scaffold0000005750-augustus-gene-0*16-mRNA-1	NA	NA	NA	NA	NA
T. mercedesae	ortho.dup.mites_03	ortho.dup.mites_02	maker-scaffold0000007252-augustus-gene-0*29-mRNA-1	NA	NA	NA	NA	NA
T. mercedesae	ortho.dup.mites_03	ortho.dup.mites_02	maker-scaffold0000025218-augustus-gene-0*51-mRNA-1	NA	NA	NA	NA	NA
T. mercedesae	ortho.dup.mites_03	ortho.dup.mites_02	maker-scaffold0000025218-augustus-gene-0*52-mRNA-1	NA	NA	NA	NA	NA
T. mercedesae	ortho.dup.mites_03	ortho.dup.mites_02	maker-scaffold0000025218-augustus-gene-0*54-mRNA-1	NA	NA	NA	NA	NA
V. destructor	ortho.dup.mites_03	ortho.dup.mites_02	LOC111255508	NW_019211454.1	chr1	19841743	19854469	elongation of very long chain fatty acids protein F-like
V. destructor	ortho.dup.mites_03	ortho.dup.mites_02	LOC111242988	NW_019211454.1	chr1	19859885	19864607	elongation of very long chain fatty acids protein 5-like
V. jacobsoni	ortho.dup.mites_03	ortho.dup.mites_02	LOC111261598	NW_019213474.1	NA	66655	78823	elongation of very long chain fatty acids protein F-like
V. jacobsoni	ortho.dup.mites_03	ortho.dup.mites_02	LOC111261597	NW_019213474.1	NA	84232	88940	elongation of very long chain fatty acids protein 5-like
V. destructor	ortho.dup.mites_18	ortho.dup.mites_03	LOC111255571	NW_019211454.1	chr1	23657414	23663175	DNA-directed RNA polymerase, mitochondrial-like
V. destructor	ortho.dup.mites_18	ortho.dup.mites_03	LOC111254886	NW_019211454.1	chr1	28064320	28077997	DNA-directed RNA polymerase, mitochondrial-like
V. destructor	ortho.dup.mites_18	ortho.dup.mites_03	LOC111252286	NW_019211454.1	chr1	28079176	28098736	DNA-directed RNA polymerase, mitochondrial-like
V. jacobsoni	ortho.dup.mites_18	ortho.dup.mites_03	LOC111268093	NW_019214158.1	NA	24968	38282	DNA-directed RNA polymerase, mitochondrial-like
V. jacobsoni	ortho.dup.mites_18	ortho.dup.mites_03	LOC111268087	NW_019214158.1	NA	40018	59549	DNA-directed RNA polymerase, mitochondrial-like
T. mercedesae	ortho.dup.mites_10	ortho.dup.mites_04	genemark-scaffold0000014965-processed-gene-0*3-mRNA-1	NA	NA	NA	NA	NA
T. mercedesae	ortho.dup.mites_10	ortho.dup.mites_04	maker-scaffold0000010285-augustus-gene-0*11-mRNA-1	NA	NA	NA	NA	NA
V. destructor	ortho.dup.mites_10	ortho.dup.mites_04	LOC111243341	NW_019211454.1	chr1	38101258	38106569	uncharacterized LOC111243341
V. destructor	ortho.dup.mites_10	ortho.dup.mites_04	LOC111243346	NW_019211454.1	chr1	38111291	38116538	glutamate receptor U1-like
V. jacobsoni	ortho.dup.mites_10	ortho.dup.mites_04	LOC111262769	NW_019213602.1	NA	100556	106304	uncharacterized LOC111262769
V. jacobsoni	ortho.dup.mites_10	ortho.dup.mites_04	LOC111262777	NW_019213602.1	NA	110307	116917	glutamate receptor U1-like
V. destructor	ortho.dup.mites_15	ortho.dup.mites_05	LOC111252060	NW_019211454.1	chr1	67229240	67232591	mitochondrial ribonuclease P protein 1 homolog
V. destructor	ortho.dup.mites_15	ortho.dup.mites_05	LOC111252040	NW_019211454.1	chr1	67239939	67242716	tRNA methyltransferase 10 homolog B-like
V. destructor	ortho.dup.mites_15	ortho.dup.mites_05	LOC111252044	NW_019211454.1	chr1	67243465	67246375	mitochondrial ribonuclease P protein 1 homolog
V. jacobsoni	ortho.dup.mites_15	ortho.dup.mites_05	LOC111259075	NW_019213192.1	NA	53221	56149	mitochondrial ribonuclease P protein 1 homolog
V. jacobsoni	ortho.dup.mites_15	ortho.dup.mites_05	LOC111259073	NW_019213192.1	NA	63941	67150	tRNA methyltransferase 10 homolog B-like
V. jacobsoni	ortho.dup.mites_15	ortho.dup.mites_05	LOC111259074	NW_019213192.1	NA	67256	70394	mitochondrial ribonuclease P protein 1 homolog
V. destructor	ortho.dup.mites_17	ortho.dup.mites_06	LOC111245395	NW_019211455.1	chr2	12452744	12458667	transcription elongation factor SPT5-like
V. destructor	ortho.dup.mites_17	ortho.dup.mites_06	LOC111245230	NW_019211455.1	chr2	12459495	12468672	transcription elongation factor SPT5-like
V. destructor	ortho.dup.mites_17	ortho.dup.mites_06	LOC111244893	NW_019211455.1	chr2	41111788	41113559	uncharacterized LOC111244893
V. jacobsoni	ortho.dup.mites_17	ortho.dup.mites_06	LOC111263943	NW_019212991.1	NA	17430	18306	uncharacterized LOC111263943
V. jacobsoni	ortho.dup.mites_17	ortho.dup.mites_06	LOC111261005	NW_019213409.1	NA	27429	33358	transcription elongation factor SPT5-like
V. jacobsoni	ortho.dup.mites_17	ortho.dup.mites_06	LOC111261003	NW_019213409.1	NA	34665	42952	transcription elongation factor SPT5-like
V. destructor	ortho.dup.mites_07	ortho.dup.mites_07	LOC111246006	NW_019211455.1	chr2	21906314	21907854	solute carrier family 41 member 1-like
V. destructor	ortho.dup.mites_07	ortho.dup.mites_07	LOC111245481	NW_019211455.1	chr2	21917494	21920311	solute carrier family 41 member 3-like
V. jacobsoni	ortho.dup.mites_07	ortho.dup.mites_07	LOC111263703	NW_019213684.1	NA	174075	175604	solute carrier family 41 member 1-like
V. jacobsoni	ortho.dup.mites_07	ortho.dup.mites_07	LOC111263698	NW_019213684.1	NA	181101	188101	solute carrier family 41 member 3-like
V. destructor	ortho.dup.mites_08	ortho.dup.mites_08	LOC111245578	NW_019211455.1	chr2	28022346	28041356	monoacylglycerol lipase ABHD12-like
V. destructor	ortho.dup.mites_08	ortho.dup.mites_08	LOC111243615	NW_019211455.1	chr2	28047890	28049944	monoacylglycerol lipase ABHD12-like
V. jacobsoni	ortho.dup.mites_08	ortho.dup.mites_08	LOC111271572	NW_019214523.1	NA	102095	103848	monoacylglycerol lipase ABHD12-like
V. jacobsoni	ortho.dup.mites_08	ortho.dup.mites_08	LOC111271580	NW_019214523.1	NA	110662	120522	monoacylglycerol lipase ABHD12-like
V. destructor	ortho.dup.mites_05	ortho.dup.mites_09	LOC111246000	NW_019211455.1	chr2	52408824	52424052	cathepsin L1-like
V. destructor	ortho.dup.mites_05	ortho.dup.mites_09	LOC111245998	NW_019211455.1	chr2	52430607	52455554	cathepsin L1-like
V. jacobsoni	ortho.dup.mites_05	ortho.dup.mites_09	LOC111269547	NW_019214299.1	NA	93137	105933	cathepsin L1-like
V. jacobsoni	ortho.dup.mites_05	ortho.dup.mites_09	LOC111269548	NW_019214299.1	NA	115276	118299	cathepsin L1-like
T. mercedesae	ortho.dup.mites_04	ortho.dup.mites_10	augustus-scaffold0000004951-processed-gene-0*25-mRNA-1	NA	NA	NA	NA	NA
T. mercedesae	ortho.dup.mites_04	ortho.dup.mites_10	genemark-scaffold0000004951-processed-gene-0*13-mRNA-1	NA	NA	NA	NA	NA
T. mercedesae	ortho.dup.mites_04	ortho.dup.mites_10	maker-scaffold0000004951-augustus-gene-0*67-mRNA-1	NA	NA	NA	NA	NA
V. destructor	ortho.dup.mites_04	ortho.dup.mites_10	LOC111248108	NW_019211456.1	chr3	22559235	22560505	uncharacterized LOC111248108
V. destructor	ortho.dup.mites_04	ortho.dup.mites_10	LOC111248074	NW_019211456.1	chr3	22570706	22572032	uncharacterized LOC111248074
V. jacobsoni	ortho.dup.mites_04	ortho.dup.mites_10	LOC111264077	NW_019213721.1	NA	3186	4512	uncharacterized LOC111264077
V. jacobsoni	ortho.dup.mites_04	ortho.dup.mites_10	LOC111264080	NW_019213721.1	NA	14642	15913	cuticle protein 16.8-like	cuticular protein
V. destructor	ortho.dup.mites_11	ortho.dup.mites_11	LOC111246882	NW_019211456.1	chr3	29241758	29242667	leukocyte surface antigen CD53-like
V. destructor	ortho.dup.mites_11	ortho.dup.mites_11	LOC111246881	NW_019211456.1	chr3	29244157	29245300	CD63 antigen-like
V. jacobsoni	ortho.dup.mites_11	ortho.dup.mites_11	LOC111273149	NW_019215430.1	NA	387	1085	leukocyte surface antigen CD53-like
V. jacobsoni	ortho.dup.mites_11	ortho.dup.mites_11	LOC111273148	NW_019215430.1	NA	2698	3922	CD63 antigen-like
T. mercedesae	ortho.dup.mites_12	ortho.dup.mites_12	augustus-scaffold0000025448-processed-gene-0*12-mRNA-1	NA	NA	NA	NA	NA
T. mercedesae	ortho.dup.mites_12	ortho.dup.mites_12	maker-scaffold0000001146-exonerate_est2genome-gene-0*0-mRNA-1	NA	NA	NA	NA	NA
V. destructor	ortho.dup.mites_12	ortho.dup.mites_12	LOC111246765	NW_019211456.1	chr3	44392468	44398666	uncharacterized LOC111246765
V. destructor	ortho.dup.mites_12	ortho.dup.mites_12	LOC111246580	NW_019211456.1	chr3	44483321	44485769	uncharacterized LOC111246580
V. jacobsoni	ortho.dup.mites_12	ortho.dup.mites_12	LOC111262088	NW_019213528.1	NA	424691	427153	uncharacterized LOC111262088
V. jacobsoni	ortho.dup.mites_12	ortho.dup.mites_12	LOC111262090	NW_019213528.1	NA	510631	518136	uncharacterized LOC111262090
V. destructor	ortho.dup.mites_13	ortho.dup.mites_13	LOC111249808	NW_019211457.1	chr4	26537961	26548379	uncharacterized LOC111249808
V. destructor	ortho.dup.mites_13	ortho.dup.mites_13	LOC111249807	NW_019211457.1	chr4	26548723	26559832	uncharacterized LOC111249807
V. jacobsoni	ortho.dup.mites_13	ortho.dup.mites_13	LOC111259576	NW_019213249.1	NA	234	9471	uncharacterized LOC111259576
V. jacobsoni	ortho.dup.mites_13	ortho.dup.mites_13	LOC111259577	NW_019213249.1	NA	11411	21851	uncharacterized LOC111259577
V. destructor	ortho.dup.mites_09	ortho.dup.mites_14	LOC111249466	NW_019211457.1	chr4	40396082	40397422	uncharacterized LOC111249466
V. destructor	ortho.dup.mites_09	ortho.dup.mites_14	LOC111249565	NW_019211457.1	chr4	40398045	40399204	uncharacterized LOC111249565
V. destructor	ortho.dup.mites_09	ortho.dup.mites_14	LOC111249576	NW_019211457.1	chr4	40403707	40404871	uncharacterized LOC111249576
V. destructor	ortho.dup.mites_09	ortho.dup.mites_14	LOC111249372	NW_019211457.1	chr4	40406103	40407376	uncharacterized LOC111249372
V. jacobsoni	ortho.dup.mites_09	ortho.dup.mites_14	LOC111264654	NW_019213785.1	NA	177662	179013	uncharacterized LOC111264654
V. jacobsoni	ortho.dup.mites_09	ortho.dup.mites_14	LOC111264657	NW_019213785.1	NA	179624	180776	uncharacterized LOC111264657
V. jacobsoni	ortho.dup.mites_09	ortho.dup.mites_14	LOC111264655	NW_019213785.1	NA	185390	186497	uncharacterized LOC111264655
V. jacobsoni	ortho.dup.mites_09	ortho.dup.mites_14	LOC111264656	NW_019213785.1	NA	187758	189080	uncharacterized LOC111264656
V. destructor	ortho.dup.mites_02	ortho.dup.mites_15	LOC111252228	NW_019211459.1	chr6	6635425	6639238	elongation of very long chain fatty acids protein 4-like
V. destructor	ortho.dup.mites_02	ortho.dup.mites_15	LOC111252227	NW_019211459.1	chr6	6645058	6649933	elongation of very long chain fatty acids protein 5-like
V. jacobsoni	ortho.dup.mites_02	ortho.dup.mites_15	LOC111267023	NW_019214043.1	NA	2075	9256	elongation of very long chain fatty acids protein 4-like
V. jacobsoni	ortho.dup.mites_02	ortho.dup.mites_15	LOC111267022	NW_019214043.1	NA	9345	14215	elongation of very long chain fatty acids protein 5-like
V. destructor	ortho.dup.mites_14	ortho.dup.mites_16	LOC111252417	NW_019211459.1	chr6	27323049	27361417	probable cation-transporting ATPase 13A3
V. destructor	ortho.dup.mites_14	ortho.dup.mites_16	LOC111252521	NW_019211459.1	chr6	27431675	27466876	probable cation-transporting ATPase 13A3
V. jacobsoni	ortho.dup.mites_14	ortho.dup.mites_16	LOC111268220	NW_019214167.1	NA	94695	107203	probable cation-transporting ATPase 13A3
V. jacobsoni	ortho.dup.mites_14	ortho.dup.mites_16	LOC111268223	NW_019214167.1	NA	109092	118845	probable cation-transporting ATPase 13A3
V. jacobsoni	ortho.dup.mites_14	ortho.dup.mites_16	LOC111268217	NW_019214167.1	NA	195408	236719	probable cation-transporting ATPase 13A3
V. destructor	ortho.dup.mites_01	ortho.dup.mites_17	LOC111254696	NW_019211460.1	chr7	3738691	3755775	tyrosine-protein kinase Btk29A-like
V. destructor	ortho.dup.mites_01	ortho.dup.mites_17	LOC111253689	NW_019211460.1	chr7	3642056	3702345	tyrosine-protein kinase Btk29A-like
V. jacobsoni	ortho.dup.mites_01	ortho.dup.mites_17	LOC111267658	NW_019214109.1	NA	992	17173	tyrosine-protein kinase Btk29A-like
V. jacobsoni	ortho.dup.mites_01	ortho.dup.mites_17	LOC111267655	NW_019214109.1	NA	53995	114672	tyrosine-protein kinase Btk29A-like
V. destructor	ortho.dup.mites_19	ortho.dup.mites_18	LOC111254123	NW_019211460.1	chr7	15295932	15298054	uncharacterized LOC111254123
V. destructor	ortho.dup.mites_19	ortho.dup.mites_18	LOC111254784	NW_019211460.1	chr7	15300853	15303881	uncharacterized LOC111254784
V. jacobsoni	ortho.dup.mites_19	ortho.dup.mites_18	LOC111263098	NW_019213636.1	NA	415290	418310	ribonuclease-like storage protein
V. jacobsoni	ortho.dup.mites_19	ortho.dup.mites_18	LOC111263099	NW_019213636.1	NA	421146	423033	uncharacterized LOC111263099
V. destructor	ortho.dup.mites_16	ortho.dup.mites_19	LOC111254342	NW_019211460.1	chr7	34679609	34682061	uncharacterized LOC111254342
V. destructor	ortho.dup.mites_16	ortho.dup.mites_19	LOC111254178	NW_019211460.1	chr7	37757863	37768493	uncharacterized LOC111254178
V. destructor	ortho.dup.mites_16	ortho.dup.mites_19	LOC111254354	NW_019211460.1	chr7	37778717	37781084	uncharacterized LOC111254354
V. destructor	ortho.dup.mites_16	ortho.dup.mites_19	LOC111254355	NW_019211460.1	chr7	37783990	37792007	uncharacterized LOC111254355
V. destructor	ortho.dup.mites_16	ortho.dup.mites_19	LOC111251291	NW_019211458.1	chr5	33243911	33246316	uncharacterized LOC111251291
V. jacobsoni	ortho.dup.mites_16	ortho.dup.mites_19	LOC111259739	NW_019213262.1	NA	44530	53718	uncharacterized LOC111259739
V. jacobsoni	ortho.dup.mites_16	ortho.dup.mites_19	LOC111259740	NW_019213262.1	NA	55861	58961	uncharacterized LOC111259740
V. jacobsoni	ortho.dup.mites_16	ortho.dup.mites_19	LOC111259738	NW_019213262.1	NA	68448	79182	uncharacterized LOC111259738
V. jacobsoni	ortho.dup.mites_16	ortho.dup.mites_19	LOC111262113	NW_019213530.1	NA	177110	179625	uncharacterized LOC111262113
V. jacobsoni	ortho.dup.mites_16	ortho.dup.mites_19	LOC111271684	NW_019214543.1	NA	103922	106777	uncharacterized LOC111271684
