# Supplementary material for: Divergent evolutionary trajectories following speciation in two ectoparasitic honey bee mites
Source: Commun Biol. 2019 Oct 1;2:357. doi: 10.1038/s42003-019-0606-0 (PMC6773775; doi:10.1038/s42003-019-0606-0)
Supplement: Supplementary file 9 — Supplementary Data 7 [file 42003_2019_606_MOESM9_ESM.xlsx]

## Sheet: Supplementary table 7
Order	Species	Ontology	GOBPI	Pvalue	OddsRatio	ExpCount	Count	Size	Term
1	V. destructor	BP	GO:0007420	0.00251363	13.3737	0.282965	3	100	brain development
2	V. destructor	BP	GO:0060322	0.00273512	12.965	0.291454	3	103	head development
3	V. destructor	BP	GO:0009612	0.00352989	26.9538	0.090549	2	32	response to mechanical stimulus
4	V. destructor	BP	GO:0006909	0.00421374	24.4895	0.0990379	2	35	phagocytosis
5	V. destructor	BP	GO:0007417	0.00517074	10.2381	0.365025	3	129	central nervous system development
6	V. destructor	BP	GO:0030900	0.00521353	21.8254	0.110357	2	39	forebrain development
7	V. destructor	BP	GO:0098868	0.00565184	377.5	0.00565931	1	2	bone growth
8	V. destructor	BP	GO:0003416	0.00565184	377.5	0.00565931	1	2	endochondral bone growth
9	V. destructor	BP	GO:0003417	0.00565184	377.5	0.00565931	1	2	growth plate cartilage development
10	V. destructor	BP	GO:0048570	0.00565184	377.5	0.00565931	1	2	notochord morphogenesis
11	V. destructor	BP	GO:0048511	0.00846549	16.7885	0.141483	2	50	rhythmic process
12	V. destructor	BP	GO:0030097	0.00846549	16.7885	0.141483	2	50	hemopoiesis
13	V. destructor	BP	GO:0009083	0.00846656	188.714	0.00848896	1	3	branched-chain amino acid catabolic process
14	V. destructor	BP	GO:0048534	0.00913361	16.1108	0.147142	2	52	hematopoietic or lymphoid organ development
15	V. destructor	BP	GO:0007568	0.00947632	15.7919	0.149972	2	53	aging
16	V. destructor	BP	GO:0002520	0.00947632	15.7919	0.149972	2	53	immune system development
17	V. destructor	BP	GO:0009628	0.0116381	7.52353	0.48953	3	173	response to abiotic stimulus
18	V. destructor	BP	GO:0060537	0.0116517	14.1134	0.16695	2	59	muscle tissue development
19	V. destructor	BP	GO:0007517	0.0120339	13.8674	0.169779	2	60	muscle organ development
20	V. destructor	BP	GO:0043010	0.0128147	13.4	0.175439	2	62	camera-type eye development
21	V. destructor	BP	GO:0007409	0.0136173	12.9628	0.181098	2	64	axonogenesis
22	V. destructor	BP	GO:0032757	0.0140737	94.3214	0.0141483	1	5	positive regulation of interleukin-8 production
23	V. destructor	BP	GO:0032677	0.0140737	94.3214	0.0141483	1	5	regulation of interleukin-8 production
24	V. destructor	BP	GO:0032637	0.0140737	94.3214	0.0141483	1	5	interleukin-8 production
25	V. destructor	BP	GO:0060700	0.0140737	94.3214	0.0141483	1	5	regulation of ribonuclease activity
26	V. destructor	BP	GO:0070370	0.0140737	94.3214	0.0141483	1	5	cellular heat acclimation
27	V. destructor	BP	GO:0060699	0.0140737	94.3214	0.0141483	1	5	regulation of endoribonuclease activity
28	V. destructor	BP	GO:1902380	0.0140737	94.3214	0.0141483	1	5	positive regulation of endoribonuclease activity
29	V. destructor	BP	GO:0030903	0.0140737	94.3214	0.0141483	1	5	notochord development
30	V. destructor	BP	GO:0031400	0.0165948	11.6321	0.200905	2	71	negative regulation of protein modification process
31	V. destructor	BP	GO:0035902	0.0168662	75.4429	0.0169779	1	6	response to immobilization stress
32	V. destructor	BP	GO:0098974	0.0168662	75.4429	0.0169779	1	6	postsynaptic actin cytoskeleton organization
33	V. destructor	BP	GO:0060350	0.0168662	75.4429	0.0169779	1	6	endochondral bone morphogenesis
34	V. destructor	BP	GO:0060351	0.0168662	75.4429	0.0169779	1	6	cartilage development involved in endochondral bone morphogenesis
35	V. destructor	BP	GO:0060349	0.0168662	75.4429	0.0169779	1	6	bone morphogenesis
36	V. destructor	BP	GO:1903265	0.0168662	75.4429	0.0169779	1	6	positive regulation of tumor necrosis factor-mediated signaling pathway
37	V. destructor	BP	GO:0061971	0.0168662	75.4429	0.0169779	1	6	replacement bone morphogenesis
38	V. destructor	BP	GO:0046718	0.0168662	75.4429	0.0169779	1	6	viral entry into host cell
39	V. destructor	BP	GO:0010803	0.0168662	75.4429	0.0169779	1	6	regulation of tumor necrosis factor-mediated signaling pathway
40	V. destructor	BP	GO:0009081	0.0168662	75.4429	0.0169779	1	6	branched-chain amino acid metabolic process
41	V. destructor	BP	GO:0099188	0.0168662	75.4429	0.0169779	1	6	postsynaptic cytoskeleton organization
42	V. destructor	BP	GO:0006897	0.0188779	10.8358	0.215054	2	76	endocytosis
43	V. destructor	BP	GO:0061564	0.0188779	10.8358	0.215054	2	76	axon development
44	V. destructor	BP	GO:0048667	0.0188779	10.8358	0.215054	2	76	cell morphogenesis involved in neuron differentiation
45	V. destructor	BP	GO:0007281	0.0188779	10.8358	0.215054	2	76	germ cell development
46	V. destructor	BP	GO:0044409	0.0196513	62.8571	0.0198076	1	7	entry into host
47	V. destructor	BP	GO:0045648	0.0196513	62.8571	0.0198076	1	7	positive regulation of erythrocyte differentiation
48	V. destructor	BP	GO:0045639	0.0196513	62.8571	0.0198076	1	7	positive regulation of myeloid cell differentiation
49	V. destructor	BP	GO:0051828	0.0196513	62.8571	0.0198076	1	7	entry into other organism involved in symbiotic interaction
50	V. destructor	BP	GO:0051806	0.0196513	62.8571	0.0198076	1	7	entry into cell of other organism involved in symbiotic interaction
51	V. destructor	BP	GO:0071257	0.0196513	62.8571	0.0198076	1	7	cellular response to electrical stimulus
52	V. destructor	BP	GO:0010286	0.0196513	62.8571	0.0198076	1	7	heat acclimation
53	V. destructor	BP	GO:1904030	0.0196513	62.8571	0.0198076	1	7	negative regulation of cyclin-dependent protein kinase activity
54	V. destructor	BP	GO:0030260	0.0196513	62.8571	0.0198076	1	7	entry into host cell
55	V. destructor	BP	GO:0002121	0.0196513	62.8571	0.0198076	1	7	inter-male aggressive behavior
56	V. destructor	BP	GO:0006468	0.0196682	4.68146	1.08942	4	385	protein phosphorylation
57	V. destructor	BP	GO:0098657	0.0222855	9.88604	0.234861	2	83	import into cell
58	V. destructor	BP	GO:0022412	0.0222855	9.88604	0.234861	2	83	cellular process involved in reproduction in multicellular organism
59	V. destructor	BP	GO:0048857	0.022429	53.8673	0.0226372	1	8	neural nucleus development
60	V. destructor	BP	GO:0021762	0.022429	53.8673	0.0226372	1	8	substantia nigra development
61	V. destructor	BP	GO:0033209	0.022429	53.8673	0.0226372	1	8	tumor necrosis factor-mediated signaling pathway
62	V. destructor	BP	GO:0090169	0.022429	53.8673	0.0226372	1	8	regulation of spindle assembly
63	V. destructor	BP	GO:1901673	0.022429	53.8673	0.0226372	1	8	regulation of mitotic spindle assembly
64	V. destructor	BP	GO:0030282	0.022429	53.8673	0.0226372	1	8	bone mineralization
65	V. destructor	BP	GO:0002118	0.022429	53.8673	0.0226372	1	8	aggressive behavior
66	V. destructor	BP	GO:0002244	0.022429	53.8673	0.0226372	1	8	hematopoietic progenitor cell differentiation
67	V. destructor	BP	GO:0032069	0.022429	53.8673	0.0226372	1	8	regulation of nuclease activity
68	V. destructor	BP	GO:0032075	0.022429	53.8673	0.0226372	1	8	positive regulation of nuclease activity
69	V. destructor	BP	GO:0016319	0.022429	53.8673	0.0226372	1	8	mushroom body development
70	V. destructor	BP	GO:0048858	0.0233032	9.64411	0.240521	2	85	cell projection morphogenesis
71	V. destructor	BP	GO:0048812	0.0233032	9.64411	0.240521	2	85	neuron projection morphogenesis
72	V. destructor	BP	GO:0120039	0.0233032	9.64411	0.240521	2	85	plasma membrane bounded cell projection morphogenesis
73	V. destructor	BP	GO:0035239	0.0238192	9.52747	0.24335	2	86	tube morphogenesis
74	V. destructor	BP	GO:0009605	0.0240729	5.64955	0.642332	3	227	response to external stimulus
75	V. destructor	BP	GO:0071356	0.0251993	47.125	0.0254669	1	9	cellular response to tumor necrosis factor
76	V. destructor	BP	GO:0060236	0.0251993	47.125	0.0254669	1	9	regulation of mitotic spindle organization
77	V. destructor	BP	GO:0060760	0.0251993	47.125	0.0254669	1	9	positive regulation of response to cytokine stimulus
78	V. destructor	BP	GO:0060759	0.0251993	47.125	0.0254669	1	9	regulation of response to cytokine stimulus
79	V. destructor	BP	GO:0007339	0.0251993	47.125	0.0254669	1	9	binding of sperm to zona pellucida
80	V. destructor	BP	GO:1903708	0.0251993	47.125	0.0254669	1	9	positive regulation of hemopoiesis
81	V. destructor	BP	GO:0090063	0.0251993	47.125	0.0254669	1	9	positive regulation of microtubule nucleation
82	V. destructor	BP	GO:0007291	0.0251993	47.125	0.0254669	1	9	sperm individualization
83	V. destructor	BP	GO:0070868	0.0251993	47.125	0.0254669	1	9	heterochromatin organization involved in chromatin silencing
84	V. destructor	BP	GO:0001961	0.0251993	47.125	0.0254669	1	9	positive regulation of cytokine-mediated signaling pathway
85	V. destructor	BP	GO:0031397	0.0251993	47.125	0.0254669	1	9	negative regulation of protein ubiquitination
86	V. destructor	BP	GO:0001959	0.0251993	47.125	0.0254669	1	9	regulation of cytokine-mediated signaling pathway
87	V. destructor	BP	GO:0090224	0.0251993	47.125	0.0254669	1	9	regulation of spindle organization
88	V. destructor	BP	GO:0010968	0.0251993	47.125	0.0254669	1	9	regulation of microtubule nucleation
89	V. destructor	BP	GO:0097549	0.0251993	47.125	0.0254669	1	9	chromatin organization involved in negative regulation of transcription
90	V. destructor	BP	GO:0035036	0.0251993	47.125	0.0254669	1	9	sperm-egg recognition
91	V. destructor	BP	GO:0034401	0.0251993	47.125	0.0254669	1	9	chromatin organization involved in regulation of transcription
92	V. destructor	BP	GO:0009988	0.0251993	47.125	0.0254669	1	9	cell-cell recognition
93	V. destructor	BP	GO:0032990	0.0259308	9.08741	0.254669	2	90	cell part morphogenesis
94	V. destructor	BP	GO:0034612	0.0279624	41.881	0.0282965	1	10	response to tumor necrosis factor
95	V. destructor	BP	GO:0051701	0.0279624	41.881	0.0282965	1	10	interaction with host
96	V. destructor	BP	GO:0106030	0.0279624	41.881	0.0282965	1	10	neuron projection fasciculation
97	V. destructor	BP	GO:0007413	0.0279624	41.881	0.0282965	1	10	axonal fasciculation
98	V. destructor	BP	GO:0043044	0.0279624	41.881	0.0282965	1	10	ATP-dependent chromatin remodeling
99	V. destructor	BP	GO:0070828	0.0279624	41.881	0.0282965	1	10	heterochromatin organization
100	V. destructor	BP	GO:0021987	0.0279624	41.881	0.0282965	1	10	cerebral cortex development
101	V. destructor	BP	GO:0030488	0.0279624	41.881	0.0282965	1	10	tRNA methylation
102	V. destructor	BP	GO:0030901	0.0279624	41.881	0.0282965	1	10	midbrain development
103	V. destructor	BP	GO:0000904	0.0292375	8.49755	0.271647	2	96	cell morphogenesis involved in differentiation
104	V. destructor	BP	GO:0051276	0.0303173	5.14388	0.701754	3	248	chromosome organization
105	V. destructor	BP	GO:0045646	0.0307181	37.6857	0.0311262	1	11	regulation of erythrocyte differentiation
106	V. destructor	BP	GO:0006622	0.0307181	37.6857	0.0311262	1	11	protein targeting to lysosome
107	V. destructor	BP	GO:0061462	0.0307181	37.6857	0.0311262	1	11	protein localization to lysosome
108	V. destructor	BP	GO:0061740	0.0307181	37.6857	0.0311262	1	11	protein targeting to lysosome involved in chaperone-mediated autophagy
109	V. destructor	BP	GO:0071211	0.0307181	37.6857	0.0311262	1	11	protein targeting to vacuole involved in autophagy
110	V. destructor	BP	GO:0007349	0.0307181	37.6857	0.0311262	1	11	cellularization
111	V. destructor	BP	GO:0031214	0.0307181	37.6857	0.0311262	1	11	biomineral tissue development
112	V. destructor	BP	GO:0001654	0.030952	8.22998	0.280136	2	99	eye development
113	V. destructor	BP	GO:0061061	0.0321171	8.06061	0.285795	2	101	muscle structure development
114	V. destructor	BP	GO:0006623	0.0334666	34.2532	0.0339559	1	12	protein targeting to vacuole
115	V. destructor	BP	GO:0044849	0.0334666	34.2532	0.0339559	1	12	estrous cycle
116	V. destructor	BP	GO:0051602	0.0334666	34.2532	0.0339559	1	12	response to electrical stimulus
117	V. destructor	BP	GO:0061741	0.0334666	34.2532	0.0339559	1	12	chaperone-mediated protein transport involved in chaperone-mediated autophagy
118	V. destructor	BP	GO:0061738	0.0334666	34.2532	0.0339559	1	12	late endosomal microautophagy
119	V. destructor	BP	GO:0060348	0.0334666	34.2532	0.0339559	1	12	bone development
120	V. destructor	BP	GO:0010045	0.0334666	34.2532	0.0339559	1	12	response to nickel cation
121	V. destructor	BP	GO:0061684	0.0334666	34.2532	0.0339559	1	12	chaperone-mediated autophagy
122	V. destructor	BP	GO:1903334	0.0334666	34.2532	0.0339559	1	12	positive regulation of protein folding
123	V. destructor	BP	GO:1900034	0.0334666	34.2532	0.0339559	1	12	regulation of cellular response to heat
124	V. destructor	BP	GO:0090307	0.0334666	34.2532	0.0339559	1	12	mitotic spindle assembly
125	V. destructor	BP	GO:0001913	0.0334666	34.2532	0.0339559	1	12	T cell mediated cytotoxicity
126	V. destructor	BP	GO:0001914	0.0334666	34.2532	0.0339559	1	12	regulation of T cell mediated cytotoxicity
127	V. destructor	BP	GO:0001916	0.0334666	34.2532	0.0339559	1	12	positive regulation of T cell mediated cytotoxicity
128	V. destructor	BP	GO:0070527	0.0334666	34.2532	0.0339559	1	12	platelet aggregation
129	V. destructor	BP	GO:0097212	0.0334666	34.2532	0.0339559	1	12	lysosomal membrane organization
130	V. destructor	BP	GO:0097213	0.0334666	34.2532	0.0339559	1	12	regulation of lysosomal membrane permeability
131	V. destructor	BP	GO:0097214	0.0334666	34.2532	0.0339559	1	12	positive regulation of lysosomal membrane permeability
132	V. destructor	BP	GO:0072318	0.0334666	34.2532	0.0339559	1	12	clathrin coat disassembly
133	V. destructor	BP	GO:0072319	0.0334666	34.2532	0.0339559	1	12	vesicle uncoating
134	V. destructor	BP	GO:0002456	0.0334666	34.2532	0.0339559	1	12	T cell mediated immunity
135	V. destructor	BP	GO:0002711	0.0334666	34.2532	0.0339559	1	12	positive regulation of T cell mediated immunity
136	V. destructor	BP	GO:1990832	0.0334666	34.2532	0.0339559	1	12	slow axonal transport
137	V. destructor	BP	GO:1990834	0.0334666	34.2532	0.0339559	1	12	response to odorant
138	V. destructor	BP	GO:0002709	0.0334666	34.2532	0.0339559	1	12	regulation of T cell mediated immunity
139	V. destructor	BP	GO:1904764	0.0334666	34.2532	0.0339559	1	12	chaperone-mediated autophagy translocation complex disassembly
140	V. destructor	BP	GO:0032091	0.0334666	34.2532	0.0339559	1	12	negative regulation of protein binding
141	V. destructor	BP	GO:1904592	0.0334666	34.2532	0.0339559	1	12	positive regulation of protein refolding
142	V. destructor	BP	GO:0016191	0.0334666	34.2532	0.0339559	1	12	synaptic vesicle uncoating
143	V. destructor	BP	GO:0035295	0.0344997	7.7416	0.297114	2	105	tube development
144	V. destructor	BP	GO:0016310	0.0348338	3.87024	1.29598	4	458	phosphorylation
145	V. destructor	BP	GO:0007276	0.035106	7.66568	0.299943	2	106	gamete generation
146	V. destructor	BP	GO:0043412	0.0353182	3.12258	2.64856	6	936	macromolecule modification
147	V. destructor	BP	GO:0061083	0.0362077	31.3929	0.0367855	1	13	regulation of protein refolding
148	V. destructor	BP	GO:0048026	0.0362077	31.3929	0.0367855	1	13	positive regulation of mRNA splicing, via spliceosome
149	V. destructor	BP	GO:0051651	0.0362077	31.3929	0.0367855	1	13	maintenance of location in cell
150	V. destructor	BP	GO:0032507	0.0362077	31.3929	0.0367855	1	13	maintenance of protein location in cell
151	V. destructor	BP	GO:0007020	0.0362077	31.3929	0.0367855	1	13	microtubule nucleation
152	V. destructor	BP	GO:0050685	0.0362077	31.3929	0.0367855	1	13	positive regulation of mRNA processing
153	V. destructor	BP	GO:0071276	0.0362077	31.3929	0.0367855	1	13	cellular response to cadmium ion
154	V. destructor	BP	GO:0033120	0.0362077	31.3929	0.0367855	1	13	positive regulation of RNA splicing
155	V. destructor	BP	GO:0001912	0.0362077	31.3929	0.0367855	1	13	positive regulation of leukocyte mediated cytotoxicity
156	V. destructor	BP	GO:0031112	0.0362077	31.3929	0.0367855	1	13	positive regulation of microtubule polymerization or depolymerization
157	V. destructor	BP	GO:0031116	0.0362077	31.3929	0.0367855	1	13	positive regulation of microtubule polymerization
158	V. destructor	BP	GO:0030168	0.0362077	31.3929	0.0367855	1	13	platelet activation
159	V. destructor	BP	GO:0002460	0.0362077	31.3929	0.0367855	1	13	adaptive immune response based on somatic recombination of immune receptors built from immunoglobulin superfamily domains
160	V. destructor	BP	GO:1905710	0.0362077	31.3929	0.0367855	1	13	positive regulation of membrane permeability
161	V. destructor	BP	GO:0002250	0.0362077	31.3929	0.0367855	1	13	adaptive immune response
162	V. destructor	BP	GO:0035265	0.0362077	31.3929	0.0367855	1	13	organ growth
163	V. destructor	BP	GO:0002821	0.0362077	31.3929	0.0367855	1	13	positive regulation of adaptive immune response
164	V. destructor	BP	GO:0002822	0.0362077	31.3929	0.0367855	1	13	regulation of adaptive immune response based on somatic recombination of immune receptors built from immunoglobulin superfamily domains
165	V. destructor	BP	GO:0002824	0.0362077	31.3929	0.0367855	1	13	positive regulation of adaptive immune response based on somatic recombination of immune receptors built from immunoglobulin superfamily domains
166	V. destructor	BP	GO:0002819	0.0362077	31.3929	0.0367855	1	13	regulation of adaptive immune response
167	V. destructor	BP	GO:0034109	0.0362077	31.3929	0.0367855	1	13	homotypic cell-cell adhesion
168	V. destructor	BP	GO:0032269	0.0369505	7.44644	0.308432	2	109	negative regulation of cellular protein metabolic process
169	V. destructor	BP	GO:1903047	0.0369505	7.44644	0.308432	2	109	mitotic cell cycle process
170	V. destructor	BP	GO:0016246	0.0389416	28.9725	0.0396152	1	14	RNA interference
171	V. destructor	BP	GO:0051216	0.0389416	28.9725	0.0396152	1	14	cartilage development
172	V. destructor	BP	GO:0044829	0.0389416	28.9725	0.0396152	1	14	positive regulation by host of viral genome replication
173	V. destructor	BP	GO:0048488	0.0389416	28.9725	0.0396152	1	14	synaptic vesicle endocytosis
174	V. destructor	BP	GO:0007052	0.0389416	28.9725	0.0396152	1	14	mitotic spindle organization
175	V. destructor	BP	GO:1903321	0.0389416	28.9725	0.0396152	1	14	negative regulation of protein modification by small protein conjugation or removal
176	V. destructor	BP	GO:0061635	0.0389416	28.9725	0.0396152	1	14	regulation of protein complex stability
177	V. destructor	BP	GO:1901032	0.0389416	28.9725	0.0396152	1	14	negative regulation of response to reactive oxygen species
178	V. destructor	BP	GO:2001039	0.0389416	28.9725	0.0396152	1	14	negative regulation of cellular response to drug
179	V. destructor	BP	GO:0001700	0.0389416	28.9725	0.0396152	1	14	embryonic development via the syncytial blastoderm
180	V. destructor	BP	GO:1903206	0.0389416	28.9725	0.0396152	1	14	negative regulation of hydrogen peroxide-induced cell death
181	V. destructor	BP	GO:0001910	0.0389416	28.9725	0.0396152	1	14	regulation of leukocyte mediated cytotoxicity
182	V. destructor	BP	GO:0031343	0.0389416	28.9725	0.0396152	1	14	positive regulation of cell killing
183	V. destructor	BP	GO:0001909	0.0389416	28.9725	0.0396152	1	14	leukocyte mediated cytotoxicity
184	V. destructor	BP	GO:0007608	0.0389416	28.9725	0.0396152	1	14	sensory perception of smell
185	V. destructor	BP	GO:0031113	0.0389416	28.9725	0.0396152	1	14	regulation of microtubule polymerization
186	V. destructor	BP	GO:0002705	0.0389416	28.9725	0.0396152	1	14	positive regulation of leukocyte mediated immunity
187	V. destructor	BP	GO:0002708	0.0389416	28.9725	0.0396152	1	14	positive regulation of lymphocyte mediated immunity
188	V. destructor	BP	GO:0051248	0.0407513	7.04289	0.32541	2	115	negative regulation of protein metabolic process
189	V. destructor	BP	GO:0045637	0.0416683	26.898	0.0424448	1	15	regulation of myeloid cell differentiation
190	V. destructor	BP	GO:0044794	0.0416683	26.898	0.0424448	1	15	positive regulation by host of viral process
191	V. destructor	BP	GO:0044788	0.0416683	26.898	0.0424448	1	15	modulation by host of viral process
192	V. destructor	BP	GO:0044827	0.0416683	26.898	0.0424448	1	15	modulation by host of viral genome replication
193	V. destructor	BP	GO:0050766	0.0416683	26.898	0.0424448	1	15	positive regulation of phagocytosis
194	V. destructor	BP	GO:0042698	0.0416683	26.898	0.0424448	1	15	ovulation cycle
195	V. destructor	BP	GO:2001024	0.0416683	26.898	0.0424448	1	15	negative regulation of response to drug
196	V. destructor	BP	GO:2001038	0.0416683	26.898	0.0424448	1	15	regulation of cellular response to drug
197	V. destructor	BP	GO:0007338	0.0416683	26.898	0.0424448	1	15	single fertilization
198	V. destructor	BP	GO:0001895	0.0416683	26.898	0.0424448	1	15	retina homeostasis
199	V. destructor	BP	GO:1903205	0.0416683	26.898	0.0424448	1	15	regulation of hydrogen peroxide-induced cell death
200	V. destructor	BP	GO:0031341	0.0416683	26.898	0.0424448	1	15	regulation of cell killing
201	V. destructor	BP	GO:0001906	0.0416683	26.898	0.0424448	1	15	cell killing
202	V. destructor	BP	GO:0010662	0.0416683	26.898	0.0424448	1	15	regulation of striated muscle cell apoptotic process
203	V. destructor	BP	GO:0010664	0.0416683	26.898	0.0424448	1	15	negative regulation of striated muscle cell apoptotic process
204	V. destructor	BP	GO:0010665	0.0416683	26.898	0.0424448	1	15	regulation of cardiac muscle cell apoptotic process
205	V. destructor	BP	GO:0010667	0.0416683	26.898	0.0424448	1	15	negative regulation of cardiac muscle cell apoptotic process
206	V. destructor	BP	GO:0021543	0.0416683	26.898	0.0424448	1	15	pallium development
207	V. destructor	BP	GO:0010656	0.0416683	26.898	0.0424448	1	15	negative regulation of muscle cell apoptotic process
208	V. destructor	BP	GO:0010658	0.0416683	26.898	0.0424448	1	15	striated muscle cell apoptotic process
209	V. destructor	BP	GO:0010659	0.0416683	26.898	0.0424448	1	15	cardiac muscle cell apoptotic process
210	V. destructor	BP	GO:0090559	0.0416683	26.898	0.0424448	1	15	regulation of membrane permeability
211	V. destructor	BP	GO:0002449	0.0416683	26.898	0.0424448	1	15	lymphocyte mediated immunity
212	V. destructor	BP	GO:0019221	0.0416683	26.898	0.0424448	1	15	cytokine-mediated signaling pathway
213	V. destructor	BP	GO:0045070	0.0416683	26.898	0.0424448	1	15	positive regulation of viral genome replication
214	V. destructor	BP	GO:0002703	0.0416683	26.898	0.0424448	1	15	regulation of leukocyte mediated immunity
215	V. destructor	BP	GO:0002706	0.0416683	26.898	0.0424448	1	15	regulation of lymphocyte mediated immunity
216	V. destructor	BP	GO:0072665	0.0416683	26.898	0.0424448	1	15	protein localization to vacuole
217	V. destructor	BP	GO:0072666	0.0416683	26.898	0.0424448	1	15	establishment of protein localization to vacuole
218	V. destructor	BP	GO:0007423	0.0427063	6.85676	0.333899	2	118	sensory organ development
219	V. destructor	BP	GO:0051100	0.0443877	25.1	0.0452745	1	16	negative regulation of binding
220	V. destructor	BP	GO:0051225	0.0443877	25.1	0.0452745	1	16	spindle assembly
221	V. destructor	BP	GO:0051702	0.0443877	25.1	0.0452745	1	16	interaction with symbiont
222	V. destructor	BP	GO:0051851	0.0443877	25.1	0.0452745	1	16	modification by host of symbiont morphology or physiology
223	V. destructor	BP	GO:0061448	0.0443877	25.1	0.0452745	1	16	connective tissue development
224	V. destructor	BP	GO:0036474	0.0443877	25.1	0.0452745	1	16	cell death in response to hydrogen peroxide
225	V. destructor	BP	GO:0050817	0.0443877	25.1	0.0452745	1	16	coagulation
226	V. destructor	BP	GO:1901031	0.0443877	25.1	0.0452745	1	16	regulation of response to reactive oxygen species
227	V. destructor	BP	GO:0000281	0.0443877	25.1	0.0452745	1	16	mitotic cytokinesis
228	V. destructor	BP	GO:0007596	0.0443877	25.1	0.0452745	1	16	blood coagulation
229	V. destructor	BP	GO:0007599	0.0443877	25.1	0.0452745	1	16	hemostasis
230	V. destructor	BP	GO:0010660	0.0443877	25.1	0.0452745	1	16	regulation of muscle cell apoptotic process
231	V. destructor	BP	GO:0010657	0.0443877	25.1	0.0452745	1	16	muscle cell apoptotic process
232	V. destructor	BP	GO:1903902	0.0443877	25.1	0.0452745	1	16	positive regulation of viral life cycle
233	V. destructor	BP	GO:1904029	0.0443877	25.1	0.0452745	1	16	regulation of cyclin-dependent protein kinase activity
234	V. destructor	BP	GO:0072321	0.0443877	25.1	0.0452745	1	16	chaperone-mediated protein transport
235	V. destructor	BP	GO:0008038	0.0443877	25.1	0.0452745	1	16	neuron recognition
236	V. destructor	BP	GO:0015991	0.0443877	25.1	0.0452745	1	16	ATP hydrolysis coupled proton transport
237	V. destructor	BP	GO:0015988	0.0443877	25.1	0.0452745	1	16	energy coupled proton transmembrane transport, against electrochemical gradient
238	V. destructor	BP	GO:0099132	0.0443877	25.1	0.0452745	1	16	ATP hydrolysis coupled cation transmembrane transport
239	V. destructor	BP	GO:0045185	0.0443877	25.1	0.0452745	1	16	maintenance of protein location
240	V. destructor	BP	GO:0031175	0.0446968	6.68003	0.342388	2	121	neuron projection development
241	V. destructor	BP	GO:0016567	0.045368	6.62308	0.345218	2	122	protein ubiquitination
242	V. destructor	BP	GO:0051705	0.0471	23.5268	0.0481041	1	17	multi-organism behavior
243	V. destructor	BP	GO:0051817	0.0471	23.5268	0.0481041	1	17	modification of morphology or physiology of other organism involved in symbiotic interaction
244	V. destructor	BP	GO:0036465	0.0471	23.5268	0.0481041	1	17	synaptic vesicle recycling
245	V. destructor	BP	GO:1903313	0.0471	23.5268	0.0481041	1	17	positive regulation of mRNA metabolic process
246	V. destructor	BP	GO:1903332	0.0471	23.5268	0.0481041	1	17	regulation of protein folding
247	V. destructor	BP	GO:0021537	0.0471	23.5268	0.0481041	1	17	telencephalon development
248	V. destructor	BP	GO:0031110	0.0471	23.5268	0.0481041	1	17	regulation of microtubule polymerization or depolymerization
249	V. destructor	BP	GO:0090662	0.0471	23.5268	0.0481041	1	17	ATP hydrolysis coupled transmembrane transport
250	V. destructor	BP	GO:0051085	0.0471	23.5268	0.0481041	1	17	chaperone cofactor-dependent protein refolding
251	V. destructor	BP	GO:0099131	0.0471	23.5268	0.0481041	1	17	ATP hydrolysis coupled ion transmembrane transport
252	V. destructor	BP	GO:0035821	0.0471	23.5268	0.0481041	1	17	modification of morphology or physiology of other organism
253	V. destructor	BP	GO:0000902	0.0474048	6.45779	0.353707	2	125	cell morphogenesis
254	V. destructor	BP	GO:0019953	0.0474048	6.45779	0.353707	2	125	sexual reproduction
255	V. destructor	BP	GO:0032570	0.049805	22.1387	0.0509338	1	18	response to progesterone
256	V. destructor	BP	GO:0007040	0.049805	22.1387	0.0509338	1	18	lysosome organization
257	V. destructor	BP	GO:0048705	0.049805	22.1387	0.0509338	1	18	skeletal system morphogenesis
258	V. destructor	BP	GO:1903202	0.049805	22.1387	0.0509338	1	18	negative regulation of oxidative stress-induced cell death
259	V. destructor	BP	GO:0080171	0.049805	22.1387	0.0509338	1	18	lytic vacuole organization
260	V. destructor	BP	GO:0006081	0.049805	22.1387	0.0509338	1	18	cellular aldehyde metabolic process
261	V. destructor	BP	GO:0051084	0.049805	22.1387	0.0509338	1	18	'de novo' posttranslational protein folding
262	V. destructor	MF	GO:0016903	0.00211388	34.755	0.0694881	2	18	oxidoreductase activity, acting on the aldehyde or oxo group of donors
263	V. destructor	MF	GO:0004030	0.00770655	267.923	0.0077209	1	2	aldehyde dehydrogenase [NAD(P)+] activity
264	V. destructor	MF	GO:0003863	0.00770655	267.923	0.0077209	1	2	3-methyl-2-oxobutanoate dehydrogenase (2-methylpropanoyl-transferring) activity
265	V. destructor	MF	GO:0003826	0.00770655	267.923	0.0077209	1	2	alpha-ketoacid dehydrogenase activity
266	V. destructor	MF	GO:0016624	0.0191592	66.9519	0.0193023	1	5	oxidoreductase activity, acting on the aldehyde or oxo group of donors, disulfide as acceptor
267	V. destructor	MF	GO:0031249	0.0191592	66.9519	0.0193023	1	5	denatured protein binding
268	V. destructor	MF	GO:0104005	0.0191592	66.9519	0.0193023	1	5	hijacked molecular function
269	V. destructor	MF	GO:0001618	0.0191592	66.9519	0.0193023	1	5	virus receptor activity
270	V. destructor	MF	GO:0098918	0.0229484	53.5538	0.0231627	1	6	structural constituent of synapse
271	V. destructor	MF	GO:0050998	0.0229484	53.5538	0.0231627	1	6	nitric-oxide synthase binding
272	V. destructor	MF	GO:0099186	0.0229484	53.5538	0.0231627	1	6	structural constituent of postsynapse
273	V. destructor	MF	GO:0098973	0.0229484	53.5538	0.0231627	1	6	structural constituent of postsynaptic actin cytoskeleton
274	V. destructor	MF	GO:0005198	0.0261432	3.94735	1.15041	4	298	structural molecule activity
275	V. destructor	MF	GO:0031492	0.0267235	44.6218	0.0270232	1	7	nucleosomal DNA binding
276	V. destructor	MF	GO:0005201	0.0304846	38.2418	0.0308836	1	8	extracellular matrix structural constituent
277	V. destructor	MF	GO:0030957	0.0304846	38.2418	0.0308836	1	8	Tat protein binding
278	V. destructor	MF	GO:0019894	0.0342316	33.4567	0.0347441	1	9	kinesin binding
279	V. destructor	MF	GO:0000980	0.0342316	33.4567	0.0347441	1	9	RNA polymerase II distal enhancer sequence-specific DNA binding
280	V. destructor	MF	GO:0005524	0.0375706	2.73947	2.56334	6	664	ATP binding
281	V. destructor	MF	GO:0001106	0.0379647	29.735	0.0386045	1	10	RNA polymerase II transcription corepressor activity
282	V. destructor	MF	GO:0044183	0.0379647	29.735	0.0386045	1	10	protein binding involved in protein folding
283	V. destructor	MF	GO:0032559	0.0400242	2.69418	2.60194	6	674	adenyl ribonucleotide binding
284	V. destructor	MF	GO:0030554	0.0407804	2.68086	2.61353	6	677	adenyl nucleotide binding
285	V. destructor	MF	GO:0023023	0.041684	26.7577	0.042465	1	11	MHC protein complex binding
286	V. destructor	MF	GO:0023026	0.041684	26.7577	0.042465	1	11	MHC class II protein complex binding
287	V. destructor	MF	GO:0001191	0.041684	26.7577	0.042465	1	11	transcriptional repressor activity, RNA polymerase II transcription factor binding
288	V. destructor	MF	GO:0042302	0.0448271	6.40093	0.33972	2	88	structural constituent of cuticle
289	V. destructor	MF	GO:0050542	0.0453893	24.3217	0.0463254	1	12	icosanoid binding
290	V. destructor	MF	GO:1990833	0.0453893	24.3217	0.0463254	1	12	clathrin-uncoating ATPase activity
291	V. destructor	MF	GO:0031685	0.0453893	24.3217	0.0463254	1	12	adenosine receptor binding
292	V. destructor	MF	GO:0031686	0.0453893	24.3217	0.0463254	1	12	A1 adenosine receptor binding
293	V. destructor	MF	GO:0001158	0.0453893	24.3217	0.0463254	1	12	enhancer sequence-specific DNA binding
294	V. destructor	MF	GO:1904593	0.0453893	24.3217	0.0463254	1	12	prostaglandin binding
295	V. destructor	MF	GO:0055131	0.0453893	24.3217	0.0463254	1	12	C3HC4-type RING finger domain binding
296	V. destructor	MF	GO:0008134	0.0485619	6.11289	0.355162	2	92	transcription factor binding
297	V. destructor	MF	GO:0035326	0.0490809	22.2917	0.0501859	1	13	enhancer binding
298	V. destructor	MF	GO:0042826	0.0490809	22.2917	0.0501859	1	13	histone deacetylase binding
299	V. destructor	MF	GO:0031491	0.0490809	22.2917	0.0501859	1	13	nucleosome binding
300	V. destructor	MF	GO:0016620	0.0490809	22.2917	0.0501859	1	13	oxidoreductase activity, acting on the aldehyde or oxo group of donors, NAD or NADP as acceptor
301	V. destructor	CC	GO:1990234	0.000832059	13.6224	0.476062	4	177	transferase complex
302	V. destructor	CC	GO:0072562	0.00108675	54.2794	0.0511027	2	19	blood microparticle
303	V. destructor	CC	GO:0005694	0.00161462	11.2754	0.567509	4	211	chromosome
304	V. destructor	CC	GO:0099080	0.003177	13.3901	0.317375	3	118	supramolecular complex
305	V. destructor	CC	GO:0099081	0.003177	13.3901	0.317375	3	118	supramolecular polymer
306	V. destructor	CC	GO:0043209	0.00328876	29.6532	0.0887574	2	33	myelin sheath
307	V. destructor	CC	GO:0000123	0.00348929	28.7188	0.091447	2	34	histone acetyltransferase complex
308	V. destructor	CC	GO:1902493	0.00369544	27.8409	0.0941366	2	35	acetyltransferase complex
309	V. destructor	CC	GO:0014069	0.00369544	27.8409	0.0941366	2	35	postsynaptic density
310	V. destructor	CC	GO:0031248	0.00369544	27.8409	0.0941366	2	35	protein acetyltransferase complex
311	V. destructor	CC	GO:0099572	0.00369544	27.8409	0.0941366	2	35	postsynaptic specialization
312	V. destructor	CC	GO:0000785	0.00374429	12.5972	0.336202	3	125	chromatin
313	V. destructor	CC	GO:0032279	0.00412454	26.2357	0.0995159	2	37	asymmetric synapse
314	V. destructor	CC	GO:0045121	0.00412454	26.2357	0.0995159	2	37	membrane raft
315	V. destructor	CC	GO:0098857	0.00412454	26.2357	0.0995159	2	37	membrane microdomain
316	V. destructor	CC	GO:0098589	0.00434743	25.5	0.102205	2	38	membrane region
317	V. destructor	CC	GO:0098984	0.00480976	24.1447	0.107585	2	40	neuron to neuron synapse
318	V. destructor	CC	GO:0098644	0.00537272	411.889	0.00537924	1	2	complex of collagen trimers
319	V. destructor	CC	GO:0005615	0.00650424	10.2368	0.408822	3	152	extracellular space
320	V. destructor	CC	GO:1902494	0.00736076	7.18095	0.857988	4	319	catalytic complex
321	V. destructor	CC	GO:0005925	0.00773877	18.6684	0.137171	2	51	focal adhesion
322	V. destructor	CC	GO:0030055	0.00803676	18.29	0.13986	2	52	cell-substrate junction
323	V. destructor	CC	GO:0005924	0.00803676	18.29	0.13986	2	52	cell-substrate adherens junction
324	V. destructor	CC	GO:0043527	0.00804933	205.889	0.00806885	1	3	tRNA methyltransferase complex
325	V. destructor	CC	GO:0031515	0.00804933	205.889	0.00806885	1	3	tRNA (m1A) methyltransferase complex
326	V. destructor	CC	GO:0032991	0.009047	5.67037	2.9263	7	1088	protein-containing complex
327	V. destructor	CC	GO:0098794	0.00993262	16.3036	0.155998	2	58	postsynapse
328	V. destructor	CC	GO:0005912	0.0102664	16.0132	0.158687	2	59	adherens junction
329	V. destructor	CC	GO:0070161	0.0102664	16.0132	0.158687	2	59	anchoring junction
330	V. destructor	CC	GO:0044451	0.0104065	8.54964	0.484131	3	180	nucleoplasm part
331	V. destructor	CC	GO:0044427	0.0105666	8.4992	0.486821	3	181	chromosomal part
332	V. destructor	CC	GO:0031012	0.0112976	15.2	0.166756	2	62	extracellular matrix
333	V. destructor	CC	GO:0000790	0.0116512	14.9467	0.169446	2	63	nuclear chromatin
334	V. destructor	CC	GO:0099513	0.0120098	14.7016	0.172136	2	64	polymeric cytoskeletal fiber
335	V. destructor	CC	GO:0005581	0.0133831	102.889	0.0134481	1	5	collagen trimer
336	V. destructor	CC	GO:0035060	0.0133831	102.889	0.0134481	1	5	brahma complex
337	V. destructor	CC	GO:0000124	0.0160403	82.2889	0.0161377	1	6	SAGA complex
338	V. destructor	CC	GO:0097433	0.0160403	82.2889	0.0161377	1	6	dense body
339	V. destructor	CC	GO:0044454	0.017108	12.11	0.207101	2	77	nuclear chromosome part
340	V. destructor	CC	GO:0044421	0.0182078	6.86107	0.594406	3	221	extracellular region part
341	V. destructor	CC	GO:0030424	0.0192785	11.3375	0.220549	2	82	axon
342	V. destructor	CC	GO:0000228	0.0197261	11.1944	0.223238	2	83	nuclear chromosome
343	V. destructor	CC	GO:0070062	0.0210956	10.7857	0.231307	2	86	extracellular exosome
344	V. destructor	CC	GO:0033179	0.0213354	58.746	0.0215169	1	8	proton-transporting V-type ATPase, V0 domain
345	V. destructor	CC	GO:0016235	0.0213354	58.746	0.0215169	1	8	aggresome
346	V. destructor	CC	GO:0002199	0.0213354	58.746	0.0215169	1	8	zona pellucida receptor complex
347	V. destructor	CC	GO:0002102	0.0213354	58.746	0.0215169	1	8	podosome
348	V. destructor	CC	GO:1903561	0.0225047	10.4052	0.239376	2	89	extracellular vesicle
349	V. destructor	CC	GO:0043230	0.0225047	10.4052	0.239376	2	89	extracellular organelle
350	V. destructor	CC	GO:0070461	0.0266048	45.6667	0.0268962	1	10	SAGA-type complex
351	V. destructor	CC	GO:0005726	0.0266048	45.6667	0.0268962	1	10	perichromatin fibrils
352	V. destructor	CC	GO:0035267	0.0292299	41.0889	0.0295858	1	11	NuA4 histone acetyltransferase complex
353	V. destructor	CC	GO:0005604	0.0292299	41.0889	0.0295858	1	11	basement membrane
354	V. destructor	CC	GO:0044456	0.0317575	8.57857	0.287789	2	107	synapse part
355	V. destructor	CC	GO:0000974	0.0318487	37.3434	0.0322754	1	12	Prp19 complex
356	V. destructor	CC	GO:0044420	0.0318487	37.3434	0.0322754	1	12	extracellular matrix component
357	V. destructor	CC	GO:0008180	0.0318487	37.3434	0.0322754	1	12	COP9 signalosome
358	V. destructor	CC	GO:0043189	0.0318487	37.3434	0.0322754	1	12	H4/H2A histone acetyltransferase complex
359	V. destructor	CC	GO:0099522	0.0318487	37.3434	0.0322754	1	12	region of cytosol
360	V. destructor	CC	GO:0099523	0.0318487	37.3434	0.0322754	1	12	presynaptic cytosol
361	V. destructor	CC	GO:0099524	0.0318487	37.3434	0.0322754	1	12	postsynaptic cytosol
362	V. destructor	CC	GO:1990836	0.0318487	37.3434	0.0322754	1	12	lysosomal matrix
363	V. destructor	CC	GO:1990124	0.0344611	34.2222	0.034965	1	13	messenger ribonucleoprotein complex
364	V. destructor	CC	GO:0031011	0.0344611	34.2222	0.034965	1	13	Ino80 complex
365	V. destructor	CC	GO:0033202	0.0344611	34.2222	0.034965	1	13	DNA helicase complex
366	V. destructor	CC	GO:0043202	0.0344611	34.2222	0.034965	1	13	lysosomal lumen
367	V. destructor	CC	GO:1902562	0.0370671	31.5812	0.0376547	1	14	H4 histone acetyltransferase complex
368	V. destructor	CC	GO:0016234	0.0370671	31.5812	0.0376547	1	14	inclusion body
369	V. destructor	CC	GO:0099512	0.0374588	7.81087	0.314685	2	117	supramolecular fiber
370	V. destructor	CC	GO:0030027	0.0396668	29.3175	0.0403443	1	15	lamellipodium
371	V. destructor	CC	GO:0097346	0.0396668	29.3175	0.0403443	1	15	INO80-type complex
372	V. destructor	CC	GO:0005775	0.0396668	29.3175	0.0403443	1	15	vacuolar lumen
373	V. destructor	CC	GO:0030054	0.0410607	7.41116	0.330823	2	123	cell junction
374	V. destructor	CC	GO:0005882	0.0422602	27.3556	0.0430339	1	16	intermediate filament
375	V. destructor	CC	GO:0005884	0.0422602	27.3556	0.0430339	1	16	actin filament
376	V. destructor	CC	GO:0033176	0.0422602	27.3556	0.0430339	1	16	proton-transporting V-type ATPase complex
377	V. destructor	CC	GO:0033177	0.0422602	27.3556	0.0430339	1	16	proton-transporting two-sector ATPase complex, proton-transporting domain
378	V. destructor	CC	GO:0042470	0.0422602	27.3556	0.0430339	1	16	melanosome
379	V. destructor	CC	GO:0034708	0.0422602	27.3556	0.0430339	1	16	methyltransferase complex
380	V. destructor	CC	GO:0048770	0.0422602	27.3556	0.0430339	1	16	pigment granule
381	V. destructor	CC	GO:0045202	0.0429109	7.22581	0.338892	2	126	synapse
382	V. destructor	CC	GO:0043204	0.0474281	24.1242	0.0484131	1	18	perikaryon
