# Supplementary material for: Divergent evolutionary trajectories following speciation in two ectoparasitic honey bee mites
Source: Commun Biol. 2019 Oct 1;2:357. doi: 10.1038/s42003-019-0606-0 (PMC6773775; doi:10.1038/s42003-019-0606-0)
Supplement: Supplementary file 10 — Supplementary Data 8 [file 42003_2019_606_MOESM10_ESM.xlsx]

## Sheet: Supplementary table 8
Order	Species/branch	Ontology	GOBPI	Pvalue	OddsRatio	ExpCount	Count	Size	Term
1	V. destructor	BP	GO:0046475	0.000183849	130	0.0207135	2	12	glycerophospholipid catabolic process
2	V. destructor	BP	GO:0048880	0.000183849	130	0.0207135	2	12	sensory system development
3	V. destructor	BP	GO:0048881	0.000183849	130	0.0207135	2	12	mechanosensory lateral line system development
4	V. destructor	BP	GO:0048882	0.000183849	130	0.0207135	2	12	lateral line development
5	V. destructor	BP	GO:0048925	0.000183849	130	0.0207135	2	12	lateral line system development
6	V. destructor	BP	GO:0046461	0.000423587	81.2031	0.0310702	2	18	neutral lipid catabolic process
7	V. destructor	BP	GO:0046464	0.000423587	81.2031	0.0310702	2	18	acylglycerol catabolic process
8	V. destructor	BP	GO:0009395	0.000636923	64.9375	0.0379747	2	22	phospholipid catabolic process
9	V. destructor	BP	GO:0006638	0.000759444	59.0227	0.0414269	2	24	neutral lipid metabolic process
10	V. destructor	BP	GO:0006639	0.000759444	59.0227	0.0414269	2	24	acylglycerol metabolic process
11	V. destructor	BP	GO:0032784	0.00103586	49.9231	0.0483314	2	28	regulation of DNA-templated transcription, elongation
12	V. destructor	BP	GO:0046503	0.00118963	46.3482	0.0517837	2	30	glycerolipid catabolic process
13	V. destructor	BP	GO:0006354	0.00354575	25.9	0.0897583	2	52	DNA-templated transcription, elongation
14	V. destructor	BP	GO:0007626	0.00368104	25.3897	0.0914845	2	53	locomotory behavior
15	V. destructor	BP	GO:0006812	0.00485161	6.95099	0.716341	4	415	cation transport
16	V. destructor	BP	GO:0044242	0.00669677	18.4643	0.124281	2	72	cellular lipid catabolic process
17	V. destructor	BP	GO:0046434	0.00743667	17.4595	0.131185	2	76	organophosphate catabolic process
18	V. destructor	BP	GO:0006030	0.00965281	15.1838	0.150173	2	87	chitin metabolic process
19	V. destructor	BP	GO:1901071	0.0114275	13.8669	0.163982	2	95	glucosamine-containing compound metabolic process
20	V. destructor	BP	GO:0016042	0.0116587	13.7181	0.165708	2	96	lipid catabolic process
21	V. destructor	BP	GO:0006040	0.0118921	13.5724	0.167434	2	97	amino sugar metabolic process
22	V. destructor	BP	GO:0006022	0.0138325	12.5085	0.181243	2	105	aminoglycan metabolic process
23	V. destructor	BP	GO:0043010	0.0178148	10.9025	0.207135	2	120	camera-type eye development
24	V. destructor	BP	GO:0008033	0.0180959	10.8099	0.208861	2	121	tRNA processing
25	V. destructor	BP	GO:0006650	0.0222267	9.65883	0.233026	2	135	glycerophospholipid metabolic process
26	V. destructor	BP	GO:0006811	0.0255782	4.15352	1.16341	4	674	ion transport
27	V. destructor	BP	GO:0006807	0.0266235	3.1463	9.48677	14	5496	nitrogen compound metabolic process
28	V. destructor	BP	GO:0046486	0.0287391	8.3799	0.267549	2	155	glycerolipid metabolic process
29	V. destructor	BP	GO:0007610	0.0425285	6.72368	0.331415	2	192	behavior
30	V. destructor	BP	GO:0001654	0.0429304	6.68783	0.333142	2	193	eye development
31	V. destructor	BP	GO:0006644	0.0437385	6.61723	0.336594	2	195	phospholipid metabolic process
32	V. destructor	BP	GO:0006399	0.0461975	6.41394	0.346951	2	201	tRNA metabolic process
33	V. destructor	MF	GO:0033897	0.00144835	40.753	0.0567397	2	26	ribonuclease T2 activity
34	V. destructor	MF	GO:0016892	0.0021925	32.5881	0.0698334	2	32	endoribonuclease activity, producing 3'-phosphomonoesters
35	V. destructor	MF	GO:0016894	0.00308238	27.1448	0.0829272	2	38	endonuclease activity, active with either ribo- or deoxyribonucleic acids and producing 3'-phosphomonoesters
36	V. destructor	MF	GO:0140098	0.00463173	6.63171	0.687423	4	315	catalytic activity, acting on RNA
37	V. destructor	MF	GO:0003899	0.00508016	20.7751	0.106932	2	49	DNA-directed 5'-3' RNA polymerase activity
38	V. destructor	MF	GO:0034062	0.00682039	17.7429	0.124391	2	57	5'-3' RNA polymerase activity
39	V. destructor	MF	GO:0097747	0.00682039	17.7429	0.124391	2	57	RNA polymerase activity
40	V. destructor	MF	GO:0004970	0.00729212	17.1178	0.128755	2	59	ionotropic glutamate receptor activity
41	V. destructor	MF	GO:0008066	0.00729212	17.1178	0.128755	2	59	glutamate receptor activity
42	V. destructor	MF	GO:0004521	0.00879328	15.4807	0.141849	2	65	endoribonuclease activity
43	V. destructor	MF	GO:0004713	0.00879328	15.4807	0.141849	2	65	protein tyrosine kinase activity
44	V. destructor	MF	GO:0022824	0.00986444	14.5522	0.150578	2	69	transmitter-gated ion channel activity
45	V. destructor	MF	GO:0022835	0.00986444	14.5522	0.150578	2	69	transmitter-gated channel activity
46	V. destructor	MF	GO:0016298	0.0118711	13.1689	0.165854	2	76	lipase activity
47	V. destructor	MF	GO:0030594	0.013405	12.3309	0.176766	2	81	neurotransmitter receptor activity
48	V. destructor	MF	GO:0008080	0.0150206	11.5927	0.187677	2	86	N-acetyltransferase activity
49	V. destructor	MF	GO:0004540	0.0153534	11.4555	0.18986	2	87	ribonuclease activity
50	V. destructor	MF	GO:0016410	0.016716	10.9374	0.198589	2	91	N-acyltransferase activity
51	V. destructor	MF	GO:0016407	0.0184895	10.3518	0.2095	2	96	acetyltransferase activity
52	V. destructor	MF	GO:0004519	0.0192204	10.1347	0.213865	2	98	endonuclease activity
53	V. destructor	MF	GO:0008061	0.0203392	9.8254	0.220412	2	101	chitin binding
54	V. destructor	MF	GO:0008234	0.0289019	8.09345	0.26624	2	122	cysteine-type peptidase activity
55	V. destructor	MF	GO:0052689	0.0324835	7.58315	0.283698	2	130	carboxylic ester hydrolase activity
56	V. destructor	MF	GO:0005230	0.0329431	7.52381	0.285881	2	131	extracellular ligand-gated ion channel activity
57	V. destructor	MF	GO:0016779	0.0376782	6.97739	0.307703	2	141	nucleotidyltransferase activity
58	V. destructor	MF	GO:0015075	0.0390122	3.41689	1.29847	4	595	ion transmembrane transporter activity
59	V. destructor	MF	GO:0022834	0.0447176	6.3324	0.338256	2	155	ligand-gated channel activity
60	V. destructor	MF	GO:0015276	0.0447176	6.3324	0.338256	2	155	ligand-gated ion channel activity
61	V. destructor	MF	GO:0016788	0.0481488	3.17997	1.39012	4	637	hydrolase activity, acting on ester bonds
62	V. destructor	CC	GO:0016021	0.00038096	6.28054	3.37004	10	1538	integral component of membrane
63	V. destructor	CC	GO:0031224	0.000444983	6.13753	3.43139	10	1566	intrinsic component of membrane
64	V. destructor	CC	GO:0044425	0.00760335	3.85052	4.8447	10	2211	membrane part
65	V. destructor	CC	GO:0016020	0.0280845	3.22203	7.72391	12	3525	membrane
66	V. destructor	CC	GO:0005887	0.0325222	7.9258	0.287045	2	131	integral component of plasma membrane
67	V. destructor	CC	GO:0031226	0.0334417	7.80262	0.291427	2	133	intrinsic component of plasma membrane
	V. jacobsoni	BP	GO:0014866	0.00156037	Inf	0.00156037	1	1	skeletal myofibril assembly
	V. jacobsoni	BP	GO:0035751	0.00156037	Inf	0.00156037	1	1	regulation of lysosomal lumen pH
	V. jacobsoni	BP	GO:0032468	0.00156037	Inf	0.00156037	1	1	Golgi calcium ion homeostasis
	V. jacobsoni	BP	GO:0080167	0.0031186	731.143	0.00312073	1	2	response to karrikin
	V. jacobsoni	BP	GO:0032472	0.0031186	731.143	0.00312073	1	2	Golgi calcium ion transport
	V. jacobsoni	BP	GO:0006828	0.00622869	243.619	0.00624147	1	4	manganese ion transport
	V. jacobsoni	BP	GO:0051453	0.00622869	243.619	0.00624147	1	4	regulation of intracellular pH
	V. jacobsoni	BP	GO:0030004	0.00778055	182.679	0.00780183	1	5	cellular monovalent inorganic cation homeostasis
	V. jacobsoni	BP	GO:0030641	0.00778055	182.679	0.00780183	1	5	regulation of cellular pH
	V. jacobsoni	BP	GO:0055013	0.0124234	104.327	0.0124829	1	8	cardiac muscle cell development
	V. jacobsoni	BP	GO:0006885	0.0155081	81.1111	0.0156037	1	10	regulation of pH
	V. jacobsoni	BP	GO:0055067	0.0155081	81.1111	0.0156037	1	10	monovalent inorganic cation homeostasis
	V. jacobsoni	BP	GO:0055006	0.0155081	81.1111	0.0156037	1	10	cardiac cell development
	V. jacobsoni	BP	GO:0006941	0.0185843	66.3377	0.0187244	1	12	striated muscle contraction
	V. jacobsoni	BP	GO:0050770	0.0185843	66.3377	0.0187244	1	12	regulation of axonogenesis
	V. jacobsoni	BP	GO:0032989	0.0206738	11.3539	0.230934	2	148	cellular component morphogenesis
	V. jacobsoni	BP	GO:0055007	0.0216521	56.1099	0.0218451	1	14	cardiac muscle cell differentiation
	V. jacobsoni	BP	GO:0008038	0.0231829	52.0918	0.0234055	1	15	neuron recognition
	V. jacobsoni	BP	GO:0000041	0.0247116	48.6095	0.0249659	1	16	transition metal ion transport
	V. jacobsoni	BP	GO:0007040	0.0262381	45.5625	0.0265262	1	17	lysosome organization
	V. jacobsoni	BP	GO:0080171	0.0262381	45.5625	0.0265262	1	17	lytic vacuole organization
	V. jacobsoni	BP	GO:0035051	0.0277626	42.8739	0.0280866	1	18	cardiocyte differentiation
	V. jacobsoni	BP	GO:0010976	0.029285	40.4841	0.029647	1	19	positive regulation of neuron projection development
	V. jacobsoni	BP	GO:0003407	0.029285	40.4841	0.029647	1	19	neural retina development
	V. jacobsoni	BP	GO:0008037	0.0308053	38.3459	0.0312073	1	20	cell recognition
	V. jacobsoni	BP	GO:0009886	0.0323235	36.4214	0.0327677	1	21	post-embryonic animal morphogenesis
	V. jacobsoni	BP	GO:0060042	0.0338397	34.6803	0.0343281	1	22	retina morphogenesis in camera-type eye
	V. jacobsoni	BP	GO:0010769	0.0353537	33.0974	0.0358884	1	23	regulation of cell morphogenesis involved in differentiation
	V. jacobsoni	BP	GO:0048738	0.0383756	30.3274	0.0390092	1	25	cardiac muscle tissue development
	V. jacobsoni	BP	GO:0030239	0.0383756	30.3274	0.0390092	1	25	myofibril assembly
	V. jacobsoni	BP	GO:0006487	0.0383756	30.3274	0.0390092	1	25	protein N-linked glycosylation
	V. jacobsoni	BP	GO:0070588	0.0398835	29.1086	0.0405695	1	26	calcium ion transmembrane transport
	V. jacobsoni	BP	GO:0007626	0.0398835	29.1086	0.0405695	1	26	locomotory behavior
	V. jacobsoni	BP	GO:0006874	0.0413892	27.9835	0.0421299	1	27	cellular calcium ion homeostasis
	V. jacobsoni	BP	GO:0048593	0.0428929	26.9418	0.0436903	1	28	camera-type eye morphogenesis
	V. jacobsoni	BP	GO:0031346	0.0428929	26.9418	0.0436903	1	28	positive regulation of cell projection organization
	V. jacobsoni	BP	GO:0006936	0.0428929	26.9418	0.0436903	1	28	muscle contraction
	V. jacobsoni	BP	GO:0051272	0.0428929	26.9418	0.0436903	1	28	positive regulation of cellular component movement
	V. jacobsoni	BP	GO:0072503	0.0428929	26.9418	0.0436903	1	28	cellular divalent inorganic cation homeostasis
	V. jacobsoni	BP	GO:0098742	0.0443946	25.9745	0.0452506	1	29	cell-cell adhesion via plasma-membrane adhesion molecules
	V. jacobsoni	BP	GO:0055074	0.0443946	25.9745	0.0452506	1	29	calcium ion homeostasis
	V. jacobsoni	BP	GO:0045666	0.0443946	25.9745	0.0452506	1	29	positive regulation of neuron differentiation
	V. jacobsoni	BP	GO:0010927	0.0473917	24.2333	0.0483714	1	31	cellular component assembly involved in morphogenesis
	V. jacobsoni	BP	GO:0055002	0.0473917	24.2333	0.0483714	1	31	striated muscle cell development
	V. jacobsoni	BP	GO:0022604	0.0473917	24.2333	0.0483714	1	31	regulation of cell morphogenesis
	V. jacobsoni	BP	GO:0007033	0.0488871	23.447	0.0499317	1	32	vacuole organization
	V. jacobsoni	BP	GO:0072507	0.0488871	23.447	0.0499317	1	32	divalent inorganic cation homeostasis
	V. jacobsoni	BP	GO:0055001	0.0488871	23.447	0.0499317	1	32	muscle cell development
	V. jacobsoni	MF	GO:0008237	0.00899799	16.3784	0.146305	2	76	metallopeptidase activity
	V. jacobsoni	MF	GO:0042805	0.0172029	70.125	0.0173256	1	9	actinin binding
	V. jacobsoni	MF	GO:0003887	0.0247606	46.7222	0.0250259	1	13	DNA-directed DNA polymerase activity
	V. jacobsoni	MF	GO:0046872	0.0295713	4.21427	1.24552	4	647	metal ion binding
	V. jacobsoni	MF	GO:0034061	0.0303937	37.3611	0.0308011	1	16	DNA polymerase activity
	V. jacobsoni	MF	GO:0043169	0.0314076	4.12892	1.26862	4	659	cation binding
	V. jacobsoni	MF	GO:0016765	0.0359967	31.1204	0.0365763	1	19	transferase activity, transferring alkyl or aryl (other than methyl) groups
	V. jacobsoni	MF	GO:0015085	0.0434208	25.447	0.0442766	1	23	calcium ion transmembrane transporter activity
	V. jacobsoni	CC	GO:0009706	0.00167411	Inf	0.00167411	1	1	chloroplast inner membrane
	V. jacobsoni	CC	GO:0005760	0.00334588	715.4	0.00334821	1	2	gamma DNA polymerase complex
	V. jacobsoni	CC	GO:0009528	0.00501532	357.6	0.00502232	1	3	plastid inner membrane
	V. jacobsoni	CC	GO:0031969	0.00501532	357.6	0.00502232	1	3	chloroplast membrane
	V. jacobsoni	CC	GO:0005797	0.00668242	238.333	0.00669643	1	4	Golgi medial cisterna
	V. jacobsoni	CC	GO:0000324	0.00668242	238.333	0.00669643	1	4	fungal-type vacuole
	V. jacobsoni	CC	GO:0000322	0.0083472	178.7	0.00837054	1	5	storage vacuole
	V. jacobsoni	CC	GO:0042575	0.0083472	178.7	0.00837054	1	5	DNA polymerase complex
	V. jacobsoni	CC	GO:0042170	0.0083472	178.7	0.00837054	1	5	plastid membrane
	V. jacobsoni	CC	GO:0009579	0.0100097	142.92	0.0100446	1	6	thylakoid
	V. jacobsoni	CC	GO:0032588	0.0116698	119.067	0.0117188	1	7	trans-Golgi network membrane
	V. jacobsoni	CC	GO:0005801	0.0133276	102.029	0.0133929	1	8	cis-Golgi network
	V. jacobsoni	CC	GO:0009941	0.0149831	89.25	0.015067	1	9	chloroplast envelope
	V. jacobsoni	CC	GO:0044434	0.0199357	64.8545	0.0200893	1	12	chloroplast part
	V. jacobsoni	CC	GO:0009526	0.0215819	59.4333	0.0217634	1	13	plastid envelope
	V. jacobsoni	CC	GO:0044435	0.0265068	47.5067	0.0267857	1	16	plastid part
	V. jacobsoni	CC	GO:0031985	0.0297786	41.8941	0.0301339	1	18	Golgi cisterna
	V. jacobsoni	CC	GO:0005795	0.037918	32.3273	0.0385045	1	23	Golgi stack
	V. jacobsoni	CC	GO:0009507	0.037918	32.3273	0.0385045	1	23	chloroplast
	V. jacobsoni	CC	GO:0005765	0.0443885	27.3231	0.0452009	1	27	lysosomal membrane
	V. jacobsoni	CC	GO:0009536	0.0443885	27.3231	0.0452009	1	27	plastid
	V. jacobsoni	CC	GO:0098852	0.0476101	25.3571	0.0485491	1	29	lytic vacuole membrane
	V. jacobsoni	CC	GO:0031674	0.0492175	24.4759	0.0502232	1	30	I band
