# Supplementary material for: Divergent evolutionary trajectories following speciation in two ectoparasitic honey bee mites
Source: Commun Biol. 2019 Oct 1;2:357. doi: 10.1038/s42003-019-0606-0 (PMC6773775; doi:10.1038/s42003-019-0606-0)
Supplement: Supplementary file 11 — Supplementary Data 9 [file 42003_2019_606_MOESM11_ESM.xlsx]

## Sheet: Supplementary table 9
Proteinname	Gene family	Species	Locus/Gene accession	Ortholog.Vd	Eliash et al. (2017, 2018) code name	Description	Sequence length	Isoform protein accession
NP_001247375.1_Dmel	NCP2	Drosophila melanogaster	Dmel_CG11314			Niemann-Pick type C-2g	159
NP_001247376.1_Dmel	NCP2	Drosophila melanogaster	Dmel_CG11315			Niemann-Pick type C-2h	157
NP_608637.1_Dmel	NCP2	Drosophila melanogaster	Dmel_CG7291			Niemann-Pick type C-2a	148
NP_649976.1_Dmel	NCP2	Drosophila melanogaster	Dmel_CG3934			Niemann-Pick type C-2c	165
NP_650331.1_Dmel	NCP2	Drosophila melanogaster	Dmel_CG3153			Niemann-Pick type C-2b	159
NP_731439.2_Dmel	NCP2	Drosophila melanogaster	Dmel_CG31410			Niemann-Pick type C-2e	168
XP_002399844.1_Isca	NCP2	Ixodes scapularis	IscW_ISCW005419	LOC111245340		secreted protein, putative [Ixodes scapularis]	153
XP_002400803.1_Isca	NCP2	Ixodes scapularis	IscW_ISCW016201	LOC111246599		major epididymal secretory protein HE1, putative, partial [Ixodes scapularis]	158
XP_002400837.1_Isca	NCP2	Ixodes scapularis	IscW_ISCW010555	LOC111254301		conserved hypothetical protein, partial [Ixodes scapularis]	121
XP_002400886.1_Isca	NCP2	Ixodes scapularis	IscW_ISCW018361	LOC111255489		secreted protein, putative [Ixodes scapularis]	244
XP_002407124.1_Isca	NCP2	Ixodes scapularis	IscW_ISCW016622			Niemann-Pick type C2 domain-containing protein, putative [Ixodes scapularis]	150
XP_002407503.1_Isca	NCP2	Ixodes scapularis	IscW_ISCW004608			MITE group 2 allergen Tyr P, putative [Ixodes scapularis]	122
XP_002408676.1_Isca	NCP2	Ixodes scapularis	IscW_ISCW007234			immunoglobulin-binding protein, putative, partial [Ixodes scapularis]	166
XP_002411299.1_Isca	NCP2	Ixodes scapularis	IscW_ISCW008883			Niemann-Pick type C2 domain-containing protein, putative [Ixodes scapularis]	95
XP_002411300.1_Isca	NCP2	Ixodes scapularis	IscW_ISCW008884			secreted protein, putative, partial [Ixodes scapularis]	124
XP_002412924.1_Isca	NCP2	Ixodes scapularis	IscW_ISCW013195			secreted protein, putative [Ixodes scapularis]	87
XP_002414779.1_Isca	NCP2	Ixodes scapularis	IscW_ISCW023551			salivary lipid interacting protein, putative [Ixodes scapularis]	184
XP_002434499.1_Isca	NCP2	Ixodes scapularis	IscW_ISCW005502			ML domain-containing protein, putative [Ixodes scapularis]	183
XP_002435260.1_Isca	NCP2	Ixodes scapularis	IscW_ISCW006079			major epididymal secretory protein HE1, putative [Ixodes scapularis]	151
XP_002435893.1_Isca	NCP2	Ixodes scapularis	IscW_ISCW006111	LOC111247622		major epididymal secretory protein HE1, putative [Ixodes scapularis]	150
XP_003737106.1_Mocc	NCP2	Metaseiulus occidentalis	LOC100906528	LOC111247622		NPC intracellular cholesterol transporter 2 [Galendromus occidentalis]	164
XP_003740518.1_Mocc	NCP2	Metaseiulus occidentalis	LOC100898060	LOC111243166		ganglioside GM2 activator [Galendromus occidentalis]	204
XP_003741536.1_Mocc	NCP2	Metaseiulus occidentalis	LOC100907311	LOC111254301		mite group 2 allergen Pso o 2 [Galendromus occidentalis]	146
XP_003741573.1_Mocc	NCP2	Metaseiulus occidentalis	LOC100900920			mite group 2 allergen Tyr p 2-like [Galendromus occidentalis]	145
XP_003742558.1_Mocc	NCP2	Metaseiulus occidentalis	LOC100906116			uncharacterized protein LOC100906116 [Galendromus occidentalis]	203
XP_003744772.1_Mocc	NCP2	Metaseiulus occidentalis	LOC100906073	LOC111247342		ganglioside GM2 activator [Galendromus occidentalis]	188
XP_003745194.1_Mocc	NCP2	Metaseiulus occidentalis	LOC100908374			NPC intracellular cholesterol transporter 2 [Galendromus occidentalis]	136
XP_003746810.1_Mocc	NCP2	Metaseiulus occidentalis	LOC100908283			NPC intracellular cholesterol transporter 2 [Galendromus occidentalis]	164
XP_003747611.1_Mocc	NCP2	Metaseiulus occidentalis	LOC100901225			uncharacterized protein LOC100901225 [Galendromus occidentalis]	181
XP_003748537.1_Mocc	NCP2	Metaseiulus occidentalis	LOC100908898	LOC111245340		NPC intracellular cholesterol transporter 2 [Galendromus occidentalis]	174
XP_018494467.1_Mocc	NCP2	Metaseiulus occidentalis	LOC108864057			mite group 2 allergen Gly d 2.02-like [Galendromus occidentalis]	142
XP_018495822.1_Mocc	NCP2	Metaseiulus occidentalis	LOC100902559	LOC111246599		NPC intracellular cholesterol transporter 2 homolog a [Galendromus occidentalis]	146
XP_028966488.1_Mocc	NCP2	Metaseiulus occidentalis	LOC100898921	LOC111247660		NPC intracellular cholesterol transporter 2-like [Galendromus occidentalis]	173
XP_028967888.1_Mocc	NCP2	Metaseiulus occidentalis	LOC100905931	LOC111255489		ganglioside GM2 activator [Galendromus occidentalis]	247
XP_015781824.1_Turt	NCP2	Tetranychus urticae	LOC107359771	LOC111247622		NPC intracellular cholesterol transporter 2 [Tetranychus urticae]	177
XP_015781968.1_Turt	NCP2	Tetranychus urticae	LOC107359893			mite group 2 allergen Gly d 2.02 [Tetranychus urticae]	164
XP_015784647.1_Turt	NCP2	Tetranychus urticae	LOC107362148			NPC intracellular cholesterol transporter 2 homolog a [Tetranychus urticae]	165
XP_015787912.1_Turt	NCP2	Tetranychus urticae	LOC107364966			NPC intracellular cholesterol transporter 2 homolog a [Tetranychus urticae]	145
XP_015788036.1_Turt	NCP2	Tetranychus urticae	LOC107365088	LOC111247660		mite group 2 allergen Lep d 2-like [Tetranychus urticae]	147
XP_015788086.1_Turt	NCP2	Tetranychus urticae	LOC107365136			NPC intracellular cholesterol transporter 2 [Tetranychus urticae]	144
XP_015788091.1_Turt	NCP2	Tetranychus urticae	LOC107365140			mite group 2 allergen Lep d 2 [Tetranychus urticae]	144
XP_015789115.1_Turt	NCP2	Tetranychus urticae	LOC107366054			NPC intracellular cholesterol transporter 2 [Tetranychus urticae]	145
XP_015789857.1_Turt	NCP2	Tetranychus urticae	LOC107366741	LOC111247342		uncharacterized protein LOC107366741 [Tetranychus urticae]	190
XP_015790491.1_Turt	NCP2	Tetranychus urticae	LOC107367310			uncharacterized protein LOC107367310 [Tetranychus urticae]	212
XP_015790502.1_Turt	NCP2	Tetranychus urticae	LOC107367318			ganglioside GM2 activator-like isoform X1 [Tetranychus urticae]	200
XP_015792018.1_Turt	NCP2	Tetranychus urticae	LOC107368668			NPC intracellular cholesterol transporter 2-like [Tetranychus urticae]	147
XP_015792814.1_Turt	NCP2	Tetranychus urticae	LOC107369361	LOC111246599		NPC intracellular cholesterol transporter 2 [Tetranychus urticae]	160
XP_015793742.1_Turt	NCP2	Tetranychus urticae	LOC107370267			ganglioside GM2 activator-like [Tetranychus urticae]	184
XP_015793743.1_Turt	NCP2	Tetranychus urticae	LOC107370268			ganglioside GM2 activator-like [Tetranychus urticae]	185
XP_015793748.1_Turt	NCP2	Tetranychus urticae	LOC107370273	LOC111255489		ganglioside GM2 activator-like [Tetranychus urticae]	185
XP_015793947.1_Turt	NCP2	Tetranychus urticae	LOC107370471			NPC intracellular cholesterol transporter 2 [Tetranychus urticae]	147
XP_015794114.1_Turt	NCP2	Tetranychus urticae	LOC107370660			mite group 2 allergen Lep d 2-like [Tetranychus urticae]	156
XP_015794120.1_Turt	NCP2	Tetranychus urticae	LOC107370666			ganglioside GM2 activator [Tetranychus urticae]	185
XP_015794122.1_Turt	NCP2	Tetranychus urticae	LOC107370668			ganglioside GM2 activator-like isoform X1 [Tetranychus urticae]	185
XP_015794123.1_Turt	NCP2	Tetranychus urticae	LOC107370668			ganglioside GM2 activator-like isoform X2 [Tetranychus urticae]	185
XP_015795463.1_Turt	NCP2	Tetranychus urticae	LOC107371817	LOC111243166		ganglioside GM2 activator [Tetranychus urticae]	204
XP_025015943.1_Turt	NCP2	Tetranychus urticae	LOC107359281			NPC intracellular cholesterol transporter 2 homolog a [Tetranychus urticae]	228
OQR69614.1_Tmer	NCP2	Tropilaelaps mercedesae	BIW11_01815			protein NPC2-like [Tropilaelaps mercedesae]	147
OQR69865.1_Tmer	NCP2	Tropilaelaps mercedesae	BIW11_12004			hypothetical protein BIW11_12004 [Tropilaelaps mercedesae]	154
OQR69913.1_Tmer	NCP2	Tropilaelaps mercedesae	BIW11_11977			ganglioside GM2 activator-like [Tropilaelaps mercedesae]	259
OQR72366.1_Tmer	NCP2	Tropilaelaps mercedesae	BIW11_10429			ganglioside GM2 activator-like [Tropilaelaps mercedesae]	205
OQR72593.1_Tmer	NCP2	Tropilaelaps mercedesae	BIW11_10286			mite group 2 allergen Tyr p 2-like [Tropilaelaps mercedesae]	144
OQR76180.1_Tmer	NCP2	Tropilaelaps mercedesae	BIW11_07950			hypothetical protein BIW11_07950, partial [Tropilaelaps mercedesae]	91
OQR78448.1_Tmer	NCP2	Tropilaelaps mercedesae	BIW11_06401			epididymal secretory protein E1-like [Tropilaelaps mercedesae]	158
XP_022644053.1_Vdes	NCP2	Varroa destructor	LOC111243166			ganglioside GM2 activator-like [Varroa destructor]	207
XP_022649311.1_Vdes	NCP2	Varroa destructor	LOC111245340		Var66140	epididymal secretory protein E1-like [Varroa destructor]	176
XP_022652195.1_Vdes	NCP2	Varroa destructor	LOC111246599		Var99085	epididymal secretory protein E1-like [Varroa destructor]	145
XP_022653875.1_Vdes	NCP2	Varroa destructor	LOC111247342		Var99150	uncharacterized protein LOC111247342 [Varroa destructor]	184
XP_022654520.1_Vdes	NCP2	Varroa destructor	LOC111247622			uncharacterized protein LOC111247622 [Varroa destructor]	188
XP_022654596.1_Vdes	NCP2	Varroa destructor	LOC111247660		Var21033	epididymal secretory protein E1-like isoform X1 [Varroa destructor]	153	XP_022654597.1
XP_022670733.1_Vdes	NCP2	Varroa destructor	LOC111254301			mite group 2 allergen Der p 2-like [Varroa destructor]	136
XP_022673237.1_Vdes	NCP2	Varroa destructor	LOC111255489		Var28801	ganglioside GM2 activator-like isoform X1 [Varroa destructor]	261	XP_022673238.1, XP_022673240.1
XP_022689285.1_Vjac	NCP2	Varroa jacobsoni	LOC111260637	LOC111243166		ganglioside GM2 activator-like [Varroa jacobsoni]	207	XP_022689286.1, XP_022689287.1
XP_022691414.1_Vjac	NCP2	Varroa jacobsoni	LOC111261854	LOC111247660		epididymal secretory protein E1-like [Varroa jacobsoni]	153
XP_022691999.1_Vjac	NCP2	Varroa jacobsoni	LOC111262189	LOC111246599		epididymal secretory protein E1-like [Varroa jacobsoni]	145
XP_022692440.1_Vjac	NCP2	Varroa jacobsoni	LOC111262440	LOC111245340		epididymal secretory protein E1-like [Varroa jacobsoni]	176
XP_022702681.1_Vjac	NCP2	Varroa jacobsoni	LOC111268162	LOC111255489		ganglioside GM2 activator-like isoform X1 [Varroa jacobsoni]	261	XP_022702682.1, XP_022702683.1
XP_022705698.1_Vjac	NCP2	Varroa jacobsoni	LOC111269992	LOC111254301		mite group 2 allergen Der f 2-like [Varroa jacobsoni]	153
XP_022706389.1_Vjac	NCP2	Varroa jacobsoni	LOC111270432	LOC111247622		uncharacterized protein LOC111270432 isoform X1 [Varroa jacobsoni]	188	XP_022706390.1
XP_022708023.1_Vjac	NCP2	Varroa jacobsoni	LOC111271469	LOC111247342		uncharacterized protein LOC111271469 [Varroa jacobsoni]	184
EAT36416.1_Aaeg	OBP	Aedes aegypti	LOC5574883			uncharacterized LOC5574883	214
EAT43854.1_Aaeg	OBP	Aedes aegypti	LOC5565311			uncharacterized LOC5565311	168
KXJ81305.1_Aalb	OBP	Aedes albopictus	RP20_CCG020565			hypothetical protein RP20_CCG020565	213
XP_017053738.1_Dfis	OBP	Drosophila ficusphila	LOC108096560			uncharacterized LOC108096560	203
XP_002039957.1_Dsec	OBP	Drosophila sechellia	Dsec_GM15942			Dsec\GM15942	193
XP_002066115.1_Dwil	OBP	Drosophila willistoni	LOC6643282			uncharacterized LOC6643282	184
XP_002399632.1_Isca	OBP	Ixodes scapularis	IscW_ISCW022620	LOC111255133		secreted protein, putative [Ixodes scapularis]	187
XP_002405987.1_Isca	OBP	Ixodes scapularis	IscW_ISCW008703	LOC111252778		hypothetical protein IscW_ISCW008703 [Ixodes scapularis]	224
XP_002433530.1_Isca	OBP	Ixodes scapularis	IscW_ISCW016406	LOC111247029		secreted protein, putative [Ixodes scapularis]	137
XP_003741537.1_Mocc	OBP	Metaseiulus occidentalis	LOC100907454	LOC111255133		uncharacterized protein LOC100907454 [Galendromus occidentalis]	164
XP_003742126.1_Mocc	OBP	Metaseiulus occidentalis	LOC100907366	LOC111252778		uncharacterized protein LOC100907366 [Galendromus occidentalis]	220
XP_003747300.1_Mocc	OBP	Metaseiulus occidentalis	LOC100900705	LOC111247024		uncharacterized protein LOC100900705 [Galendromus occidentalis]	137
XP_028968649.1_Mocc	OBP	Metaseiulus occidentalis	LOC114828486			uncharacterized protein LOC114828486 [Galendromus occidentalis]	167
XP_015782945.1_Turt	OBP	Tetranychus urticae	LOC107360741	LOC111243821		uncharacterized protein LOC107360741 [Tetranychus urticae]	177
XP_015786166.1_Turt	OBP	Tetranychus urticae	LOC107363453			uncharacterized protein LOC107363453 [Tetranychus urticae]	209
XP_015791022.1_Turt	OBP	Tetranychus urticae	LOC107367785			uncharacterized protein LOC107367785 [Tetranychus urticae]	188
XP_015794342.1_Turt	OBP	Tetranychus urticae	LOC107370892	LOC111255133		uncharacterized protein LOC107370892 [Tetranychus urticae]	213
XP_025016893.1_Turt	OBP	Tetranychus urticae	LOC112539001			uncharacterized protein LOC112539001 [Tetranychus urticae]	241
OQR73552.1_Tmer	OBP	Tropilaelaps mercedesae	BIW11_09656			hypothetical protein BIW11_09656 [Tropilaelaps mercedesae]	162
OQR74725.1_Tmer	OBP	Tropilaelaps mercedesae	BIW11_08883			hypothetical protein BIW11_08883 [Tropilaelaps mercedesae]	131
OQR79252.1_Tmer	OBP	Tropilaelaps mercedesae	BIW11_05867			hypothetical protein BIW11_05867 [Tropilaelaps mercedesae]	140
OQR80083.1_Tmer	OBP	Tropilaelaps mercedesae	BIW11_00054			hypothetical protein BIW11_00054, partial [Tropilaelaps mercedesae]	210
XP_022645714.1_Vdes	OBP	Varroa destructor	LOC111243821		Var97899	uncharacterized protein LOC111243821 [Varroa destructor]	163
XP_022653281.1_Vdes	OBP	Varroa destructor	LOC111247024		Var81792	uncharacterized protein LOC111247024 [Varroa destructor]	177
XP_022653293.1_Vdes	OBP	Varroa destructor	LOC111247029		Var21610	uncharacterized protein LOC111247029 [Varroa destructor]	138
XP_022653417.1_Vdes	OBP	Varroa destructor	LOC111247113			uncharacterized protein LOC111247113 isoform X1 [Varroa destructor]	491	XP_022653418.1, XP_022653419.1, XP_022653420.1, XP_022653421.1
XP_022653424.1_Vdes	OBP	Varroa destructor	LOC111247116		Var30972	uncharacterized protein LOC111247116 [Varroa destructor]	174	XP_022653425.1, XP_022653426.1, XP_022653427.1
XP_022666940.1_Vdes	OBP	Varroa destructor	LOC111252778		Var24516	uncharacterized protein LOC111252778 [Varroa destructor]	231
XP_022672440.1_Vdes	OBP	Varroa destructor	LOC111255071			uncharacterized LOC111255071		XP_022672441.1, XP_022672442.1, XP_022672443.1
XP_022672530.1_Vdes	OBP	Varroa destructor	LOC111255133		Var23985	uncharacterized protein LOC111255133 [Varroa destructor]	162
XP_022672551.1_Vdes	OBP	Varroa destructor	LOC111255154			uncharacterized LOC111255154
XP_022693290.1_Vjac	OBP	Varroa jacobsoni	LOC111262923	LOC111243821		uncharacterized protein LOC111262923 [Varroa jacobsoni]	163
XP_022694853.1_Vjac	OBP	Varroa jacobsoni	LOC111263746	LOC111247024		uncharacterized protein LOC111263746 [Varroa jacobsoni]	177
XP_022694854.1_Vjac	OBP	Varroa jacobsoni	LOC111263747	LOC111247029		uncharacterized protein LOC111263747 [Varroa jacobsoni]	138
XP_022700208.1_Vjac	OBP	Varroa jacobsoni	LOC111266744	LOC111255154		uncharacterized LOC111266744		XP_022700217.1, XP_022700227.1, XP_022700235.1, XP_022700244.1, XP_022700252.1, XP_022700258.1, XP_022700267.1, XP_022700276.1, XP_022700286.1, XP_022700295.1, XP_022700304.1, XP_022700311.1
XP_022700321.1_Vjac	OBP	Varroa jacobsoni	LOC111266800	LOC111255133		uncharacterized protein LOC111266800 [Varroa jacobsoni]	162
XP_022700388.1_Vjac	OBP	Varroa jacobsoni	LOC111266838	LOC111252778		uncharacterized protein LOC111266838 [Varroa jacobsoni]	231
XP_022711449.1_Vjac	OBP	Varroa jacobsoni	LOC111273777	LOC111247113		uncharacterized protein LOC111273777 isoform X1 [Varroa jacobsoni]	492	XP_022711450.1, XP_022711451.1, XP_022711452.1, XP_022711453.1
XP_022711467.1_Vjac	OBP	Varroa jacobsoni	LOC111273784	LOC111247116		uncharacterized protein LOC111273784 [Varroa jacobsoni]	174
NP_001036401.1_Dmel	SNMP	Drosophila melanogaster	Dmel_CG40006			CG40006	689
NP_001036593.1_Dmel	SNMP	Drosophila melanogaster	Dmel_CG7422			Sensory neuron membrane protein 2	510
NP_001097477.1_Dmel	SNMP	Drosophila melanogaster	Dmel_CG1887			debris buster	615
NP_001137808.1_Dmel	SNMP	Drosophila melanogaster	Dmel_CG7228			peste	555
NP_001163372.1_Dmel	SNMP	Drosophila melanogaster	Dmel_CG7422			Sensory neuron membrane protein 2	556
NP_001188836.1_Dmel	SNMP	Drosophila melanogaster	Dmel_CG31783			ninaD neither inactivation nor afterpotential D	415
NP_001245823.1_Dmel	SNMP	Drosophila melanogaster	Dmel_CG4280			croquemort	491
NP_001245934.1_Dmel	SNMP	Drosophila melanogaster	Dmel_CG7227			CG7227	518
NP_001262803.1_Dmel	SNMP	Drosophila melanogaster	Dmel_CG2727			CG7227	551
NP_001286872.1_Dmel	SNMP	Drosophila melanogaster	Dmel_CG2727			CG7227	520
NP_001286873.1_Dmel	SNMP	Drosophila melanogaster	Dmel_CG2727			CG7227	508
NP_001286874.1_Dmel	SNMP	Drosophila melanogaster	Dmel_CG3829			CG3829	597
NP_609121.2_Dmel	SNMP	Drosophila melanogaster	Dmel_CG12789			santa maria scavenger receptor acting in neural tissue and majority of rhodopsin is absent	563
NP_611991.1_Dmel	SNMP	Drosophila melanogaster	Dmel_CG2736			CG2736	507
NP_647675.3_Dmel	SNMP	Drosophila melanogaster	Dmel_CG1887			debris buster	517
NP_650563.2_Dmel	SNMP	Drosophila melanogaster	Dmel_CG10345			CG10345	552
NP_724087.1_Dmel	SNMP	Drosophila melanogaster	Dmel_CG31783			ninaD neither inactivation nor afterpotential D	513
NP_724088.2_Dmel	SNMP	Drosophila melanogaster	Dmel_CG31741			CG31741	491
NP_726504.2_Dmel	SNMP	Drosophila melanogaster	Dmel_CG2727			emp epithelial membrane protein	551
XP_002399863.1_Isca	SNMP	Ixodes scapularis	IscW_ISCW010930			cd36 antigen, putative	134
XP_002399866.1_Isca	SNMP	Ixodes scapularis	IscW_ISCW010934	LOC111247712		scavenger receptor class B member, putative	479
XP_002409323.1_Isca	SNMP	Ixodes scapularis	IscW_ISCW002412	LOC111247683		scavenger receptor class B type I, putative	351
XP_002410663.1_Isca	SNMP	Ixodes scapularis	IscW_ISCW003371	LOC111246579		scavenger receptor class B, member, putative	174
XP_002414869.1_Isca	SNMP	Ixodes scapularis	IscW_ISCW023721	LOC111255252		cd36 antigen, putative	262
XP_003737015.1_Mocc	SNMP	Metaseiulus occidentalis	LOC100904830			scavenger receptor class B member 1 [Galendromus occidentalis]	496
XP_003737061.1_Mocc	SNMP	Metaseiulus occidentalis	LOC100899158	LOC111247539		scavenger receptor class B member 1 [Galendromus occidentalis]	499
XP_003742454.1_Mocc	SNMP	Metaseiulus occidentalis	LOC100901255	LOC111246579		lysosome membrane protein 2 [Galendromus occidentalis]	494
XP_003742848.1_Mocc	SNMP	Metaseiulus occidentalis	LOC100901494	LOC111255378		protein croquemort [Galendromus occidentalis]	507
XP_003743081.1_Mocc	SNMP	Metaseiulus occidentalis	LOC100900493	LOC111246589		scavenger receptor class B member 1 [Galendromus occidentalis]	619
XP_003747317.1_Mocc	SNMP	Metaseiulus occidentalis	LOC100903236	LOC111247712		lysosome membrane protein 2 [Galendromus occidentalis]	592
XP_018495037.2_Mocc	SNMP	Metaseiulus occidentalis	LOC100900260	LOC111247683		lysosome membrane protein 2 [Galendromus occidentalis]	598
OQR66557.1_Tmer	SNMP	Tropilaelaps mercedesae	BIW11_14072			lysosome membrane protein 2-like	416
OQR69288.1_Tmer	SNMP	Tropilaelaps mercedesae	BIW11_12354			protein croquemort-like, partial	464
OQR70444.1_Tmer	SNMP	Tropilaelaps mercedesae	BIW11_11637			scavenger receptor class B member 1-like	486
OQR70479.1_Tmer	SNMP	Tropilaelaps mercedesae	BIW11_01669			scavenger receptor class B member 1-like	580
OQR72910.1_Tmer	SNMP	Tropilaelaps mercedesae	BIW11_10079			scavenger receptor class B member 1-like	701
OQR74957.1_Tmer	SNMP	Tropilaelaps mercedesae	BIW11_08737			protein croquemort-like	383
OQR75401.1_Tmer	SNMP	Tropilaelaps mercedesae	BIW11_08442			scavenger receptor class B member 1-like, partial	318
OQR75702.1_Tmer	SNMP	Tropilaelaps mercedesae	BIW11_08249			scavenger receptor class B member 1-like	507
OQR75703.1_Tmer	SNMP	Tropilaelaps mercedesae	BIW11_08248			scavenger receptor class B member 1-like, partial	176
OQR75811.1_Tmer	SNMP	Tropilaelaps mercedesae	BIW11_08181			protein croquemort-like, partial	59
OQR77525.1_Tmer	SNMP	Tropilaelaps mercedesae	BIW11_07033			scavenger receptor class B member 1-like	501
OQR77586.1_Tmer	SNMP	Tropilaelaps mercedesae	BIW11_00420			scavenger receptor class B member 1-like, partial	474
XP_022643915.1_Vdes	SNMP	Varroa destructor	LOC111243102	LOC111272981 (VJ)		scavenger receptor class B member 1-like isoform X1 [Varroa destructor]	844	XP_022643916.1, XP_022643917.1, XP_022643919.1, XP_022643920.1, XP_022643921.1
XP_022648576.1_Vdes	SNMP	Varroa destructor	LOC111245055			uncharacterized protein LOC111245055 isoform X1 [Varroa destructor]	868	XP_022648578.1, XP_022648588.1, XP_022648597.1, XP_022648606.1, XP_022648614.1, XP_022648621.1, XP_022648629.1, XP_022648639.1, XP_022648648.1
XP_022652135.1_Vdes	SNMP	Varroa destructor	LOC111246579		Var27012	lysosome membrane protein 2-like isoform X1 [Varroa destructor]	494	XP_022652136.1, XP_022652137.1, XP_022652138.1
XP_022652170.1_Vdes	SNMP	Varroa destructor	LOC111246589		Var24266	scavenger receptor class B member 1-like isoform X1 [Varroa destructor]	558	XP_022652178.1, XP_022652187.1, XP_022652194.1, XP_022652202.1, XP_022652212.1, XP_022652221.1, XP_022652226.1, XP_022652233.1, XP_022652242.1, XP_022652252.1,
XP_022654312.1_Vdes	SNMP	Varroa destructor	LOC111247539		Var24854	scavenger receptor class B member 1-like isoform X1 [Varroa destructor]	496	XP_022654320.1, XP_022654330.1, XP_022654340.1
XP_022654670.1_Vdes	SNMP	Varroa destructor	LOC111247683		Var30199	lysosome membrane protein 2-like isoform X1 [Varroa destructor]	595	XP_022654680.1, XP_022654689.1, XP_022654693.1
XP_022654706.1_Vdes	SNMP	Varroa destructor	LOC111247712		Var30020	lysosome membrane protein 2-like isoform X1 [Varroa destructor]	543	XP_022654714.1, XP_022654722.1, XP_022654728.1, XP_022654737.1, XP_022654746.1, XP_022654755.1
XP_022672747.1_Vdes	SNMP	Varroa destructor	LOC111255252		Var29484	scavenger receptor class B member 1-like isoform X1 [Varroa destructor]	554	XP_022672748.1, XP_022672749.1
XP_022673026.1_Vdes	SNMP	Varroa destructor	LOC111255378		Var26930	scavenger receptor class B member 1-like isoform X1 [Varroa destructor]	522	XP_022673027.1, XP_022673028.1, XP_022673029.1, XP_022673030.1, XP_022673031.1
XP_022691804.1_Vjac	SNMP	Varroa jacobsoni	LOC111262087	LOC111246579		lysosome membrane protein 2-like isoform X1 [Varroa jacobsoni]	494	XP_022691805.1, XP_022691806.1
XP_022694348.1_Vjac	SNMP	Varroa jacobsoni	LOC111263500	LOC111246589		scavenger receptor class B member 1-like isoform X1 [Varroa jacobsoni]	559	XP_022694349.1, XP_022694350.1, XP_022694351.1, XP_022694352.1, XP_022694353.1, XP_022694354.1, XP_022694355.1, XP_022694356.1, XP_022694358.1
XP_022698100.1_Vjac	SNMP	Varroa jacobsoni	LOC111265573	LOC111247712		lysosome membrane protein 2-like isoform X1 [Varroa jacobsoni]	534	XP_022698101.1, XP_022698102.1, XP_022698103.1
XP_022700947.1_Vjac	SNMP	Varroa jacobsoni	LOC111267157	LOC111255252		scavenger receptor class B member 1-like [Varroa jacobsoni]	546
XP_022700948.1_Vjac	SNMP	Varroa jacobsoni	LOC111267160	LOC111255378		scavenger receptor class B member 1-like isoform X1 [Varroa jacobsoni]	522	XP_022700949.1, XP_022700950.1, XP_022700951.1, XP_022700953.1, XP_022700954.1, XP_022700955.1, XP_022700956.1, XP_022700957.1, XP_022700958.1
XP_022702632.1_Vjac	SNMP	Varroa jacobsoni	LOC111268135	LOC111247683		lysosome membrane protein 2-like isoform X1 [Varroa jacobsoni]	595	XP_022702633.1, XP_022702634.1
XP_022706706.1_Vjac	SNMP	Varroa jacobsoni	LOC111270638	LOC111245055		scavenger receptor class B member 1-like isoform X1 [Varroa jacobsoni]	788	XP_022706707.1, XP_022706708.1, XP_022706709.1, XP_022706710.1, XP_022706711.1
XP_022708328.1_Vjac	SNMP	Varroa jacobsoni	LOC111271661	LOC111247539		scavenger receptor class B member 1-like isoform X1 [Varroa jacobsoni]	496	XP_022708329.1, XP_022708330.1, XP_022708331.1
disembodied_Aaeg	CYP450	Aedes aegypti				cytochrome P450 302a1, mitochondrial [Aedes aegypti]	515
neverland_Aaeg	CYP450	Aedes aegypti				cholesterol 7-desaturase [Aedes aegypti]	469
phantom_Aaeg	CYP450	Aedes aegypti				cytochrome P450 306a1 [Aedes aegypti]	499
shade_Aaeg	CYP450	Aedes aegypti				ecdysone 20-monooxygenase [Aedes aegypti]	538
shadow_Aaeg	CYP450	Aedes aegypti				cytochrome P450 315a1, mitochondrial [Aedes aegypti]	483
spook_Aaeg	CYP450	Aedes aegypti				cytochrome P450 307a1 [Aedes aegypti]	536
XP_016911765.1_Acer	CYP450	Apis cerana				estradiol 17-beta-dehydrogenase 2 [Apis cerana]	359
XP_016912827.1_Acer	CYP450	Apis cerana				cytochrome P450 315a1, mitochondrial isoform X3 [Apis cerana]	451
XP_016913362.1_Acer	CYP450	Apis cerana				ecdysone 20-monooxygenase [Apis cerana]	527
XP_016913520.1_Acer	CYP450	Apis cerana				cytochrome P450 307a1-like [Apis cerana]	506
XP_016917700.1_Acer	CYP450	Apis cerana				cholesterol 7-desaturase [Apis cerana]	393
XP_016919933.1_Acer	CYP450	Apis cerana				cytochrome P450 306a1 isoform X1 [Apis cerana]	498
XP_028523197.1_Acer	CYP450	Apis cerana				probable cytochrome P450 12a5, mitochondrial isoform X2 [Apis cerana]	575
CYP303A1_Amel	CYP450	Apis mellifera					420
CYP304A1_Amel	CYP450	Apis mellifera					505
CYP305A1_Amel	CYP450	Apis mellifera					504
XP_006557887.1_Amel	CYP450	Apis mellifera				cytochrome P450 306a1 isoform X1 [Apis mellifera]	499
XP_006563996.1_Amel	CYP450	Apis mellifera				cytochrome P450 315a1, mitochondrial isoform X3 [Apis mellifera]	451
XP_006570230.2_Amel	CYP450	Apis mellifera				cytochrome P450 314A1 isoform X3 [Apis mellifera]	522
XP_016767782.1_Amel	CYP450	Apis mellifera				estradiol 17-beta-dehydrogenase 2 [Apis mellifera]	357
XP_026296485.1_Amel	CYP450	Apis mellifera				cholesterol 7-desaturase [Apis mellifera]	412
XP_026300415.1_Amel	CYP450	Apis mellifera				cytochrome P450 302a1, mitochondrial [Apis mellifera]	520
XP_026300894.1_Amel	CYP450	Apis mellifera				cytochrome P450 307a1 [Apis mellifera]	507
CYP311A1_Dmel	CYP450	Drosophila melanogaster					383
disembodied_Dmel	CYP450	Drosophila melanogaster				disembodied [Drosophila melanogaster]	489
neverland_Dmel	CYP450	Drosophila melanogaster				neverland [Drosophila melanogaster]	429
phantom_Dmel	CYP450	Drosophila melanogaster				phantom, isoform A [Drosophila melanogaster]	574
shade_Dmel	CYP450	Drosophila melanogaster				shade, isoform B [Drosophila melanogaster]	540
shadow_Dmel	CYP450	Drosophila melanogaster				shadow [Drosophila melanogaster]	520
shroud_Dmel	CYP450	Drosophila melanogaster				shroud [Drosophila melanogaster]	335
spook_Dmel	CYP450	Drosophila melanogaster				spook, isoform A [Drosophila melanogaster]	543
CYP3003B1_Mocc	CYP450	Metaseiulus occidentalis					494
CYP3011B1_Mocc	CYP450	Metaseiulus occidentalis					541
CYP3011C1_Mocc	CYP450	Metaseiulus occidentalis					533
CYP3012A5_Mocc	CYP450	Metaseiulus occidentalis					491
CYP302A1_Mocc	CYP450	Metaseiulus occidentalis					535
CYP307G1_Mocc	CYP450	Metaseiulus occidentalis					481
CYP3098A1_Mocc	CYP450	Metaseiulus occidentalis					471
CYP3099A1_Mocc	CYP450	Metaseiulus occidentalis					363
CYP3100A1_Mocc	CYP450	Metaseiulus occidentalis					518
CYP3101A1_Mocc	CYP450	Metaseiulus occidentalis					500
CYP3102A1_Mocc	CYP450	Metaseiulus occidentalis					490
CYP3103A1_Mocc	CYP450	Metaseiulus occidentalis					503
CYP3104A1_Mocc	CYP450	Metaseiulus occidentalis					507
CYP3105A1_Mocc	CYP450	Metaseiulus occidentalis					505
CYP3106A1_Mocc	CYP450	Metaseiulus occidentalis					536
CYP3107A1_Mocc	CYP450	Metaseiulus occidentalis					500
CYP3107C1_Mocc	CYP450	Metaseiulus occidentalis					494
CYP3108A1_Mocc	CYP450	Metaseiulus occidentalis					514
CYP3109A1_Mocc	CYP450	Metaseiulus occidentalis					500
CYP3110A1_Mocc	CYP450	Metaseiulus occidentalis					511
CYP314A1_Mocc	CYP450	Metaseiulus occidentalis					482
CYP315A1_Mocc	CYP450	Metaseiulus occidentalis					549
CYP319B1_Mocc	CYP450	Metaseiulus occidentalis					516
CYP4DP3_Mocc	CYP450	Metaseiulus occidentalis					488
CYP4EN1_Mocc	CYP450	Metaseiulus occidentalis					511
CYP4EP1_Mocc	CYP450	Metaseiulus occidentalis					533
CYP4EQ1_Mocc	CYP450	Metaseiulus occidentalis					529
CYP4ER1_Mocc	CYP450	Metaseiulus occidentalis					536
CYP4ES1_Mocc	CYP450	Metaseiulus occidentalis					327
CYP4ET1_Mocc	CYP450	Metaseiulus occidentalis					540
CYP4EU1_Mocc	CYP450	Metaseiulus occidentalis					522
CYP4EV1_Mocc	CYP450	Metaseiulus occidentalis					535
CYP4EW1_Mocc	CYP450	Metaseiulus occidentalis					478
CYP302A1_Turt	CYP450	Tetranychus urticae					517
CYP307A1_Turt	CYP450	Tetranychus urticae					522
CYP314A1_Turt	CYP450	Tetranychus urticae					481
CYP315A1_Turt	CYP450	Tetranychus urticae					652
CYP381A1_Turt	CYP450	Tetranychus urticae					581
CYP382A1_Turt	CYP450	Tetranychus urticae					491
CYP383A1_Turt	CYP450	Tetranychus urticae					285
CYP385A1_Turt	CYP450	Tetranychus urticae					489
CYP387A1_Turt	CYP450	Tetranychus urticae					432
CYP391A1_Turt	CYP450	Tetranychus urticae					557
CYP406A1_Turt	CYP450	Tetranychus urticae					524
OQR66534.1_Tmer_CYP3A4-like	CYP450	Tropilaelaps mercedesae	BIW11_14091			cytochrome P450 3A4-like [Tropilaelaps mercedesae]	542
OQR67230.1_Tmer	CYP450	Tropilaelaps mercedesae	BIW11_13649			ecdysone receptor-like [Tropilaelaps mercedesae]	519
OQR68085.1_Tmer_CYP49A1-like	CYP450	Tropilaelaps mercedesae	BIW11_13131			putative cytochrome P450 49a1-like [Tropilaelaps mercedesae]	194
OQR69502.1_Tmer_CYP4V2-like	CYP450	Tropilaelaps mercedesae	BIW11_04358			cytochrome P450 4V2-like [Tropilaelaps mercedesae]	102
OQR70095.1_Tmer_CYP3A24-like	CYP450	Tropilaelaps mercedesae	BIW11_04218			cytochrome P450 3A24-like [Tropilaelaps mercedesae]	206
OQR70946.1_Tmer	CYP450	Tropilaelaps mercedesae	BIW11_11295			ecdysone 20-monooxygenase-like [Tropilaelaps mercedesae]	289
OQR70978.1_Tmer	CYP450	Tropilaelaps mercedesae	BIW11_11277			cytochrome P450-like [Tropilaelaps mercedesae]	489
OQR71001.1_Tmer_CYP4C3-like	CYP450	Tropilaelaps mercedesae	BIW11_01583			cytochrome P450 4c3-like [Tropilaelaps mercedesae]	490
OQR71070.1_Tmer_CYP4V2-like	CYP450	Tropilaelaps mercedesae	BIW11_11223			cytochrome P450 4V2-like [Tropilaelaps mercedesae]	540
OQR71664.1_Tmer_CYP3A21-like	CYP450	Tropilaelaps mercedesae	BIW11_03924			cytochrome P450 3A21-like [Tropilaelaps mercedesae]	106
OQR71881.1_Tmer_CYP4C3-like	CYP450	Tropilaelaps mercedesae	BIW11_01415			cytochrome P450 4c3-like [Tropilaelaps mercedesae]	381
OQR72121.1_Tmer	CYP450	Tropilaelaps mercedesae	BIW11_01372			cytochrome P450-like [Tropilaelaps mercedesae]	501
OQR72646.1_Tmer_CYP315A1-like	CYP450	Tropilaelaps mercedesae	BIW11_10252			cytochrome P450 315a1, partial [Tropilaelaps mercedesae]	266
OQR73194.1_Tmer_CYP3A16-like	CYP450	Tropilaelaps mercedesae	BIW11_03629			cytochrome P450 3A16-like [Tropilaelaps mercedesae]	157
OQR73365.1_Tmer_CYP4V2-like	CYP450	Tropilaelaps mercedesae	BIW11_01157			cytochrome P450 4V2-like [Tropilaelaps mercedesae]	276
OQR73455.1_Tmer	CYP450	Tropilaelaps mercedesae	BIW11_09718			ecdysone-induced protein 78c-like, partial [Tropilaelaps mercedesae]	388
OQR73969.1_Tmer_CYP4V2-like	CYP450	Tropilaelaps mercedesae	BIW11_01048			cytochrome P450 4V2-like [Tropilaelaps mercedesae]	550
OQR74047.1_Tmer	CYP450	Tropilaelaps mercedesae	BIW11_03471			ecdysone receptor-like [Tropilaelaps mercedesae]	452
OQR74337.1_Tmer_CYP3A31-like	CYP450	Tropilaelaps mercedesae	BIW11_03435			cytochrome P450 3A31-like [Tropilaelaps mercedesae]	190
OQR75279.1_Tmer_CYP4C3-like	CYP450	Tropilaelaps mercedesae	BIW11_03283			cytochrome P450 4c3-like [Tropilaelaps mercedesae]	217
OQR75371.1_Tmer_CYP2J6-like	CYP450	Tropilaelaps mercedesae	BIW11_08470			cytochrome P450 2J6-like [Tropilaelaps mercedesae]	607
OQR77565.1_Tmer_CYP3A11-like	CYP450	Tropilaelaps mercedesae	BIW11_07004			cytochrome P450 3A11-like [Tropilaelaps mercedesae]	494
OQR78070.1_Tmer	CYP450	Tropilaelaps mercedesae	BIW11_06649			NADPH--cytochrome P450 reductase-like [Tropilaelaps mercedesae]	681
OQR78081.1_Tmer_CYP4V2-like	CYP450	Tropilaelaps mercedesae	BIW11_06642			cytochrome P450 4V2-like, partial [Tropilaelaps mercedesae]	145
OQR78459.1_Tmer_CYP4V2-like	CYP450	Tropilaelaps mercedesae	BIW11_00300			cytochrome P450 4V2-like [Tropilaelaps mercedesae]	522
OQR79347.1_Tmer_CYP4V2-like	CYP450	Tropilaelaps mercedesae	BIW11_05802			cytochrome P450 4V2-like [Tropilaelaps mercedesae]	157
OQR79655.1_Tmer_CYP4C3-like	CYP450	Tropilaelaps mercedesae	BIW11_02530			cytochrome P450 4c3-like [Tropilaelaps mercedesae]	405
OQR80183.1_Tmer_CYP2C3-like	CYP450	Tropilaelaps mercedesae	BIW11_00041			cytochrome P450 2C23-like [Tropilaelaps mercedesae]	612
OQR80251.1_Tmer	CYP450	Tropilaelaps mercedesae	BIW11_02422			protein SGT1ecdysoneless-like [Tropilaelaps mercedesae]	673
XP_022644416.1_Vdes_CYP4V2-like	CYP450	Varroa destructor	LOC111243321			cytochrome P450 4V2-like isoform X1 [Varroa destructor]	541	XP_022644417.1, XP_022644418.1
XP_022644904.1_Vdes_CYP3A24-like	CYP450	Varroa destructor	LOC111243496			cytochrome P450 3A24-like [Varroa destructor]	491
XP_022645466.1_Vdes	CYP450	Varroa destructor	LOC111243735			uncharacterized protein LOC111243735 [Varroa destructor]	1707
XP_022646637.1_Vdes_CYP4C1-like	CYP450	Varroa destructor	LOC111244152			cytochrome P450 4C1-like isoform X1 [Varroa destructor]	548	XP_022646638.1, XP_022646639.1
XP_022646734.1_Vdes_CYP3A13-like	CYP450	Varroa destructor	LOC111244198			cytochrome P450 3A13-like [Varroa destructor]	516
XP_022647402.1_Vdes_CYP2J6-like	CYP450	Varroa destructor	LOC111244479			cytochrome P450 2J6-like isoform X1 [Varroa destructor]	520	XP_022647403.1, XP_022647404.1, XP_022647405.1, XP_022647406.1, XP_022647407.1, XP_022647408.1, XP_022647409.1
XP_022649131.1_Vdes_CYP3A19	CYP450	Varroa destructor	LOC111245263			LOW QUALITY PROTEIN: cytochrome P450 3A19-like [Varroa destructor]	192
XP_022649681.1_Vdes	CYP450	Varroa destructor	LOC111245503			uncharacterized protein LOC111245503 isoform X1 [Varroa destructor]	1013	XP_022649682.1, XP_022649683.1, XP_022649684.1
XP_022650942.1_Vdes_CYP307A1-like	CYP450	Varroa destructor	LOC111246028			cytochrome P450 307a1-like isoform X1 [Varroa destructor]	497	XP_022650944.1,XP_022650945.1
XP_022651605.1_Vdes_CYP4C3-like	CYP450	Varroa destructor	LOC111246379			cytochrome P450 4c3-like isoform X1 [Varroa destructor]	655	XP_022651606.1, XP_022651607.1, XP_022651608.1
XP_022652030.1_Vdes_CYP49A1	CYP450	Varroa destructor	LOC111246534			probable cytochrome P450 49a1 [Varroa destructor]	508
XP_022652073.1_Vdes_CYP4C3-like	CYP450	Varroa destructor	LOC111246554			cytochrome P450 4c3-like isoform X1 [Varroa destructor]	575	XP_022652084.1
XP_022652415.1_Vdes_CYP3A14-like	CYP450	Varroa destructor	LOC111246682			cytochrome P450 3A14-like [Varroa destructor]	516
XP_022653889.1_Vdes_CYP302A1-like	CYP450	Varroa destructor	LOC111247351			cytochrome P450 302a1, mitochondrial-like, partial
XP_022654191.1_Vdes_CYP12A5	CYP450	Varroa destructor	LOC111247492			probable cytochrome P450 12a5, mitochondrial
XP_022655311.1_Vdes_CYP3A56-like	CYP450	Varroa destructor	LOC111247963			cytochrome P450 3A56-like [Varroa destructor]	494
XP_022655325.1_Vdes_CYP2B4-like	CYP450	Varroa destructor	LOC111247968			cytochrome P450 2B4-like [Varroa destructor]	511
XP_022657330.1_Vdes_CYP4V2-like	CYP450	Varroa destructor	LOC111248731			cytochrome P450 4V2-like [Varroa destructor]	525
XP_022657824.1_Vdes_CYP4C3	CYP450	Varroa destructor	LOC111248946			LOW QUALITY PROTEIN: cytochrome P450 4c3-like [Varroa destructor]	439
XP_022659230.1_Vdes	CYP450	Varroa destructor	LOC111249520			ecdysone-induced protein 74EF-like isoform X1 [Varroa destructor]	605	XP_022659240.1, XP_022659248.1, XP_022659257.1
XP_022660165.1_Vdes_CYP4C3-like	CYP450	Varroa destructor	LOC111249946			cytochrome P450 4c3-like [Varroa destructor]	324
XP_022661088.1_Vdes	CYP450	Varroa destructor	LOC111250312			zinc finger protein on ecdysone puffs-like [Varroa destructor]	431	XP_022661089.1
XP_022663402.1_Vdes_CYP3A19	CYP450	Varroa destructor	LOC111251253			LOW QUALITY PROTEIN: cytochrome P450 3A19-like [Varroa destructor]	301
XP_022664828.1_Vdes_CYP2H2-like	CYP450	Varroa destructor	LOC111251940			cytochrome P450 2H2-like [Varroa destructor]	488
XP_022665384.1_Vdes	CYP450	Varroa destructor	LOC111252141			NADPH--cytochrome P450 reductase-like [Varroa destructor]	678
XP_022665578.1_Vdes	CYP450	Varroa destructor	LOC111252274			ecdysone receptor-like [Varroa destructor]	470
XP_022666511.1_Vdes_CYP302A1-like	CYP450	Varroa destructor	LOC111252580			cytochrome P450 302a1, mitochondrial-like [Varroa destructor]	469
XP_022666629.1_Vdes_CYP4V2-like	CYP450	Varroa destructor	LOC111252654			cytochrome P450 4V2-like [Varroa destructor]	527	XP_022666637.1
XP_022666649.1_Vdes_CYP4C1-like	CYP450	Varroa destructor	LOC111252664			cytochrome P450 4C1-like [Varroa destructor]	526	XP_022666658.1, XP_022666668.1, XP_022666677.1, XP_022666686.1
XP_022667995.1_Vdes_CYP315A1-like	CYP450	Varroa destructor	LOC111253188			cytochrome P450 315a1, mitochondrial-like isoform X1 [Varroa destructor]	547	XP_022667996.1
XP_022668014.1_Vdes	CYP450	Varroa destructor	LOC111253199			ecdysone receptor-like [Varroa destructor]	859
XP_022669248.1_Vdes_CYP3A24-like	CYP450	Varroa destructor	LOC111253712			cytochrome P450 3A24-like isoform X1 [Varroa destructor]	494	XP_022669249.1, XP_022669250.1
XP_022669821.1_Vdes	CYP450	Varroa destructor	LOC111253897			ecdysone-induced protein 78C-like isoform X1 [Varroa destructor]	636	XP_022669822.1
XP_022670000.1_Vdes_CYP4V2-like	CYP450	Varroa destructor	LOC111253965			cytochrome P450 4V2-like [Varroa destructor]	535
XP_022672665.1_Vdes_CYP302A1-like	CYP450	Varroa destructor	LOC111255216			cytochrome P450 302a1, mitochondrial-like [Varroa destructor]	342
XP_022673506.1_Vdes	CYP450	Varroa destructor	LOC111255620			uncharacterized protein LOC111255620 isoform X1 [Varroa destructor]	1530	XP_022673507.1, XP_022673508.1, XP_022673509.1, XP_022673510.1, XP_022673511.1, XP_022673512.1, XP_022673513.1
XP_022685866.1_Vjac	CYP450	Varroa jacobsoni	LOC111258671	LOC111252141		NADPH--cytochrome P450 reductase-like [Varroa jacobsoni]	678
XP_022686089.1_Vjac	CYP450	Varroa jacobsoni	LOC111258808	LOC111250312		zinc finger protein on ecdysone puffs-like [Varroa jacobsoni]	431
XP_022686366.1_Vjac	CYP450	Varroa jacobsoni	LOC111258988	LOC111253897		ecdysone-induced protein 78C-like isoform X1 [Varroa jacobsoni]	636	XP_022686367.1
XP_022686804.1_Vjac_CYP4V2-like	CYP450	Varroa jacobsoni	LOC111259234	LOC111252654		cytochrome P450 4V2-like isoform X1 [Varroa jacobsoni]	527	XP_022686805.1, XP_022686806.1, XP_022686807.1
XP_022686808.1_Vjac_CYP4C1-like	CYP450	Varroa jacobsoni	LOC111259235	LOC111252664		cytochrome P450 4C1-like [Varroa jacobsoni]	526	XP_022686809.1, XP_022686810.1, XP_022686811.1
XP_022687927.1_Vjac_CYP3A24-like	CYP450	Varroa jacobsoni	LOC111259869	LOC111253712		cytochrome P450 3A24-like [Varroa jacobsoni]	494
XP_022688542.1_Vjac	CYP450	Varroa jacobsoni	LOC111260217	LOC111253199		ecdysone receptor-like [Varroa jacobsoni]	858
XP_022689613.1_Vjac_CYP3A24-like	CYP450	Varroa jacobsoni	LOC111260837	LOC111243496		cytochrome P450 3A24-like isoform X1 [Varroa jacobsoni]	499	XP_022689614.1, XP_022689615.1, XP_022689616.1, XP_022689617.1, XP_022689618.1,
XP_022689823.1_Vjac_CYP4V2-like	CYP450	Varroa jacobsoni	LOC111260960	LOC111243321		cytochrome P450 4V2-like isoform X1 [Varroa jacobsoni]	541	XP_022689824.1, XP_022689825.1
XP_022690492.1_Vjac_CYP4V2-like	CYP450	Varroa jacobsoni	LOC111261338	LOC111253965		cytochrome P450 4V2-like [Varroa jacobsoni]	535
XP_022690996.1_Vjac_CYP6A14	CYP450	Varroa jacobsoni	LOC111261642	LOC111251253		LOW QUALITY PROTEIN: probable cytochrome P450 6a14 [Varroa jacobsoni]	292
XP_022691127.1_Vjac_CYP4C1-like	CYP450	Varroa jacobsoni	LOC111261710	LOC111244152		cytochrome P450 4C1-like isoform X1 [Varroa jacobsoni]	548	XP_022691128.1, XP_022691129.1
XP_022691552.1_Vjac	CYP450	Varroa jacobsoni	LOC111261928	LOC111252274		ecdysone receptor-like [Varroa jacobsoni]	470
XP_022697577.1_Vjac_CYP302A1-like	CYP450	Varroa jacobsoni	LOC111265292	LOC111255216		cytochrome P450 302a1, mitochondrial-like [Varroa jacobsoni]	553	XP_022697578.1
XP_022698337.1_Vjac_CYP302A1-like	CYP450	Varroa jacobsoni	LOC111265704	LOC111252580		cytochrome P450 302a1, mitochondrial-like isoform X1 [Varroa jacobsoni]	469	XP_022698338.1
XP_022699803.1_Vjac	CYP450	Varroa jacobsoni	LOC111266530	LOC111255620		hormone receptor 4-like [Varroa jacobsoni]	1512	XP_022699804.1, XP_022699805.1
XP_022700144.1_Vjac_CYP2B4-like	CYP450	Varroa jacobsoni	LOC111266700	LOC111247968		cytochrome P450 2B4-like [Varroa jacobsoni]	511
XP_022703811.1_Vjac_CYP4C3-like	CYP450	Varroa jacobsoni	LOC111268873	LOC111246554		cytochrome P450 4c3-like isoform X1 [Varroa jacobsoni]	575	XP_022703813.1
XP_022704269.1_Vjac	CYP450	Varroa jacobsoni	LOC111269141			ecdysone-induced protein 74EF-like [Varroa jacobsoni]	528
XP_022704431.1_Vjac_CYP3A31-like	CYP450	Varroa jacobsoni	LOC111269250	LOC111243735		cytochrome P450 3A31-like [Varroa jacobsoni]	543
XP_022704439.1_Vjac_CYP6L1-like	CYP450	Varroa jacobsoni	LOC111269254			cytochrome P450 6l1-like isoform X1 [Varroa jacobsoni]	551	XP_022704440.1, XP_022704441.1, XP_022704442.1, XP_022704443.1, XP_022704444.1, XP_022704445.1
XP_022704517.1_Vjac_CYP2H2-like	CYP450	Varroa jacobsoni	LOC111269308	LOC111251940		cytochrome P450 2H2-like [Varroa jacobsoni]	488
XP_022704669.1_Vjac	CYP450	Varroa jacobsoni	LOC111269385	LOC111248946		LOW QUALITY PROTEIN: cytochrome P450 4V2-like [Varroa jacobsoni]	185
XP_022704723.1_Vjac_CYP4V2-like	CYP450	Varroa jacobsoni	LOC111269404			cytochrome P450 4V2-like
XP_022705489.1_Vjac_CYP3A56-like	CYP450	Varroa jacobsoni	LOC111269868	LOC111247963		cytochrome P450 3A56-like [Varroa jacobsoni]	494
XP_022705991.1_Vjac_CYP4C3-like	CYP450	Varroa jacobsoni	LOC111270188	LOC111246379		cytochrome P450 4c3-like isoform X1 [Varroa jacobsoni]	655	XP_022705993.1
XP_022706515.1_Vjac_CYP3A24-like	CYP450	Varroa jacobsoni	LOC111270518			cytochrome P450 3A24-like [Varroa jacobsoni]	555
XP_022707842.1_Vjac	CYP450	Varroa jacobsoni	LOC111271365	LOC111247492		ecdysone 20-monooxygenase-like isoform X1 [Varroa jacobsoni]	479	XP_022707843.1, XP_022707844.1, XP_022707845.1
XP_022707953.1_Vjac_CYP315A1-like	CYP450	Varroa jacobsoni	LOC111271433	LOC111253188		cytochrome P450 315a1, mitochondrial-like [Varroa jacobsoni]	561
XP_022709023.1_Vjac_CYP3A14-like	CYP450	Varroa jacobsoni	LOC111272084	LOC111246682		cytochrome P450 3A14-like [Varroa jacobsoni]	516
XP_022709091.1_Vjac_CYP2J6-like	CYP450	Varroa jacobsoni	LOC111272117	LOC111244479		cytochrome P450 2J6-like [Varroa jacobsoni]	487	XP_022709092.1, XP_022709093.1, XP_022709094.1,XP_022709095.1, XP_022709096.1
XP_022709853.1_Vjac	CYP450	Varroa jacobsoni	LOC111272583			lithocholate 6-beta-hydroxylase-like, partial [Varroa jacobsoni]	167
XP_022710382.1_Vjac_CYP3A13-like	CYP450	Varroa jacobsoni	LOC111272966	LOC111244198		cytochrome P450 3A13-like [Varroa jacobsoni]	516
XP_022710511.1_Vjac_CYP4C3-like	CYP450	Varroa jacobsoni	LOC111273090			cytochrome P450 4c3-like [Varroa jacobsoni]	324
XP_022711048.1_Vjac_CYP49A1	CYP450	Varroa jacobsoni	LOC111273590	LOC111246534		probable cytochrome P450 49a1 [Varroa jacobsoni]	508
XP_022711386.1_Vjac_CYP4C3-like	CYP450	Varroa jacobsoni	LOC111273739	LOC111248731		cytochrome P450 4c3-like [Varroa jacobsoni]	525
XP_022711623.1_Vjac	CYP450	Varroa jacobsoni	LOC111273879	LOC111246028		uncharacterized protein LOC111273879 isoform X1		XP_022711624.1, XP_022711625.1, XP_022711626.1, XP_022711627.1
XP_022711670.1_Vjac_CYP4V2-like	CYP450	Varroa jacobsoni	LOC111273903			LOW QUALITY PROTEIN: cytochrome P450 4V2-like [Varroa jacobsoni]	416
XP_001120660.2_Amel	GR	Apis mellifera	LOC724763			odorant receptor 9a	390
XP_016768876.1_Amel	GR	Apis mellifera	LOC725483			gustatory receptor for sugar taste 43a	474
XP_016769530.1_Amel	GR	Apis mellifera	LOC100576167			gustatory and pheromone receptor 32a-like	410
NP_001027106.1_Dmel	GR	Drosophila melanogaster	Dmel_CG32258			gustatory receptor 64e, isoform B	460
NP_523543.3_Dmel	GR	Drosophila melanogaster	Dmel_CG14916			gustatory receptor 32a	461
NP_728923.2_Dmel	GR	Drosophila melanogaster	Dmel_CG32258			gustatory receptor 64e, isoform A	451
NP_728924.2_Dmel	GR	Drosophila melanogaster	Dmel_CG32255			gustatory receptor 64f	469
Q9W497.2_Dmel	GR	Drosophila melanogaster				RecName: Full=Gustatory receptor 5a for trehalose; AltName: Full=Trehalose receptor	444
XP_002401471.1_Isca	GR	Ixodes scapularis	IscW_ISCW007374			hypothetical protein IscW_ISCW007374 [Ixodes scapularis]	386
XP_002401815.1_Isca	GR	Ixodes scapularis	IscW_ISCW022395			hypothetical protein IscW_ISCW022395 [Ixodes scapularis]	424
XP_002403387.1_Isca	GR	Ixodes scapularis	IscW_ISCW018260	LOC111255177		hypothetical protein IscW_ISCW018260 [Ixodes scapularis]	433
XP_002404124.1_Isca	GR	Ixodes scapularis	IscW_ISCW002108			hypothetical protein IscW_ISCW002108 [Ixodes scapularis]	394
XP_002404125.1_Isca	GR	Ixodes scapularis	IscW_ISCW002109			hypothetical protein IscW_ISCW002109 [Ixodes scapularis]	376
XP_002404126.1_Isca	GR	Ixodes scapularis	IscW_ISCW002110			hypothetical protein IscW_ISCW002110 [Ixodes scapularis]	426
XP_002410657.1_Isca	GR	Ixodes scapularis	IscW_ISCW002158			hypothetical protein IscW_ISCW002158 [Ixodes scapularis]	425
XP_002411537.1_Isca	GR	Ixodes scapularis	IscW_ISCW011824			hypothetical protein IscW_ISCW011824	404
XP_002412215.1_Isca	GR	Ixodes scapularis	IscW_ISCW011649			hypothetical protein IscW_ISCW011649	356
XP_002413910.1_Isca	GR	Ixodes scapularis	IscW_ISCW012263			invertebrate gustatory receptor, putative [Ixodes scapularis]	574
XP_002414657.1_Isca	GR	Ixodes scapularis	IscW_ISCW023798	LOC111254617		hypothetical protein IscW_ISCW023798 [Ixodes scapularis]	426
XP_003743154.1_Mocc	GR	Metaseiulus occidentalis	LOC100898984			uncharacterized protein LOC100898984 [Galendromus occidentalis]	495
XP_003746805.1_Mocc	GR	Metaseiulus occidentalis	LOC100907580	LOC111246487		uncharacterized protein LOC100907580 [Galendromus occidentalis]	166
XP_018494250.1_Mocc	GR	Metaseiulus occidentalis	LOC108863962	LOC111254617		uncharacterized protein LOC108863962 [Galendromus occidentalis]	397
XP_028966838.1_Mocc	GR	Metaseiulus occidentalis	LOC114828128			uncharacterized protein LOC114828128 [Galendromus occidentalis]	397
XP_028967815.1_Mocc	GR	Metaseiulus occidentalis	LOC114828321			uncharacterized protein LOC114828321 [Galendromus occidentalis]	463
XP_028968564.1_Mocc	GR	Metaseiulus occidentalis	LOC114828467			uncharacterized protein LOC114828467 [Galendromus occidentalis]	412
XP_015783362.1_Turt	GR	Tetranychus urticae	LOC107361129			uncharacterized protein LOC107361129 [Tetranychus urticae]	403
XP_015783832.1_Turt	GR	Tetranychus urticae	LOC107361507			uncharacterized protein LOC107361507 [Tetranychus urticae]	476
XP_015785106.1_Turt	GR	Tetranychus urticae	LOC107362533			carboxypeptidase B-like [Tetranychus urticae]	446
XP_015789822.2_Turt	GR	Tetranychus urticae	LOC107366714	LOC111255177		uncharacterized protein LOC107366714 [Tetranychus urticae]	263
OQR73280.1_Tmer	GR	Tropilaelaps mercedesae	BIW11_09829			hypothetical protein BIW11_09829 [Tropilaelaps mercedesae]	295
OQR73593.1_Tmer	GR	Tropilaelaps mercedesae	BIW11_03548			hypothetical protein BIW11_03548 [Tropilaelaps mercedesae]	199
OQR73805.1_Tmer	GR	Tropilaelaps mercedesae	BIW11_09509			hypothetical protein BIW11_09509 [Tropilaelaps mercedesae]	123
OQR75062.1_Tmer	GR	Tropilaelaps mercedesae	BIW11_08667			SET and MYND domain-containing protein 1-like [Tropilaelaps mercedesae]	455
OQR79644.1_Tmer	GR	Tropilaelaps mercedesae	BIW11_05586			hypothetical protein BIW11_05586, partial [Tropilaelaps mercedesae]	190
Vd23243	GR	Varroa destructor					413
Vd26187	GR	Varroa destructor					315
Vd29661	GR	Varroa destructor					388
XP_022648880.1_Vdes	GR	Varroa destructor	LOC111245174			uncharacterized protein LOC111245174 [Varroa destructor]	413
XP_022651894.1_Vdes	GR	Varroa destructor	LOC111246487			uncharacterized protein LOC111246487 [Varroa destructor]	268
XP_022671394.1_Vdes	GR	Varroa destructor	LOC111254617	LOC111260169 (VJ)		uncharacterized protein LOC111254617 [Varroa destructor]	281
XP_022672589.1_Vdes	GR	Varroa destructor	LOC111255177			uncharacterized protein LOC111255177 [Varroa destructor]	232
XP_022687193.1_Vjac	GR	Varroa jacobsoni	LOC111259445	LOC111255177		uncharacterized protein LOC111259445 [Varroa jacobsoni]	232
XP_022696253.1_Vjac	GR	Varroa jacobsoni	LOC111264529	LOC111245174		uncharacterized protein LOC111264529 isoform X1 [Varroa jacobsoni]	413	XP_022696254.1_Vjac
XP_022704353.1_Vjac	GR	Varroa jacobsoni	LOC111269197			uncharacterized protein LOC111269197 [Varroa jacobsoni]	299
XP_022707452.1_Vjac	GR	Varroa jacobsoni	LOC111271127	LOC111246487		uncharacterized protein LOC111271127 [Varroa jacobsoni]	266
XP_002406734.1_Isca	IGR	Ixodes scapularis	IscW_ISCW010196			ionotropic glutamate receptor, putative [Ixodes scapularis]	347
XP_002407136.1_Isca	IGR	Ixodes scapularis	IscW_ISCW016695	LOC111244250		glutamate receptor interacting protein, putative, partial [Ixodes scapularis]	1009
XP_002407641.1_Isca	IGR	Ixodes scapularis	IscW_ISCW017535	LOC111244732		ionotropic glutamate receptor, putative, partial [Ixodes scapularis]	878
XP_002409162.1_Isca	IGR	Ixodes scapularis	IscW_ISCW016542	LOC111246056		glutamate receptor, putative, partial [Ixodes scapularis]	725
XP_002410444.1_Isca	IGR	Ixodes scapularis	IscW_ISCW008266	LOC111248359		excitatory amino acid transporter, putative [Ixodes scapularis]	905
XP_002413464.1_Isca	IGR	Ixodes scapularis	IscW_ISCW022877	LOC111254359		glutamate receptor U1, putative [Ixodes scapularis]	454
XP_002415465.1_Isca	IGR	Ixodes scapularis	IscW_ISCW023268	LOC111247579		EAA5, putative, partial [Ixodes scapularis]	736
XP_002435695.1_Isca	IGR	Ixodes scapularis	IscW_ISCW005598	LOC111246329		ionotropic glutamate receptor, putative, partial [Ixodes scapularis]	852
XP_003737344.1_Mocc	IGR	Metaseiulus occidentalis	LOC100907912	LOC111246314		metabotropic glutamate receptor 5-like [Galendromus occidentalis]	1270
XP_003737818.1_Mocc	IGR	Metaseiulus occidentalis	LOC100903151	LOC111251125		glutamate receptor-like [Galendromus occidentalis]	430
XP_003741270.2_Mocc	IGR	Metaseiulus occidentalis	LOC100899547	LOC111246476		glutamate receptor ionotropic, kainate 2-like [Galendromus occidentalis]	894
XP_003743738.1_Mocc	IGR	Metaseiulus occidentalis	LOC100904713			ionotropic receptor 25a [Galendromus occidentalis]	877
XP_003745185.2_Mocc	IGR	Metaseiulus occidentalis	LOC100907098	LOC111246056		glutamate receptor 1 [Galendromus occidentalis]	906
XP_018493734.2_Mocc	IGR	Metaseiulus occidentalis	LOC108863639	LOC111248023		glutamate receptor ionotropic, kainate 2 [Galendromus occidentalis]	868
XP_018494677.1_Mocc	IGR	Metaseiulus occidentalis	LOC100902985	LOC111243762		metabotropic glutamate receptor-like [Galendromus occidentalis]	1003
XP_018494743.1_Mocc	IGR	Metaseiulus occidentalis	LOC108864164	LOC111243346		glutamate receptor ionotropic, delta-1-like [Galendromus occidentalis]	447
XP_018494805.2_Mocc	IGR	Metaseiulus occidentalis	LOC100900429	LOC111255164		glutamate receptor 1 [Galendromus occidentalis]	834
XP_018495117.2_Mocc	IGR	Metaseiulus occidentalis	LOC100908272			glutamate receptor 3 [Galendromus occidentalis]	1324
XP_018497344.2_Mocc	IGR	Metaseiulus occidentalis	LOC100905217	LOC111247324		glutamate receptor ionotropic, kainate 2 [Galendromus occidentalis]	895
XP_018497451.1_Mocc	IGR	Metaseiulus occidentalis	LOC100909141	LOC111248359		glutamate receptor ionotropic, kainate 2 [Galendromus occidentalis]	921
XP_018497554.1_Mocc	IGR	Metaseiulus occidentalis	LOC100903062	LOC111245193		metabotropic glutamate receptor 3 [Galendromus occidentalis]	984
XP_028966370.1_Mocc	IGR	Metaseiulus occidentalis	LOC100901231	LOC111244732		glutamate receptor 1 [Galendromus occidentalis]	923
XP_028966612.1_Mocc	IGR	Metaseiulus occidentalis	LOC100900869	LOC111247344		glutamate [NMDA] receptor subunit 1 [Galendromus occidentalis]	930
XP_028967136.1_Mocc	IGR	Metaseiulus occidentalis	LOC100899649	LOC111268521 (VJ)		probable glutamate receptor [Galendromus occidentalis]	406
XP_028967137.1_Mocc	IGR	Metaseiulus occidentalis	LOC108864189	LOC111247991		probable glutamate receptor [Galendromus occidentalis]	329
XP_028967232.1_Mocc	IGR	Metaseiulus occidentalis	LOC100898263	LOC111255330		glutamate receptor ionotropic, NMDA 1-like [Galendromus occidentalis]	420
XP_028967255.1_Mocc	IGR	Metaseiulus occidentalis	LOC100907661	LOC111251000		glutamate receptor 3 [Galendromus occidentalis]	933
XP_028967256.1_Mocc	IGR	Metaseiulus occidentalis	LOC108863632	LOC111255360		glutamate receptor 1 [Galendromus occidentalis]	883
XP_028967694.1_Mocc	IGR	Metaseiulus occidentalis	LOC100903439			uncharacterized protein LOC100903439 [Galendromus occidentalis]	462
XP_028967761.1_Mocc	IGR	Metaseiulus occidentalis	LOC100900415	LOC111246329		glutamate receptor ionotropic, NMDA 2B [Galendromus occidentalis]	1083
XP_028968488.1_Mocc	IGR	Metaseiulus occidentalis	LOC100903574	LOC111248405		glutamate receptor ionotropic, kainate 2 [Galendromus occidentalis]	962
XP_028968496.1_Mocc	IGR	Metaseiulus occidentalis	LOC100906607	LOC111252394		metabotropic glutamate receptor 2 [Galendromus occidentalis]	1013
XP_028968723.1_Mocc	IGR	Metaseiulus occidentalis	LOC100902614	LOC111247409		metabotropic glutamate receptor 1-like [Galendromus occidentalis]	896
XP_028968939.1_Mocc	IGR	Metaseiulus occidentalis	LOC100900047	LOC111247579		glutamate receptor ionotropic, kainate 1 [Galendromus occidentalis]	979
XP_028968996.1_Mocc	IGR	Metaseiulus occidentalis	LOC100900332	LOC111244349		glutamate receptor ionotropic, kainate 2 [Galendromus occidentalis]	898
XP_015795876.1_Turt	IGR	Tetranychus urticae	LOC107372206			uncharacterized protein LOC107372206 [Tetranychus urticae]	453
XP_025016477.1_Turt	IGR	Tetranychus urticae	LOC107361846	LOC111246347		glutamate receptor ionotropic, kainate 2 isoform X1 [Tetranychus urticae]	911
OQR66561.1_Tmer	IGR	Tropilaelaps mercedesae	BIW11_14067			hypothetical protein BIW11_14067, partial [Tropilaelaps mercedesae]	333
OQR68400.1_Tmer	IGR	Tropilaelaps mercedesae	BIW11_12936			glutamate receptor [Tropilaelaps mercedesae]	945
OQR68984.1_Tmer	IGR	Tropilaelaps mercedesae	BIW11_12546			glutamate receptor 1-like [Tropilaelaps mercedesae]	406
OQR69094.1_Tmer	IGR	Tropilaelaps mercedesae	BIW11_12480			glutamate receptor, partial [Tropilaelaps mercedesae]	502
OQR69585.1_Tmer	IGR	Tropilaelaps mercedesae	BIW11_12170			glutamate receptor [Tropilaelaps mercedesae]	891
OQR69824.1_Tmer	IGR	Tropilaelaps mercedesae	BIW11_01775			metabotropic glutamate receptor-like [Tropilaelaps mercedesae]	478
OQR70035.1_Tmer	IGR	Tropilaelaps mercedesae	BIW11_04233			ligand-gated ionic channel-like [Tropilaelaps mercedesae]	446
OQR70036.1_Tmer	IGR	Tropilaelaps mercedesae	BIW11_04232			glutamate receptor-like [Tropilaelaps mercedesae]	122
OQR70578.1_Tmer	IGR	Tropilaelaps mercedesae	BIW11_11539			glutamate-like [Tropilaelaps mercedesae]	993
OQR70633.1_Tmer	IGR	Tropilaelaps mercedesae	BIW11_04118			glutamate receptor-interacting protein 1-like [Tropilaelaps mercedesae]	349
OQR71097.1_Tmer	IGR	Tropilaelaps mercedesae	BIW11_01565			hypothetical protein BIW11_01565 [Tropilaelaps mercedesae]	852
OQR71308.1_Tmer	IGR	Tropilaelaps mercedesae	BIW11_03994			hypothetical protein BIW11_03994 [Tropilaelaps mercedesae]	302
OQR71361.1_Tmer	IGR	Tropilaelaps mercedesae	BIW11_11049			glutamate receptor 1-like, partial [Tropilaelaps mercedesae]	415
OQR71791.1_Tmer	IGR	Tropilaelaps mercedesae	BIW11_01434			metabotropic glutamate receptor 5-like [Tropilaelaps mercedesae]	1356
OQR72313.1_Tmer	IGR	Tropilaelaps mercedesae	BIW11_01327			glutamate receptor 1-like, partial [Tropilaelaps mercedesae]	699
OQR73229.1_Tmer	IGR	Tropilaelaps mercedesae	BIW11_09865			hypothetical protein BIW11_09865 [Tropilaelaps mercedesae]	257
OQR73891.1_Tmer	IGR	Tropilaelaps mercedesae	BIW11_09447			glutamate receptor 1-like [Tropilaelaps mercedesae]	357
OQR75397.1_Tmer	IGR	Tropilaelaps mercedesae	BIW11_08447			glutamate receptor [Tropilaelaps mercedesae]	707
OQR76006.1_Tmer	IGR	Tropilaelaps mercedesae	BIW11_08049			glutamate-like [Tropilaelaps mercedesae]	588
OQR76806.1_Tmer	IGR	Tropilaelaps mercedesae	BIW11_07537			glutamate receptor [Tropilaelaps mercedesae]	542
OQR77056.1_Tmer	IGR	Tropilaelaps mercedesae	BIW11_07363			glutamate receptor-interacting protein 1-like [Tropilaelaps mercedesae]	701
OQR77345.1_Tmer	IGR	Tropilaelaps mercedesae	BIW11_07157			glutamate receptor, partial [Tropilaelaps mercedesae]	896
OQR77484.1_Tmer	IGR	Tropilaelaps mercedesae	BIW11_07067			glutamate receptor U1-like [Tropilaelaps mercedesae]	629
OQR77585.1_Tmer	IGR	Tropilaelaps mercedesae	BIW11_00421			glutamate receptor [Tropilaelaps mercedesae]	782
OQR79315.1_Tmer	IGR	Tropilaelaps mercedesae	BIW11_00169			metabotropic glutamate receptor-like [Tropilaelaps mercedesae]	961
OQR79690.1_Tmer	IGR	Tropilaelaps mercedesae	BIW11_05555			glutamate receptor, partial [Tropilaelaps mercedesae]	543
Vd17150	IGR	Varroa destructor					879
Vd18850	IGR	Varroa destructor					417
Vd18951	IGR	Varroa destructor					931
Vd19098	IGR	Varroa destructor					486
Vd20015	IGR	Varroa destructor					1434
Vd20731	IGR	Varroa destructor					931
Vd20855	IGR	Varroa destructor					1048
Vd21106	IGR	Varroa destructor					898
Vd21675	IGR	Varroa destructor					805
Vd21743	IGR	Varroa destructor					1076
Vd21758	IGR	Varroa destructor					713
Vd21835	IGR	Varroa destructor					1261
Vd22240	IGR	Varroa destructor					438
Vd22269i3	IGR	Varroa destructor					893
Vd22292	IGR	Varroa destructor					1060
Vd370	IGR	Varroa destructor					1002
Vd52944	IGR	Varroa destructor					864
XP_022644437.1_Vdes	IGR	Varroa destructor	LOC111243331		Vd18850	glutamate receptor ionotropic, kainate 5-like isoform X1 [Varroa destructor]	445	XP_022644438.1_Vdes, XP_022644439.1_Vdes, XP_022644440.1_Vdes, XP_022644441.1_Vdes
XP_022644467.1_Vdes	IGR	Varroa destructor	LOC111243341			uncharacterized protein LOC111243341 [Varroa destructor]	453
XP_022644477.1_Vdes	IGR	Varroa destructor	LOC111243346			glutamate receptor U1-like [Varroa destructor]	451
XP_022645545.1_Vdes	IGR	Varroa destructor	LOC111243762			metabotropic glutamate receptor-like [Varroa destructor]	1248
XP_022646826.1_Vdes	IGR	Varroa destructor	LOC111244237			uncharacterized protein LOC111244237 [Varroa destructor]	438
XP_022646851.1_Vdes	IGR	Varroa destructor	LOC111244250			glutamate receptor-interacting protein 1-like isoform X1 [Varroa destructor]	1327	XP_022646852.1, XP_022646853.1, XP_022646854.1, XP_022646855.1, XP_022646856.1
XP_022647087.1_Vdes	IGR	Varroa destructor	LOC111244349		Vd21675	glutamate receptor ionotropic, kainate 2-like isoform X1 [Varroa destructor]	1019	XP_022647088.1_Vdes, XP_022647089.1_Vdes
XP_022647828.1_Vdes	IGR	Varroa destructor	LOC111244732			glutamate receptor 1-like [Varroa destructor]	929
XP_022648926.1_Vdes	IGR	Varroa destructor	LOC111245193			metabotropic glutamate receptor 3-like isoform X1 [Varroa destructor]	1039	XP_022648927.1, XP_022648928.1, XP_022648929.1, XP_022648930.1
XP_022651001.1_Vdes	IGR	Varroa destructor	LOC111246056			glutamate receptor 3-like isoform X1 [Varroa destructor]	966	XP_022651002.1, XP_022651004.1,
XP_022651207.1_Vdes	IGR	Varroa destructor	LOC111246205		Vd20855	uncharacterized protein LOC111246205 [Varroa destructor]	208
XP_022651423.1_Vdes	IGR	Varroa destructor	LOC111246314			metabotropic glutamate receptor 1-like [Varroa destructor]	1424
XP_022651503.1_Vdes	IGR	Varroa destructor	LOC111246329		VD21743	glutamate receptor ionotropic, NMDA 2B-like isoform X1 [Varroa destructor]	1187	XP_022651512.1_Vdes, XP_022651522.1_Vdes, XP_022651534.1_Vdes
XP_022651543.1_Vdes	IGR	Varroa destructor	LOC111246347		Vd18591	glutamate receptor ionotropic, kainate 2-like [Varroa destructor]	931
XP_022651878.1_Vdes	IGR	Varroa destructor	LOC111246476		Vd21758	glutamate receptor ionotropic, kainate 2-like isoform X1 [Varroa destructor]	924	XP_022651879.1_Vdes, XP_022651880.1_Vdes
XP_022653824.1_Vdes	IGR	Varroa destructor	LOC111247324		Vd20731	glutamate receptor ionotropic, kainate 2-like isoform X1 [Varroa destructor]	950	XP_022653825.1_Vdes, XP_022653826.1_Vdes, XP_022653827.1_Vdes, XP_022653828.1_Vdes, XP_022653829.1_Vdes, XP_022653830.1_Vdes, XP_022653831.1_Vdes, XP_022653832.1_Vdes, XP_022653833.1_Vdes, XP_022653834.1_Vdes, XP_022653835.1_Vdes, XP_022653836.1_Vdes, XP_022653837.1_Vdes, XP_022653838.1_Vdes, XP_022653840.1_Vdes
XP_022653881.1_Vdes	IGR	Varroa destructor	LOC111247344		VD22292	glutamate [NMDA] receptor subunit 1-like [Varroa destructor]	1060
XP_022654012.1_Vdes	IGR	Varroa destructor	LOC111247409			metabotropic glutamate receptor 5-like isoform X1 [Varroa destructor]	1573	XP_022654013.1, XP_022654014.1, XP_022654015.1, XP_022654016.1, XP_022654017.1, XP_022654018.1, XP_022654019.1, XP_022654020.1
XP_022654413.1_Vdes	IGR	Varroa destructor	LOC111247579		Vd370	glutamate receptor ionotropic, kainate 2-like isoform X1 [Varroa destructor]	1056	XP_022654414.1_Vdes, XP_022654415.1_Vdes, XP_022654416.1_Vdes, XP_022654417.1_Vdes, XP_022654418.1_Vdes, XP_022654419.1_Vdes
XP_022655389.1_Vdes	IGR	Varroa destructor	LOC111247991			probable glutamate receptor [Varroa destructor]	449
XP_022655446.1_Vdes	IGR	Varroa destructor	LOC111248023		Vd52944	glutamate receptor ionotropic, kainate 3-like [Varroa destructor]	864
XP_022656295.1_Vdes	IGR	Varroa destructor	LOC111248359		Vd22269i3	glutamate receptor ionotropic, kainate 2-like isoform X1 [Varroa destructor]	924	XP_022656296.1_Vdes
XP_022656441.1_Vdes	IGR	Varroa destructor	LOC111248404			uncharacterized protein LOC111248404 [Varroa destructor]	149
XP_022656442.1_Vdes	IGR	Varroa destructor	LOC111248405			glutamate receptor ionotropic, kainate 2-like [Varroa destructor]	1016
XP_022657143.1_Vdes	IGR	Varroa destructor	LOC111248674		Vd21835	glutamate receptor 3-like isoform X1 [Varroa destructor]	1395	XP_022657152.1_Vdes, XP_022657162.1_Vdes, XP_022657172.1_Vdes, XP_022657179.1_Vdes
XP_022662235.1_Vdes	IGR	Varroa destructor	LOC111250771			glutamate receptor ionotropic, kainate 2-like isoform X1 [Varroa destructor]	1436	XP_022662236.1_Vdes, XP_022662237.1_Vdes,
XP_022662330.1_Vdes	IGR	Varroa destructor	LOC111250813			glutamate receptor 2-like [Varroa destructor]	401
XP_022662890.1_Vdes	IGR	Varroa destructor	LOC111251000		Vd22240	glutamate receptor 3-like isoform X1 [Varroa destructor]	936	XP_022662979.1_Vdes, XP_022663073.1_Vdes, XP_022663153.1_Vdes, XP_022663237.1_Vdes, XP_022663313.1_Vdes, XP_022663393.1_Vdes, XP_022663473.1_Vdes
XP_022663164.1_Vdes	IGR	Varroa destructor	LOC111251125			uncharacterized protein LOC111251125 [Varroa destructor]	453
XP_022663453.1_Vdes	IGR	Varroa destructor	LOC111251279			uncharacterized protein LOC111251279 [Varroa destructor]	402
XP_022663474.1_Vdes	IGR	Varroa destructor	LOC111251297		Vd19098/17150	uncharacterized protein LOC111251297 [Varroa destructor]	1762
XP_022665936.1_Vdes	IGR	Varroa destructor	LOC111252394			metabotropic glutamate receptor 2-like isoform X1 [Varroa destructor]	1461	XP_022665937.1, XP_022665938.1, XP_022665939.1, XP_022665940.1, XP_022665941.1, XP_022665942.1
XP_022670841.1_Vdes	IGR	Varroa destructor	LOC111254359			glutamate receptor 2-like [Varroa destructor]	580
XP_022672537.1_Vdes	IGR	Varroa destructor	LOC111255142			uncharacterized protein LOC111255142 [Varroa destructor]	110
XP_022672562.1_Vdes	IGR	Varroa destructor	LOC111255164			glutamate receptor 1-like [Varroa destructor]	582
XP_022672930.1_Vdes	IGR	Varroa destructor	LOC111255330			probable glutamate receptor [Varroa destructor]	436
XP_022672996.1_Vdes	IGR	Varroa destructor	LOC111255360		Vd21106	glutamate receptor 1-like [Varroa destructor]	898
XP_022686263.1_Vjac	IGR	Varroa jacobsoni	LOC111258931	LOC111246347		glutamate receptor ionotropic, kainate 2-like [Varroa jacobsoni]	931
XP_022686275.1_Vjac	IGR	Varroa jacobsoni	LOC111258944	LOC111254359		glutamate receptor 2-like [Varroa jacobsoni]	435
XP_022686978.1_Vjac	IGR	Varroa jacobsoni	LOC111259315	LOC111247991		glutamate receptor ionotropic, kainate 4-like isoform X1 [Varroa jacobsoni]	309	XP_022686979.1, XP_022686980.1
XP_022687249.1_Vjac	IGR	Varroa jacobsoni	LOC111259464	LOC111246329		glutamate receptor ionotropic, NMDA 2B-like [Varroa jacobsoni]	1187
XP_022689054.1_Vjac	IGR	Varroa jacobsoni	LOC111260503	LOC111248405		glutamate receptor ionotropic, kainate 2-like [Varroa jacobsoni]	934
XP_022689060.1_Vjac	IGR	Varroa jacobsoni	LOC111260506	LOC111248404		uncharacterized protein LOC111260506 [Varroa jacobsoni]	149
XP_022689306.1_Vjac	IGR	Varroa jacobsoni	LOC111260650	LOC111251297		uncharacterized protein LOC111260650 [Varroa jacobsoni]	1698
XP_022689562.1_Vjac	IGR	Varroa jacobsoni	LOC111260807	LOC111247409		metabotropic glutamate receptor 5-like [Varroa jacobsoni]	1573
XP_022690147.1_Vjac	IGR	Varroa jacobsoni	LOC111261141	LOC111243331		glutamate receptor-like isoform X1 [Varroa jacobsoni]	404	XP_022690148.1
XP_022693030.1_Vjac	IGR	Varroa jacobsoni	LOC111262777	LOC111243346		glutamate receptor U1-like [Varroa jacobsoni]	451	XP_022693031.1
XP_022693983.1_Vjac	IGR	Varroa jacobsoni	LOC111263300	LOC111244732		glutamate receptor 1-like isoform X1 [Varroa jacobsoni]	936	XP_022693984.1, XP_022693986.1
XP_022694359.1_Vjac	IGR	Varroa jacobsoni	LOC111263501	LOC111246056		glutamate receptor 1-like [Varroa jacobsoni]	935
XP_022695879.1_Vjac	IGR	Varroa jacobsoni	LOC111264336	LOC111244237		uncharacterized protein LOC111264336 [Varroa jacobsoni]	399
XP_022696400.1_Vjac	IGR	Varroa jacobsoni	LOC111264612	LOC111255330		uncharacterized protein LOC111264612 [Varroa jacobsoni]	366
XP_022697676.1_Vjac	IGR	Varroa jacobsoni	LOC111265346	LOC111244349		glutamate receptor ionotropic, kainate 2-like isoform X1 [Varroa jacobsoni]	1019	XP_022697677.1_Vjac, XP_022697678.1_Vjac, XP_022697679.1_Vjac,
XP_022697998.1_Vjac	IGR	Varroa jacobsoni	LOC111265512	LOC111246314		metabotropic glutamate receptor 1-like [Varroa jacobsoni]	1431
XP_022698853.1_Vjac	IGR	Varroa jacobsoni	LOC111266011	LOC111248023		glutamate receptor ionotropic, kainate 3-like [Varroa jacobsoni]	864
XP_022699408.1_Vjac	IGR	Varroa jacobsoni	LOC111266301	LOC111250771		glutamate receptor ionotropic, kainate 2-like [Varroa jacobsoni]	913
XP_022699650.1_Vjac	IGR	Varroa jacobsoni	LOC111266441	LOC111247579		glutamate receptor ionotropic, kainate 2-like isoform X1 [Varroa jacobsoni]	1029	XP_022699652.1_Vjac, XP_022699653.1_Vjac, XP_022699654.1_Vjac, XP_022699655.1_Vjac, XP_022699656.1_Vjac, XP_022699657.1_Vjac
XP_022700846.1_Vjac	IGR	Varroa jacobsoni	LOC111267110	LOC111255360		glutamate receptor 1-like [Varroa jacobsoni]	898
XP_022700848.1_Vjac	IGR	Varroa jacobsoni	LOC111267112	LOC111251000		glutamate receptor 3-like isoform X1 [Varroa jacobsoni]	936	XP_022700849.1_Vjac, XP_022700850.1_Vjac, XP_022700851.1_Vjac, XP_022700853.1_Vjac
XP_022701514.1_Vjac	IGR	Varroa jacobsoni	LOC111267497	LOC111248359		glutamate receptor ionotropic, kainate 2-like [Varroa jacobsoni]	889	XP_022701521.1_Vjac
XP_022702301.1_Vjac	IGR	Varroa jacobsoni	LOC111267947	LOC111245193		metabotropic glutamate receptor 3-like isoform X1 [Varroa jacobsoni]	870	XP_022702303.1
XP_022702436.1_Vjac	IGR	Varroa jacobsoni	LOC111268023	LOC111247324		glutamate receptor ionotropic, kainate 2-like isoform X1 [Varroa jacobsoni]	950	XP_022702437.1_Vjac, XP_022702438.1_Vjac, XP_022702439.1_Vjac, XP_022702440.1_Vjac, XP_022702441.1_Vjac, XP_022702442.1_Vjac, XP_022702443.1_Vjac
XP_022705085.1_Vjac	IGR	Varroa jacobsoni	LOC111269619	LOC111246476		glutamate receptor ionotropic, kainate 2-like isoform X1 [Varroa jacobsoni]	924	XP_022705087.1_Vjac, XP_022705088.1_Vjac
XP_022705768.1_Vjac	IGR	Varroa jacobsoni	LOC111270042	LOC111252394		metabotropic glutamate receptor 2-like isoform X1 [Varroa jacobsoni]	1461	XP_022705770.1, XP_022705771.1
XP_022706334.1_Vjac	IGR	Varroa jacobsoni	LOC111270396	LOC111247344		glutamate [NMDA] receptor subunit 1-like isoform X1 [Varroa jacobsoni]	1060	XP_022706335.1_Vjac
XP_022706751.1_Vjac	IGR	Varroa jacobsoni	LOC111270666	LOC111251279		glutamate receptor ionotropic, kainate 2-like [Varroa jacobsoni]	503
XP_022706867.1_Vjac	IGR	Varroa jacobsoni	LOC111270746	LOC111243762		metabotropic glutamate receptor-like [Varroa jacobsoni]	961
XP_022706914.1_Vjac	IGR	Varroa jacobsoni	LOC111270779	LOC111244250		glutamate receptor-interacting protein 1-like isoform X1 [Varroa jacobsoni]	1327	XP_022706915.1, XP_022706916.1
XP_022707242.1_Vjac	IGR	Varroa jacobsoni	LOC111270998	LOC111251125		uncharacterized protein LOC111270998 isoform X1 [Varroa jacobsoni]	453
XP_022707632.1_Vjac	IGR	Varroa jacobsoni	LOC111271226	LOC111250813		glutamate receptor 2-like isoform X1 [Varroa jacobsoni]	401	XP_022707633.1, XP_022707634.1, XP_022707635.1, XP_022707636.1
XP_022707895.1_Vjac	IGR	Varroa jacobsoni	LOC111271410	LOC111255164		glutamate receptor 2-like [Varroa jacobsoni]	1076
XP_022709368.1_Vjac	IGR	Varroa jacobsoni	LOC111272277			uncharacterized protein LOC111272277 isoform X1 [Varroa jacobsoni]	121	XP_022709367.1_Vjac
XP_022711367.1_Vjac	IGR	Varroa jacobsoni	LOC111273733	LOC111248674		glutamate receptor 3-like isoform X2 [Varroa jacobsoni]	1395	XP_022711368.1_Vjac
